# Supplementary material for: High fidelity DNA ligation prevents single base insertions in the yeast genome
Source: Nat Commun. 2024 Oct 9;15:8730. doi: 10.1038/s41467-024-53063-1 (PMC11461686; doi:10.1038/s41467-024-53063-1)
Supplement: Supplementary file 4 — Supplementary Data 1 [file 41467_2024_53063_MOESM4_ESM.xlsx]

## Sheet: mutation_format
	Note on variant list format
	ABC@D@@E[[F{{G:H;;I
	A	reference sequence at locus
	B	variant type indicator (| = definite point mutations; L = potential LOH; U = ambiguous mutation path; p = allelic fraction change due to positive CNV; m = allelic fraction change due to negative CNV)
	C	variant sequence at locus
	D	chromosome reference name
	E	locus position
	F	flanking sequencs 5' of the locus in the reference strand
	G	flanking sequencs 3' of the locus in the reference strand; for loci of repeat indels, the repeat tract is omitted, may be infered from indel sequence and tract length
	H	internal sample ID
	I	additional notes (optional)
	most common notes (indels): J,K'L
	J	mutation type (optional)
	K	repeat/microhomology class (optional)
	L	repeat/microhomology length (in bp; optional)
	Example:
	A|-@chr1_ref v2@@4618[[CAAACGCTTGATAGCATGATTTGATGTAGT{{GGCAGAGTTTCCAAAAAAAATTGTTAATCG:: TAK250 ;;repeat_deletion,1'9
	A	A
	B	|	definite point mutation
	C	-	no base, indicating a deletion
	D	chr1_ref v2	chromosome 1 in the revised L03 cerevisiae reference
	E	4618	position on chr 1
	F	CAAACGCTTGATAGCATGATTTGATGTAGT
	G	GGCAGAGTTTCCAAAAAAAATTGTTAATCG	the run of 9 A bases is omitted
	H	TAK250	internal sample ID, as listed in SRA database
	I	repeat_deletion,1'9
	J	repeat_deletion
	K	1	repeat class 1 is a run of As or Ts, the reported reference bases set the register for more complicated repeats
	L	9	the run of As was 9 bp in the reference

## Sheet: outgrowths
	Sample ID	Genotype	T0	Passages	Ploidy	Notes		Outgrowth samples by strain
	TAK_2529	cdc9-EEAA	TAK_2529	0	2			wt	msh2Δ	cdc9-EEAA	cdc9-EEAA msh2Δ	cdc9-EEAA msh2Δ dubct
	TAK_2525	cdc9-EEAA	TAK_2529	100	2			TAK70	TAK258	TAK2481	TAK2689	TAK2689double
	TAK_2527	cdc9-EEAA	TAK_2529	100	2			TAK71	TAK259	TAK2482	TAK2690	TAK2690double
	TAK_2528	cdc9-EEAA	TAK_2529	100	2			TAK112	TAK260	TAK2483	TAK2691	TAK2691double
	TAK_2530	cdc9-EEAA	TAK_2530	0	2			TAK113	TAK262	TAK2484	TAK2692	TAK2692double
	TAK_2481	cdc9-EEAA	TAK_2530	100	2			TAK115	TAK266	TAK2485	TAK2693	TAK2693double
	TAK_2482	cdc9-EEAA	TAK_2530	100	2			TAK116		TAK2486	TAK2694	TAK2694double
	TAK_2483	cdc9-EEAA	TAK_2530	100	2			TAK117		TAK2487	TAK2695	TAK2695double
	TAK_2484	cdc9-EEAA	TAK_2530	100	2			TAK1231		TAK2488	TAK2696	TAK2696double
	TAK_2531	cdc9-EEAA	TAK_2531	0	2			TAK1232		TAK2493	TAK2697	TAK2697double
	TAK_2485	cdc9-EEAA	TAK_2531	100	2			TAK1233		TAK2494	TAK2698	TAK2698double
	TAK_2486	cdc9-EEAA	TAK_2531	100	2			TAK1234		TAK2495	TAK2699	TAK2699double
	TAK_2487	cdc9-EEAA	TAK_2531	100	2			TAK1235		TAK2496	TAK2701	TAK2701double
	TAK_2488	cdc9-EEAA	TAK_2531	100	2			TAK1236		TAK2497	TAK2703	TAK2703double
	TAK_2533	cdc9-EEAA	TAK_2533	0	2			TAK1237		TAK2498	TAK2705	TAK2705double
	TAK_2493	cdc9-EEAA	TAK_2533	100	2			TAK1238		TAK2499	TAK2706	TAK2706double
	TAK_2494	cdc9-EEAA	TAK_2533	100	2			TAK1239		TAK2500	TAK2707	TAK2707double
	TAK_2495	cdc9-EEAA	TAK_2533	100	2			TAK1240		TAK2501	TAK2708	TAK2708double
	TAK_2496	cdc9-EEAA	TAK_2533	100	2			TAK1241		TAK2502	TAK2709	TAK2709double
	TAK_2534	cdc9-EEAA	TAK_2534	0	2			TAK1242		TAK2503	TAK2710	TAK2710double
	TAK_2497	cdc9-EEAA	TAK_2534	100	2			TAK1243		TAK2504	TAK2712	TAK2712double
	TAK_2498	cdc9-EEAA	TAK_2534	100	2			TAK1244		TAK2505	TAK2713	TAK2713double
	TAK_2499	cdc9-EEAA	TAK_2534	100	2			TAK1245		TAK2506	TAK2714	TAK2714double
	TAK_2500	cdc9-EEAA	TAK_2534	100	2			TAK1246		TAK2507	TAK2715	TAK2715double
	TAK_2535	cdc9-EEAA	TAK_2535	0	2			TAK1247		TAK2508	TAK2716	TAK2716double
	TAK_2501	cdc9-EEAA	TAK_2535	100	2			TAK1248		TAK2509	TAK2717	TAK2717double
	TAK_2502	cdc9-EEAA	TAK_2535	100	2			TAK1249		TAK2510	TAK2718	TAK2718double
	TAK_2503	cdc9-EEAA	TAK_2535	100	2			TAK1250		TAK2511	TAK2719	TAK2719double
	TAK_2504	cdc9-EEAA	TAK_2535	100	2			TAK1251		TAK2512	TAK2720	TAK2720double
	TAK_2536	cdc9-EEAA	TAK_2536	0	2			TAK1252		TAK2513	TAK2721	TAK2721double
	TAK_2505	cdc9-EEAA	TAK_2536	100	2			TAK1253		TAK2514	TAK2722	TAK2722double
	TAK_2506	cdc9-EEAA	TAK_2536	100	2			TAK1254		TAK2515	TAK2723	TAK2723double
	TAK_2507	cdc9-EEAA	TAK_2536	100	2			TAK1255		TAK2516	TAK2724	TAK2724double
	TAK_2508	cdc9-EEAA	TAK_2536	100	2			TAK1256		TAK2517	TAK2725	TAK2725double
	TAK_2537	cdc9-EEAA	TAK_2537	0	2			TAK1257		TAK2518	TAK2726	TAK2726double
	TAK_2509	cdc9-EEAA	TAK_2537	100	2			TAK1258		TAK2519	TAK2727	TAK2727double
	TAK_2510	cdc9-EEAA	TAK_2537	100	2			TAK1259		TAK2520	TAK2728	TAK2728double
	TAK_2511	cdc9-EEAA	TAK_2537	100	2			TAK1260		TAK2521
	TAK_2512	cdc9-EEAA	TAK_2537	100	2			TAK1261		TAK2522
	TAK_2538	cdc9-EEAA	TAK_2538	0	2			TAK1262		TAK2523
	TAK_2513	cdc9-EEAA	TAK_2538	100	2					TAK2524
	TAK_2514	cdc9-EEAA	TAK_2538	100	2					TAK2525
	TAK_2515	cdc9-EEAA	TAK_2538	100	2					TAK2527
	TAK_2516	cdc9-EEAA	TAK_2538	100	2					TAK2528
	TAK_2539	cdc9-EEAA	TAK_2539	0	2
	TAK_2517	cdc9-EEAA	TAK_2539	100	2
	TAK_2518	cdc9-EEAA	TAK_2539	100	2
	TAK_2519	cdc9-EEAA	TAK_2539	100	2
	TAK_2520	cdc9-EEAA	TAK_2539	100	2
	TAK_2540	cdc9-EEAA	TAK_2540	0	2
	TAK_2521	cdc9-EEAA	TAK_2540	100	2
	TAK_2522	cdc9-EEAA	TAK_2540	100	2
	TAK_2523	cdc9-EEAA	TAK_2540	100	2
	TAK_2524	cdc9-EEAA	TAK_2540	100	2
	TAK_2729	cdc9-EEAA msh2Δ	TAK_2729	0	2
	TAK_2689	cdc9-EEAA msh2Δ	TAK_2729	10	2
	TAK_2690	cdc9-EEAA msh2Δ	TAK_2729	10	2
	TAK_2691	cdc9-EEAA msh2Δ	TAK_2729	10	2
	TAK_2692	cdc9-EEAA msh2Δ	TAK_2729	10	2
	TAK_2730	cdc9-EEAA msh2Δ	TAK_2730	0	2
	TAK_2693	cdc9-EEAA msh2Δ	TAK_2730	10	2
	TAK_2694	cdc9-EEAA msh2Δ	TAK_2730	10	2
	TAK_2695	cdc9-EEAA msh2Δ	TAK_2730	10	2
	TAK_2696	cdc9-EEAA msh2Δ	TAK_2730	10	2
	TAK_2731	cdc9-EEAA msh2Δ	TAK_2731	0	2
	TAK_2697	cdc9-EEAA msh2Δ	TAK_2731	10	2	FORK TAK_2697 Mutations/TAK_2699 Mutations @ passage 4.8; TAK_2697 Mutations filtered, generations set to 97
	TAK_2698	cdc9-EEAA msh2Δ	TAK_2731	10	2
	TAK_2699	cdc9-EEAA msh2Δ	TAK_2731	10	2
	TAK_2732	cdc9-EEAA msh2Δ	TAK_2732	0	2
	TAK_2701	cdc9-EEAA msh2Δ	TAK_2732	10	2
	TAK_2703	cdc9-EEAA msh2Δ	TAK_2732	10	2
	TAK_2733	cdc9-EEAA msh2Δ	TAK_2733	0	2
	TAK_2705	cdc9-EEAA msh2Δ	TAK_2733	10	2
	TAK_2706	cdc9-EEAA msh2Δ	TAK_2733	10	2
	TAK_2707	cdc9-EEAA msh2Δ	TAK_2733	10	2
	TAK_2708	cdc9-EEAA msh2Δ	TAK_2733	10	2
	TAK_2734	cdc9-EEAA msh2Δ	TAK_2734	0	2
	TAK_2709	cdc9-EEAA msh2Δ	TAK_2734	5	2
	TAK_2710	cdc9-EEAA msh2Δ	TAK_2734	10	2
	TAK_2712	cdc9-EEAA msh2Δ	TAK_2734	10	2
	TAK_2735	cdc9-EEAA msh2Δ	TAK_2735	0	2
	TAK_2713	cdc9-EEAA msh2Δ	TAK_2735	10	2
	TAK_2714	cdc9-EEAA msh2Δ	TAK_2735	10	2
	TAK_2715	cdc9-EEAA msh2Δ	TAK_2735	10	2
	TAK_2716	cdc9-EEAA msh2Δ	TAK_2735	10	2
	TAK_2736	cdc9-EEAA msh2Δ	TAK_2736	0	2
	TAK_2717	cdc9-EEAA msh2Δ	TAK_2736	10	2
	TAK_2718	cdc9-EEAA msh2Δ	TAK_2736	10	2
	TAK_2719	cdc9-EEAA msh2Δ	TAK_2736	10	2
	TAK_2720	cdc9-EEAA msh2Δ	TAK_2736	10	2
	TAK_2737	cdc9-EEAA msh2Δ	TAK_2737	0	2
	TAK_2721	cdc9-EEAA msh2Δ	TAK_2737	10	2
	TAK_2722	cdc9-EEAA msh2Δ	TAK_2737	10	2
	TAK_2723	cdc9-EEAA msh2Δ	TAK_2737	10	2
	TAK_2724	cdc9-EEAA msh2Δ	TAK_2737	10	2
	TAK_2738	cdc9-EEAA msh2Δ	TAK_2738	0	2
	TAK_2725	cdc9-EEAA msh2Δ	TAK_2738	10	2
	TAK_2726	cdc9-EEAA msh2Δ	TAK_2738	10	2
	TAK_2727	cdc9-EEAA msh2Δ	TAK_2738	10	2
	TAK_2728	cdc9-EEAA msh2Δ	TAK_2738	10	2

## Sheet: variants
strain	wt	cdc9-EEAA	msh2Δ	cdc9-EEAA msh2Δ	cdc9-EEAA msh2Δ dubct
isolates	39	43	5	36	36
generations	53760	129000	4260	10369	10369
queryable bp	867076727	930762180	106304185	816052207	816052207
	T|C@chr4_ref v2@@381331[[GAGGAACTGGTCATTTTCTTTTTTCAAAGC{{ATTTTAGCTGCTGGCTTGGGCTTAGTACTT:: TAK70 ;;	A|G@chr1_ref v2@@78802[[TCCAATGATTATTGGTGTAGACGTTCTGGA{{GGTACTCTACGTGTGGGAACTCCTATTTGC:: TAK2525 ;;	pT@chr1_ref v2@@4617[[TCAAACGCTTGATAGCATGATTTGATGTAG{{AAAAAAAAAGGCAGAGTTTCCAAAAAAAAT:: TAK258 ;;	TT|--@chr1_ref v2@@5069[[ATGGAATAGATATTAAATATACATTTTGCA{{CTGTATTGAAGATTTGTATATGAAAGATGT:: TAK2689 ;;repeat_deletion,1'13	TT|--@chr1_ref v2@@5069[[ATGGAATAGATATTAAATATACATTTTGCA{{CTGTATTGAAGATTTGTATATGAAAGATGT:: TAK2689 ;;repeat_deletion,1'13
	T|C@chr7_ref v2@@28692[[CCAAATGATCAGTGGAATATACGATTGTTT{{GCCGAGTCCGGCGATTTCTTGGCAATGAAT:: TAK70 ;;	C|T@chr2_ref v2@@321662[[ATATATCCTTTTTTTTTGTTGGCTAGTGTT{{ATTAATGATCTTTCGCGTTTATATTTCTTT:: TAK2525 ;;	-|A@chr1_ref v2@@4618[[CAAACGCTTGATAGCATGATTTGATGTAGT{{GGCAGAGTTTCCAAAAAAAATTGTTAATCG:: TAK258 ;;repeat_insertion,1'9	TTL--@chr1_ref v2@@5069[[ATGGAATAGATATTAAATATACATTTTGCA{{CTGTATTGAAGATTTGTATATGAAAGATGT:: TAK2689 ;;repeat_deletion,1'13	TT|--@chr1_ref v2@@5069[[ATGGAATAGATATTAAATATACATTTTGCA{{CTGTATTGAAGATTTGTATATGAAAGATGT:: TAK2689 ;;repeat_deletion,1'13
	G|A@chr15_ref v2@@834782[[GCATAGTGTCGTAACACGGATTTAAGGTGA{{CCGTCAGGGGCTTTTAAGCGGAGCCCCTGC:: TAK70 ;;	-|A@chr2_ref v2@@383032[[AAGAAAATAAAAAATAAAACGCGAAGAGCT{{GAAAACCTACTATAAATAACCGATTAGAAT:: TAK2525 ;;repeat_insertion,1'12	pAT@chr1_ref v2@@5068[[GATGGAATAGATATTAAATATACATTTTGC{{TTTTTTTTTTTTTCTGTATTGAAGATTTGT:: TAK258 ;;	-|T@chr1_ref v2@@28996[[AGGCAACTCCGTTTTTCAGAGATTAGATCC{{GAAGAAAAGGCAGCCAAGTTACGTCATAGA:: TAK2689 ;;repeat_insertion,1'10	-|T@chr1_ref v2@@28996[[AGGCAACTCCGTTTTTCAGAGATTAGATCC{{GAAGAAAAGGCAGCCAAGTTACGTCATAGA:: TAK2689 ;;repeat_insertion,1'10
	A|T@chr15_ref v2@@985064[[CCTGTAGTAACATCGATCTCGGACACAGGG{{GCCACCATTGTCTCCACGTCCGAGTATACA:: TAK70 ;;	-|A@chr2_ref v2@@787422[[ATGTACCTAATCAGAAAGAATATAATCGTC{{TTCTAGCATATTCCAAAATCCCGGAAAAAT:: TAK2525 ;;repeat_insertion,1'4	T|-@chr1_ref v2@@6094[[GGTTCATGGGCAAATTTTCTTTTTTTTCCC{{GTCTAGATTATTTCGAATATGAGTTAATCA:: TAK258 ;;repeat_deletion,1'9	-LT@chr1_ref v2@@28996[[AGGCAACTCCGTTTTTCAGAGATTAGATCC{{GAAGAAAAGGCAGCCAAGTTACGTCATAGA:: TAK2689 ;;repeat_insertion,1'10	-|T@chr1_ref v2@@28996[[AGGCAACTCCGTTTTTCAGAGATTAGATCC{{GAAGAAAAGGCAGCCAAGTTACGTCATAGA:: TAK2689 ;;repeat_insertion,1'10
	G|A@chr16_ref v2@@400477[[TCCTCACATCTTCGTTCGAATCACTCATGC{{ACCCAAAAGTGGAACTATTAAGAAAATGAC:: TAK70 ;;	--|AT@chr4_ref v2@@240078[[TCTACGAAAACACTCACATACGCTCATCCC{{CGGATATATTGATAGTCGGATACTACGTGG:: TAK2525 ;;repeat_insertion,12'21	-|T@chr1_ref v2@@6094[[GGTTCATGGGCAAATTTTCTTTTTTTTCCC{{GTCTAGATTATTTCGAATATGAGTTAATCA:: TAK258 ;;repeat_insertion,1'9	A|-@chr1_ref v2@@41798[[AGGTTCATAGTCCCCTAATTCAATTAATCG{{TAAAATATAAGGGAAGATTGTGCTGATGAA:: TAK2689 ;;repeat_deletion,1'12	A|-@chr1_ref v2@@41798[[AGGTTCATAGTCCCCTAATTCAATTAATCG{{TAAAATATAAGGGAAGATTGTGCTGATGAA:: TAK2689 ;;repeat_deletion,1'12
	T|C@chr4_ref v2@@322992[[AATAAATATAAAGTAAACATTTTCGATTTG{{ATAAATCTCTTGTACTCAAGCCAAGACTTC:: TAK112 ;;	--LAT@chr4_ref v2@@240078[[TCTACGAAAACACTCACATACGCTCATCCC{{CGGATATATTGATAGTCGGATACTACGTGG:: TAK2525 ;;repeat_insertion,12'21	pCTT@chr1_ref v2@@6093[[GGGTTCATGGGCAAATTTTCTTTTTTTTCC{{TTTTTTTTTGTCTAGATTATTTCGAATATG:: TAK258 ;;	AL-@chr1_ref v2@@41798[[AGGTTCATAGTCCCCTAATTCAATTAATCG{{TAAAATATAAGGGAAGATTGTGCTGATGAA:: TAK2689 ;;repeat_deletion,1'12	A|-@chr1_ref v2@@41798[[AGGTTCATAGTCCCCTAATTCAATTAATCG{{TAAAATATAAGGGAAGATTGTGCTGATGAA:: TAK2689 ;;repeat_deletion,1'12
	C|T@chr7_ref v2@@423130[[CTAAGGCGCCTGATTCAAGAAATATCTTGA{{CGCAGTTAACTGTGGGAATACTCAGGTATC:: TAK112 ;;	-|A@chr4_ref v2@@509862[[CATTGCATTCAAACCTGCAATCAATACAGC{{TTACTATAACAAGTCCTTGAATTTTGTGGC:: TAK2525 ;;repeat_insertion,1'4	pAT@chr1_ref v2@@6947[[TTGGTTGCACGTAATGTACCTTTTTATGAT{{TTTTTTTTTTATAGTAGTAGTGTGAAAATT:: TAK258 ;;	T|-@chr1_ref v2@@45347[[TTGGTATTCTAAAATTAACCTTGCTGTTTC{{CGCGCGACTACTCAGCCATCTTGCATTTTT:: TAK2689 ;;repeat_deletion,1'16	T|-@chr1_ref v2@@45347[[TTGGTATTCTAAAATTAACCTTGCTGTTTC{{CGCGCGACTACTCAGCCATCTTGCATTTTT:: TAK2689 ;;repeat_deletion,1'16
	C|A@chr7_ref v2@@918449[[AAGCAGTTTATTCGCTCTTTGAAGCGAGAT{{TTCTTCGATAGACGTCACCTCAACGTCAGG:: TAK112 ;;	A|-@chr4_ref v2@@1352358[[AATGACCACAATAAAGTGTGGATGTTGTTT{{GATAGCCCTGTAGGGGGCTCGAACCCCTAA:: TAK2525 ;;repeat_deletion,1'8	T|-@chr1_ref v2@@6948[[TGGTTGCACGTAATGTACCTTTTTATGATA{{ATAGTAGTAGTGTGAAAATTTCTTCAGGAC:: TAK258 ;;repeat_deletion,1'10	A|-@chr1_ref v2@@71243[[TATGATGCTAGGTACCTTTAGTGTCTTCCT{{GGCTCGCCATCAAAACGATATTCGTTGGCT:: TAK2689 ;;repeat_deletion,1'13	A|-@chr1_ref v2@@71243[[TATGATGCTAGGTACCTTTAGTGTCTTCCT{{GGCTCGCCATCAAAACGATATTCGTTGGCT:: TAK2689 ;;repeat_deletion,1'13
	T|G@chr8_ref v2@@376129[[CCGATGAGACGGAGTCTAACTGGGATGTCA{{CCTTTCTGGCGGGTCCAACGATTCAATGTT:: TAK112 ;;	G|A@chr5_ref v2@@120751[[AAGTACGATCGATTCAAGAAAACGCAGGTC{{AACAAATAAGGATGATGGAGGATGAGATAT:: TAK2525 ;;	pC@chr1_ref v2@@31214[[ACATACATAGGCCACACACACACACACACA{{ACATATATATATATATATAGGGAAGTAGCA:: TAK258 ;;	AL-@chr1_ref v2@@71243[[TATGATGCTAGGTACCTTTAGTGTCTTCCT{{GGCTCGCCATCAAAACGATATTCGTTGGCT:: TAK2689 ;;repeat_deletion,1'13	A|-@chr1_ref v2@@71243[[TATGATGCTAGGTACCTTTAGTGTCTTCCT{{GGCTCGCCATCAAAACGATATTCGTTGGCT:: TAK2689 ;;repeat_deletion,1'13
	A|C@chr9_ref v2@@437293[[GTCAATTCGTTTCGGAAAACATCCTGGGGT{{AAACAGTCTTTTGGGATTCGAGCTGTTTGA:: TAK112 ;;	-|C@chr6_ref v2@@22415[[CTACATAATTATTACTGTTGCCTTGATTTA{{TGGATAGATAATCTTGCATTATACGTGCTT:: TAK2525 ;;repeat_insertion,3'6	pC@chr1_ref v2@@31216[[ATACATAGGCCACACACACACACACACACA{{ATATATATATATATATAGGGAAGTAGCAAC:: TAK258 ;;	A|G@chr1_ref v2@@79064[[TTGGTTTCAAGAAGATCTATTGACACTTTG{{AGGATAAAGCTTTTAGGGACCAAGTTGCTA:: TAK2689 ;;	A|G@chr1_ref v2@@79064[[TTGGTTTCAAGAAGATCTATTGACACTTTG{{AGGATAAAGCTTTTAGGGACCAAGTTGCTA:: TAK2689 ;;
	A|G@chr12_ref v2@@808504[[GGGAATTGATGAAATTATTCAACTCTGGTT{{AAGAACAATGAAGGAAAACGGCAACAACTC:: TAK112 ;;	-|C@chr6_ref v2@@74535[[GCTTGATGAGTTAGGAATTCAGTAAAAGCA{{ACCAGAACCTCTACAGCAGGCCTTCCAGGA:: TAK2525 ;;repeat_insertion,3'3	C|T@chr1_ref v2@@31216[[ATACATAGGCCACACACACACACACACACA{{ATATATATATATATATAGGGAAGTAGCAAC:: TAK258 ;;	ALG@chr1_ref v2@@79064[[TTGGTTTCAAGAAGATCTATTGACACTTTG{{AGGATAAAGCTTTTAGGGACCAAGTTGCTA:: TAK2689 ;;	A|G@chr1_ref v2@@79064[[TTGGTTTCAAGAAGATCTATTGACACTTTG{{AGGATAAAGCTTTTAGGGACCAAGTTGCTA:: TAK2689 ;;
	GLA@chr1_ref v2@@198293[[TGAGACACCCGGTTTCGCGCGGGCACTTCT{{CCCGCCAAAAAAGTTTATATGTCGGAAAGC:: TAK113 ;;	---|CAA@chr7_ref v2@@245643[[TTTACGAGCGGGCCATAAATAAAAAAATTT{{ATAGTGGAGACTAGAAAAGTATACCCCTCA:: TAK2525 ;;repeat_insertion,114'39	TL-@chr1_ref v2@@36134[[AGACAGAAGTAAGTTTCTGCGACTATATTA{{CTTCTTTTTTTTTCCTTTATTCAACTTGGC:: TAK258 ;;repeat_deletion,1'11	T|-@chr1_ref v2@@92315[[CGAGATATTTTCGAATTTTTCAGTCTTTTC{{CGCATTAGTTCAGAACCCTAAAGAATGGTA:: TAK2689 ;;repeat_deletion,1'12	T|-@chr1_ref v2@@92315[[CGAGATATTTTCGAATTTTTCAGTCTTTTC{{CGCATTAGTTCAGAACCCTAAAGAATGGTA:: TAK2689 ;;repeat_deletion,1'12
	C|T@chr2_ref v2@@712935[[GAAGCTTTGTTGAAAGGGGGAAAGACCGAG{{GATATAAAATTGATGAAAAATTGATATTAC:: TAK113 ;;	-|G@chr7_ref v2@@366239[[TAGGAAAGGTACGGATTTATAGATATGTGT{{TGTTTATATGATCAGTAGCTATTCTCTACT:: TAK2525 ;;repeat_insertion,3'3	pA@chr1_ref v2@@36133[[CAGACAGAAGTAAGTTTCTGCGACTATATT{{TTTTTTTTTTTCTTCTTTTTTTTTCCTTTA:: TAK258 ;;	TL-@chr1_ref v2@@92315[[CGAGATATTTTCGAATTTTTCAGTCTTTTC{{CGCATTAGTTCAGAACCCTAAAGAATGGTA:: TAK2689 ;;repeat_deletion,1'12	T|-@chr1_ref v2@@92315[[CGAGATATTTTCGAATTTTTCAGTCTTTTC{{CGCATTAGTTCAGAACCCTAAAGAATGGTA:: TAK2689 ;;repeat_deletion,1'12
	-|T@chr7_ref v2@@876384[[TTAGGGGTTCGAGCCCCCTACAGGGCTTTC{{CTTTAAAACACGATGACATAAATTTCCTTT:: TAK113 ;;repeat_insertion,1'7	ALG@chr7_ref v2@@604679[[TATTTCGAATCGAAATGAAAGAATAAAAGG{{ACTAGGAGGTTGTTCCAACAATTTTCCATG:: TAK2525 ;;	pGA@chr1_ref v2@@42550[[CAGCTCGGTTATAAGAGAACAAAAACACAC{{AAAAAAAAAAAGTCGTCAATATAAAAAGGA:: TAK258 ;;	-|A@chr1_ref v2@@120630[[TCCTCAGCAGCATCTTCTGCTTTATCTAAC{{CCGGGCACCCCAGTTTTCCCTAATTTGGAT:: TAK2689 ;;repeat_insertion,1'6	-|A@chr1_ref v2@@120630[[TCCTCAGCAGCATCTTCTGCTTTATCTAAC{{CCGGGCACCCCAGTTTTCCCTAATTTGGAT:: TAK2689 ;;repeat_insertion,1'6
	T|G@chr8_ref v2@@167568[[AATTCTCCGTCTATTTCCTTCAATACCGCC{{CCGGCGGTATTGAAGGAGAAAAATTTGGGC:: TAK113 ;;	G|C@chr10_ref v2@@293195[[ACCGTTGTTGTATACCCTTGCGCTACAGCG{{GCATAATACTGGATGAGATGGTGGAAACTG:: TAK2525 ;;	A|-@chr1_ref v2@@42551[[AGCTCGGTTATAAGAGAACAAAAACACACG{{GTCGTCAATATAAAAAGGAAAGAAATCATC:: TAK258 ;;repeat_deletion,1'11	-LA@chr1_ref v2@@120630[[TCCTCAGCAGCATCTTCTGCTTTATCTAAC{{CCGGGCACCCCAGTTTTCCCTAATTTGGAT:: TAK2689 ;;repeat_insertion,1'6	-|A@chr1_ref v2@@120630[[TCCTCAGCAGCATCTTCTGCTTTATCTAAC{{CCGGGCACCCCAGTTTTCCCTAATTTGGAT:: TAK2689 ;;repeat_insertion,1'6
	C|G@chr8_ref v2@@167569[[ATTCTCCGTCTATTTCCTTCAATACCGCCT{{CGGCGGTATTGAAGGAGAAAAATTTGGGCG:: TAK113 ;;	-|T@chr10_ref v2@@422670[[GAGTTCGAACCTCCCCTGGAGCACATTTTC{{GTGAATTAAACCTCGAAGCTCAACATTCAT:: TAK2525 ;;repeat_insertion,1'7	pC@chr1_ref v2@@44198[[GCCCTTGCGAACGCCCATAGAGTAAGTCAG{{ACTTGTGCCACTTGACAAACTTCTTCAAGT:: TAK258 ;;	-LT@chr1_ref v2@@127816[[ATAGATGAGTATTTACTGATCTTTTGCATA{{GGGCTATAAAGTATATATAGATACAAATAT:: TAK2689 ;;repeat_insertion,1'14	-LT@chr1_ref v2@@127816[[ATAGATGAGTATTTACTGATCTTTTGCATA{{GGGCTATAAAGTATATATAGATACAAATAT:: TAK2689 ;;repeat_insertion,1'14
	C|A@chr8_ref v2@@167570[[TTCTCCGTCTATTTCCTTCAATACCGCCTC{{GGCGGTATTGAAGGAGAAAAATTTGGGCGG:: TAK113 ;;	-|A@chr11_ref v2@@124765[[GGAATAATGGACAACCCAAGGAAACTATCC{{TATTGAGAACCGAGTATGGGTGGGATTCGT:: TAK2525 ;;repeat_insertion,1'4	C|T@chr1_ref v2@@44198[[GCCCTTGCGAACGCCCATAGAGTAAGTCAG{{ACTTGTGCCACTTGACAAACTTCTTCAAGT:: TAK258 ;;	C|-@chr1_ref v2@@172111[[CCTCACATAGCTGACAGATCAAAACTGAGT{{AACTTGATTTGAATTCCTTTTTGGGACATC:: TAK2689 ;;repeat_deletion,3'7	C|-@chr1_ref v2@@172111[[CCTCACATAGCTGACAGATCAAAACTGAGT{{AACTTGATTTGAATTCCTTTTTGGGACATC:: TAK2689 ;;repeat_deletion,3'7
	G|A@chr8_ref v2@@361974[[CAAAGCTGCCTCAAAAGAGATATATATATT{{GTAAGAATCCTCTTCCAATACTAGCTTCAT:: TAK113 ;;	A|-@chr12_ref v2@@975882[[GAGTTTTTAGCTCACTAAATAATTTAATGC{{TAAACGACCCCAGTGAGGGTTGAACTCACG:: TAK2525 ;;repeat_deletion,1'8	pGA@chr1_ref v2@@70828[[AAAAGGAAAGATTATTGAAAGAGAAAGAAA{{AAAAAAAAAAAATGTACACCCAGACATCGG:: TAK258 ;;	CL-@chr1_ref v2@@172111[[CCTCACATAGCTGACAGATCAAAACTGAGT{{AACTTGATTTGAATTCCTTTTTGGGACATC:: TAK2689 ;;repeat_deletion,3'7	C|-@chr1_ref v2@@172111[[CCTCACATAGCTGACAGATCAAAACTGAGT{{AACTTGATTTGAATTCCTTTTTGGGACATC:: TAK2689 ;;repeat_deletion,3'7
	-LA@chr12_ref v2@@214789[[AAATTGTTAAAAATAAAGGAGAATAAAAGT{{TAAATGGACGCAACCGGAATCGAACCGATG:: TAK113 ;;repeat_insertion,1'6	-|A@chr13_ref v2@@34897[[ATGCTTATAGAACTAGGTCGCTGCTTATTG{{TGTGGATCATTCTATTGATTTACACTCTAT:: TAK2525 ;;repeat_insertion,1'4	A|-@chr1_ref v2@@70829[[AAAGGAAAGATTATTGAAAGAGAAAGAAAG{{TGTACACCCAGACATCGGGCTTCCACAATT:: TAK258 ;;repeat_deletion,1'12	TAC|---@chr1_ref v2@@192003[[TGCTGAGTTTTTGCGCATCAATATTATTTT{{ATACTATTAAATATACTAAATAAGAGGAAA:: TAK2689 ;;repeat_deletion,132'30	TAC|---@chr1_ref v2@@192003[[TGCTGAGTTTTTGCGCATCAATATTATTTT{{ATACTATTAAATATACTAAATAAGAGGAAA:: TAK2689 ;;repeat_deletion,132'30
	A|G@chr15_ref v2@@12690[[ATGAAGGAGAAAAGTGAAACGGCAATAGAT{{GCGCTACTTTATTTTATTCTATTTTAAAAA:: TAK71 ;;	C|T@chr13_ref v2@@440727[[TTGGCGATACTAAGGATGAATTCTTCGATA{{AGTAGAAGAAAGCGATCAGAAAACGAGCAA:: TAK2525 ;;	pTAA@chr1_ref v2@@71242[[ATATGATGCTAGGTACCTTTAGTGTCTTCC{{AAAAAAAAAAAAAGGCTCGCCATCAAAACG:: TAK258 ;;	TACL---@chr1_ref v2@@192003[[TGCTGAGTTTTTGCGCATCAATATTATTTT{{ATACTATTAAATATACTAAATAAGAGGAAA:: TAK2689 ;;repeat_deletion,132'30	TAC|---@chr1_ref v2@@192003[[TGCTGAGTTTTTGCGCATCAATATTATTTT{{ATACTATTAAATATACTAAATAAGAGGAAA:: TAK2689 ;;repeat_deletion,132'30
	C|A@chr15_ref v2@@289295[[CCTGTCCACAATAGTCCCCTGGTCAACAAC{{AAATCTTGCATTTCCCTGAAAATAGTGCTC:: TAK71 ;;	-|T@chr15_ref v2@@85383[[ATAAATATAGGTATAGATAAATTGTTCTTC{{CTTTAAGAGAAAGAGTAAGTAAATATATCT:: TAK2525 ;;repeat_insertion,1'15	A|-@chr1_ref v2@@71243[[TATGATGCTAGGTACCTTTAGTGTCTTCCT{{GGCTCGCCATCAAAACGATATTCGTTGGCT:: TAK258 ;;repeat_deletion,1'13	T|-@chr2_ref v2@@38967[[CGCCTGCAAGCGGTTTTTATTTTGGAGTTG{{CCCACAATAGCCTCTAGTTTATTCCATTCT:: TAK2689 ;;repeat_deletion,1'11	T|-@chr2_ref v2@@38967[[CGCCTGCAAGCGGTTTTTATTTTGGAGTTG{{CCCACAATAGCCTCTAGTTTATTCCATTCT:: TAK2689 ;;repeat_deletion,1'11
	A|T@chr9_ref v2@@41997[[GTACAGGATCACATATATACATGAAACAGA{{GAATTTCTCAGCTAATGACGTTTCTTCGTC:: TAK115 ;;	C|T@chr15_ref v2@@433768[[TTTTTTGCTGTATCTAATGCTGCTTTTTTG{{TTAGTAAGGAAAGTGGCTTTTTCGGTGACT:: TAK2525 ;;	pT@chr1_ref v2@@91171[[ACCGGTTCTGGCAATCCTTCCAAAATTTGG{{AAAAAATATGGTAATTTCTTTCTGTCTCTG:: TAK258 ;;	TL-@chr2_ref v2@@38967[[CGCCTGCAAGCGGTTTTTATTTTGGAGTTG{{CCCACAATAGCCTCTAGTTTATTCCATTCT:: TAK2689 ;;repeat_deletion,1'11	T|-@chr2_ref v2@@38967[[CGCCTGCAAGCGGTTTTTATTTTGGAGTTG{{CCCACAATAGCCTCTAGTTTATTCCATTCT:: TAK2689 ;;repeat_deletion,1'11
	C|A@chr11_ref v2@@332007[[TTTTTCTACGGTAGTCATAGAATCAGGCAG{{TCTCCTGTTATTATATCAAGAAACTTCTTA:: TAK115 ;;	-|C@chr15_ref v2@@486973[[TCCGCAGATGGTAAGAGAGATATCACCGGA{{ATCCTGGGTAATTTAACAATCACCGTTTTG:: TAK2525 ;;repeat_insertion,3'3	-|A@chr1_ref v2@@91172[[CCGGTTCTGGCAATCCTTCCAAAATTTGGT{{TATGGTAATTTCTTTCTGTCTCTGGCTGAT:: TAK258 ;;repeat_insertion,1'6	A|-@chr2_ref v2@@45240[[TTCGGTTCTTTTTTTTTTTCAGTCCAATTG{{GGAACAGGAACAACGGGTCGAAATTTGCCG:: TAK2689 ;;repeat_deletion,1'10	A|-@chr2_ref v2@@45240[[TTCGGTTCTTTTTTTTTTTCAGTCCAATTG{{GGAACAGGAACAACGGGTCGAAATTTGCCG:: TAK2689 ;;repeat_deletion,1'10
	G|T@chr11_ref v2@@576590[[AGGCCCAAAGCAATTTTTGATAATGTGTTT{{CAGTTAATGGAGCTACTACCAGTATATCCG:: TAK115 ;;	-|C@chr16_ref v2@@188784[[TTAATGGACTTAAGCACGTGACTTTTAAAA{{ATGCATCGGTTACTATGGTTACCATTACTT:: TAK2525 ;;repeat_insertion,3'3	TT|--@chr1_ref v2@@99720[[TTATTAGCCCAACAGCTACTAAAGGTATTA{{GATAAGAAATTTAAGTGTTACAGAATGGGC:: TAK258 ;;repeat_deletion,1'14	AL-@chr2_ref v2@@45240[[TTCGGTTCTTTTTTTTTTTCAGTCCAATTG{{GGAACAGGAACAACGGGTCGAAATTTGCCG:: TAK2689 ;;repeat_deletion,1'10	A|-@chr2_ref v2@@45240[[TTCGGTTCTTTTTTTTTTTCAGTCCAATTG{{GGAACAGGAACAACGGGTCGAAATTTGCCG:: TAK2689 ;;repeat_deletion,1'10
	T|G@chr15_ref v2@@153301[[TACTATATATTTACGCTTAAAAACTCCAAA{{TCAGACCCCAAAATATAATTTAAATAAACA:: TAK115 ;;	T|A@chr16_ref v2@@602071[[TTTCTGGATCTGCTTACTCCATGCAAATAC{{CATTATGGATAAAAAAATCAATATCTGAAT:: TAK2525 ;;	-|T@chr1_ref v2@@99720[[TTATTAGCCCAACAGCTACTAAAGGTATTA{{GATAAGAAATTTAAGTGTTACAGAATGGGC:: TAK258 ;;repeat_insertion,1'14	-|G@chr2_ref v2@@60341[[AATAACATTTCGATGGTTATCCATTAGTAT{{CAAAAGAGGGAGTTAGGATATGCTTGCCGT:: TAK2689 ;;repeat_insertion,3'3	-|G@chr2_ref v2@@60341[[AATAACATTTCGATGGTTATCCATTAGTAT{{CAAAAGAGGGAGTTAGGATATGCTTGCCGT:: TAK2689 ;;repeat_insertion,3'3
	G|A@chr5_ref v2@@127332[[ACATCTATATAATAAGGTAACGGTATAACA{{AAAAATCTGAATAATTTCTCTTTCCCGGGT:: TAK116 ;;	-|T@chr16_ref v2@@879494[[CGAACGTAGCTGGAAACGAGGATGGTAAAA{{GATCAGCGATGATCAGGAGGACGAAGTTCT:: TAK2525 ;;repeat_insertion,1'4	pA@chr1_ref v2@@99719[[GTTATTAGCCCAACAGCTACTAAAGGTATT{{TTTTTTTTTTTTTTGATAAGAAATTTAAGT:: TAK258 ;;	-LG@chr2_ref v2@@60341[[AATAACATTTCGATGGTTATCCATTAGTAT{{CAAAAGAGGGAGTTAGGATATGCTTGCCGT:: TAK2689 ;;repeat_insertion,3'3	-|G@chr2_ref v2@@60341[[AATAACATTTCGATGGTTATCCATTAGTAT{{CAAAAGAGGGAGTTAGGATATGCTTGCCGT:: TAK2689 ;;repeat_insertion,3'3
	C|G@chr7_ref v2@@802540[[AAGAAATCTCTGCTGGAAAAATGCATCGCG{{TAGCTATTATATCGAATTTTTTCATTTGTT:: TAK116 ;;	C|T@chr2_ref v2@@302513[[ATTTGGGGGAAACTATCGCTTAGATGAAAA{{TTAAATGTCAGGCAAGAGGGGAAGGATATT:: TAK2527 ;;	pTA@chr1_ref v2@@101162[[ATTCTTTTATTCTGTTCGAGTCCATGTTTT{{AAAAAAAAAAAAACATGTATGTATGCTCCA:: TAK258 ;;	-|G@chr2_ref v2@@62746[[ACCGTACTTGGTCATCTTAAGAGATACAAA{{ACCCTGAGAAAACTTCTCCCGAAAAAAAAA:: TAK2689 ;;repeat_insertion,3'8	-|G@chr2_ref v2@@62746[[ACCGTACTTGGTCATCTTAAGAGATACAAA{{ACCCTGAGAAAACTTCTCCCGAAAAAAAAA:: TAK2689 ;;repeat_insertion,3'8
	G|C@chr8_ref v2@@296649[[CTTATTCTTAGAGGGAGAACCGTTCGACTA{{CATGAAAAGAAAAGAGAGAGACTCTTTTAT:: TAK116 ;;	-|C@chr4_ref v2@@428367[[GCAGAATAATTGTTTCGTTTATATATATTT{{ATTCAGTTTCACTTCCTATTTGAAGTTTTT:: TAK2527 ;;repeat_insertion,3'5	A|-@chr1_ref v2@@101163[[TTCTTTTATTCTGTTCGAGTCCATGTTTTT{{CATGTATGTATGCTCCATCTATATATGCTC:: TAK258 ;;repeat_deletion,1'13	-LG@chr2_ref v2@@62746[[ACCGTACTTGGTCATCTTAAGAGATACAAA{{ACCCTGAGAAAACTTCTCCCGAAAAAAAAA:: TAK2689 ;;repeat_insertion,3'8	-|G@chr2_ref v2@@62746[[ACCGTACTTGGTCATCTTAAGAGATACAAA{{ACCCTGAGAAAACTTCTCCCGAAAAAAAAA:: TAK2689 ;;repeat_insertion,3'8
	GLA@chr1_ref v2@@198293[[TGAGACACCCGGTTTCGCGCGGGCACTTCT{{CCCGCCAAAAAAGTTTATATGTCGGAAAGC:: TAK117 ;;	-|C@chr4_ref v2@@498109[[AGAAATAACCCTCTATGGCAACATCACTCG{{ACTTCGGCTGGTGAAGGAGTATTATTTACA:: TAK2527 ;;repeat_insertion,3'5	pCGTT@chr1_ref v2@@112762[[AGGCATTCATCATCACCCCGCTTCCACCGC{{GTTGTTGTTGTTGTTGTTGTTGTTGTTATT:: TAK258 ;;	T|-@chr2_ref v2@@71821[[TTTGGGTTTCGGTTTTTTGTAATAATTTTC{{GGCTCTATTTCACTAAGACATCCTATATAT:: TAK2689 ;;repeat_deletion,1'12	T|-@chr2_ref v2@@71821[[TTTGGGTTTCGGTTTTTTGTAATAATTTTC{{GGCTCTATTTCACTAAGACATCCTATATAT:: TAK2689 ;;repeat_deletion,1'12
	A|C@chr12_ref v2@@851212[[ATGAGCAGGAGGAACAACAAGAGAAAATAG{{AGATGTTGGGGCGGTAAGTCATCCAAAAAC:: TAK117 ;;	C|T@chr4_ref v2@@1143673[[GACACATCATTAGGTATACAAGGGAATACA{{TCTACTTGTTTTAAGTGCCATATCATCACT:: TAK2527 ;;	GTT|---@chr1_ref v2@@112763[[GGCATTCATCATCACCCCGCTTCCACCGCC{{ATTGTTGTTATTGTTGTTATCCATGTTCAT:: TAK258 ;;repeat_deletion,114'27	TL-@chr2_ref v2@@71821[[TTTGGGTTTCGGTTTTTTGTAATAATTTTC{{GGCTCTATTTCACTAAGACATCCTATATAT:: TAK2689 ;;repeat_deletion,1'12	T|-@chr2_ref v2@@71821[[TTTGGGTTTCGGTTTTTTGTAATAATTTTC{{GGCTCTATTTCACTAAGACATCCTATATAT:: TAK2689 ;;repeat_deletion,1'12
	G|A@chr5_ref v2@@27174[[TTGCTGTACACCAAAGTGGCTTACAAGACA{{ATAAGGTTCTTTACAAGAGAAACGGATACT:: TAK1231 ;;	-|C@chr5_ref v2@@208377[[TTTTCAGCCAGATGCTGCTGAGGTTCATTG{{AATCAGGCGGTGCGCTCACTTCCATATAGT:: TAK2527 ;;repeat_insertion,3'4	pCTT@chr1_ref v2@@126592[[TTAACAACTAGGCCTGCTTTCTTTTCTTTT{{TTTTTTTTTTTTTTTACCACACTTAGTCCT:: TAK258 ;;	A|-@chr2_ref v2@@84396[[GTTTCGAGATTTCTTGCGTGCTGCGGAAAC{{TTTTCGTCATCATGGATAGATTACCCGCCA:: TAK2689 ;;repeat_deletion,1'15	A|-@chr2_ref v2@@84396[[GTTTCGAGATTTCTTGCGTGCTGCGGAAAC{{TTTTCGTCATCATGGATAGATTACCCGCCA:: TAK2689 ;;repeat_deletion,1'15
	T|-@chr9_ref v2@@197642[[GACTCCCCGCTTCGGAGTTATTTTTTATTC{{AGGGACTATTTAGGCAGTATTTTTACCACT:: TAK1231 ;;repeat_deletion,1'10	G|A@chr7_ref v2@@273037[[GCCTAACAAAGACGTGAAGCTTGATCTCGA{{TATTTGAAGCAGAAGATCGACGCCGGCGGC:: TAK2527 ;;	TT|--@chr1_ref v2@@126593[[TAACAACTAGGCCTGCTTTCTTTTCTTTTC{{ACCACACTTAGTCCTCTACTTTAACAGAAA:: TAK258 ;;repeat_deletion,1'15	A|-@chr2_ref v2@@96027[[GTATAGGCAATAATAATATTATCCAAATGG{{TGAACAGGTGAAAAAAAATCAATTTGAAAA:: TAK2689 ;;repeat_deletion,1'12	A|-@chr2_ref v2@@96027[[GTATAGGCAATAATAATATTATCCAAATGG{{TGAACAGGTGAAAAAAAATCAATTTGAAAA:: TAK2689 ;;repeat_deletion,1'12
	C|A@chr13_ref v2@@389808[[CTACTTGCAACCGTACGAGAAAGAAGCCAT{{TATGGCGAGCCAGATCATGTGATTACCGTT:: TAK1231 ;;	G|T@chr7_ref v2@@316520[[ACAAAAAAAACAAAAGTAAAAATGCGAAAA{{CAAAGTTTTTAGCATTGAAAATAATTAGCG:: TAK2527 ;;	pGA@chr1_ref v2@@127905[[AGAGGAGGTTATTACTAAGTGAAAGAAAAA{{AAAAAAAAAAAGATCAAAACCAAACTTCGT:: TAK258 ;;	AL-@chr2_ref v2@@96027[[GTATAGGCAATAATAATATTATCCAAATGG{{TGAACAGGTGAAAAAAAATCAATTTGAAAA:: TAK2689 ;;repeat_deletion,1'12	A|-@chr2_ref v2@@96027[[GTATAGGCAATAATAATATTATCCAAATGG{{TGAACAGGTGAAAAAAAATCAATTTGAAAA:: TAK2689 ;;repeat_deletion,1'12
	A|C@chr15_ref v2@@50649[[CCTTCCTTAAAATTTCTAGAGCTGGTCCCA{{TCTTTTGCTTTCTGCAAAAATTATGGCAAG:: TAK1231 ;;	-|A@chr7_ref v2@@499280[[TTGCTTTAAAATAATTCCTACAGGTGTAAT{{TTTTTCTTTGAGATCTTCAAGTGTTCTTGA:: TAK2527 ;;repeat_insertion,1'4	--|AA@chr1_ref v2@@127906[[GAGGAGGTTATTACTAAGTGAAAGAAAAAG{{GATCAAAACCAAACTTCGTATTCGAGCCTA:: TAK258 ;;repeat_insertion,1'11	AAAAU----@chr2_ref v2@@115430[[CCTTTGAATCCTTTTTGATGAAAAAAATAG{{TGAAAGCAATATCGACTGTATGTATATGCG:: TAK2689 ;;repeat_deletion,1'20	AAAAU----@chr2_ref v2@@115430[[CCTTTGAATCCTTTTTGATGAAAAAAATAG{{TGAAAGCAATATCGACTGTATGTATATGCG:: TAK2689 ;;repeat_deletion,1'20
	C|T@chr9_ref v2@@88353[[ACTATTTAAGGAAGATCGGAATTCGTCGAA{{ACTTCAGTTTCCGTAATGATCTGATCGTCT:: TAK1232 ;;	C|A@chr8_ref v2@@379454[[ATTTTCTGCTCATAAACCGAGGATCATCAG{{GTTAAATGTAATTGCTAAGCCAAGAACTTT:: TAK2527 ;;	A|-@chr1_ref v2@@142978[[AAAACAACGAAATAACTTAGGTTTTAGGCT{{CAGAAGGAATTTTGAACGATAAACTTTTCG:: TAK258 ;;repeat_deletion,1'8	AAAU---@chr2_ref v2@@115430[[CCTTTGAATCCTTTTTGATGAAAAAAATAG{{TGAAAGCAATATCGACTGTATGTATATGCG:: TAK2689 ;;repeat_deletion,1'20	AAAU---@chr2_ref v2@@115430[[CCTTTGAATCCTTTTTGATGAAAAAAATAG{{TGAAAGCAATATCGACTGTATGTATATGCG:: TAK2689 ;;repeat_deletion,1'20
	C|G@chr4_ref v2@@32770[[CGAAGGTAAATTACCACCGTTTGGCTGTTA{{ACTGCAGTATTTGCAGAAGGATTCTGTTCA:: TAK1233 ;;	T|C@chr9_ref v2@@252264[[GCAAAAGTAGTTGGCAAATTTCTATTAAAC{{CCTCTAATTCATCTTCCGGTAATTCAAACC:: TAK2527 ;;	pT@chr1_ref v2@@142977[[AAAAACAACGAAATAACTTAGGTTTTAGGC{{AAAAAAAACAGAAGGAATTTTGAACGATAA:: TAK258 ;;	TT|--@chr2_ref v2@@122594[[GATCATTAATTTCATATTCATATTCGGTTA{{ATATTTTTTTTCAATGGTGTTTTTGATGGT:: TAK2689 ;;repeat_deletion,1'15	TT|--@chr2_ref v2@@122594[[GATCATTAATTTCATATTCATATTCGGTTA{{ATATTTTTTTTCAATGGTGTTTTTGATGGT:: TAK2689 ;;repeat_deletion,1'15
	T|A@chr4_ref v2@@823256[[TTAGTACGATTAAATTGGATTATTTTTCTA{{TTTGCACGCCTTTGAACTACTGAATCTATA:: TAK1233 ;;	-|G@chr12_ref v2@@282558[[AAATGAAATTATAGTAGCGGTTATTTCCGT{{TGCTTTTTACACCTGTACATCTTTTCCCTC:: TAK2527 ;;repeat_insertion,3'4	pT@chr1_ref v2@@151822[[ATTACATGAGAAAGTTATTTTTCTTCTTTT{{TTTTTTTTTTTTTTGAAACTTTTTCCTCTC:: TAK258 ;;	T|-@chr2_ref v2@@127627[[GTAATACGCCCAAAGATTATGTGGTAGAGC{{GGTTAGTGTATTTACCAAACTGGGATGATT:: TAK2689 ;;repeat_deletion,1'13	T|-@chr2_ref v2@@127627[[GTAATACGCCCAAAGATTATGTGGTAGAGC{{GGTTAGTGTATTTACCAAACTGGGATGATT:: TAK2689 ;;repeat_deletion,1'13
	T|A@chr7_ref v2@@25363[[TATTGCTGCTTTGGCCCAAAAAAGAATTGC{{GAAGGTAAGTCCGTTGGTATCATCGGTGCT:: TAK1233 ;;	T|G@chr12_ref v2@@696983[[TAGGTTTCATTACGTAAAGAGTGATTAAGG{{AAACAATAAAAGGCAGTTCTAACCAGATTT:: TAK2527 ;;	T|C@chr1_ref v2@@151822[[ATTACATGAGAAAGTTATTTTTCTTCTTTT{{TTTTTTTTTTTTTTGAAACTTTTTCCTCTC:: TAK258 ;;	TL-@chr2_ref v2@@127627[[GTAATACGCCCAAAGATTATGTGGTAGAGC{{GGTTAGTGTATTTACCAAACTGGGATGATT:: TAK2689 ;;repeat_deletion,1'13	T|-@chr2_ref v2@@127627[[GTAATACGCCCAAAGATTATGTGGTAGAGC{{GGTTAGTGTATTTACCAAACTGGGATGATT:: TAK2689 ;;repeat_deletion,1'13
	G|A@chr10_ref v2@@183358[[ATGCTTTAATCGTTCATATTTCCCAATTTC{{ATACTCTTTTGAGGATCTCTTAACAAATCT:: TAK1233 ;;	-|G@chr12_ref v2@@793854[[TATAATCCGTGATAGTTTAATGGTCAGAAT{{CGCTTGTCGCGTGCCAGATCGGGGTTCAAT:: TAK2527 ;;repeat_insertion,3'3	pC@chr1_ref v2@@168939[[CGAAGATGCCATCTAATACATATAGACATA{{ATATATATATATATACATTCTATATATTCT:: TAK258 ;;	--|AT@chr2_ref v2@@133861[[AAATCGATAGTTCTTCAGGATCTTGGTCAC{{CTTATATAAAATAAGACGTTTATTTAATCT:: TAK2689 ;;repeat_insertion,12'25	--|AT@chr2_ref v2@@133861[[AAATCGATAGTTCTTCAGGATCTTGGTCAC{{CTTATATAAAATAAGACGTTTATTTAATCT:: TAK2689 ;;repeat_insertion,12'25
	---|TTA@chr11_ref v2@@42335[[ACTTTTGACAACTTTTTCTTTGGTAAAAAC{{ATGTAGTCTCGAATATTTGAGTATGTTTTA:: TAK1233 ;;repeat_insertion,112'30	A|G@chr13_ref v2@@23646[[CATTGGTTGCGAATATTGAACAAAAAAAGG{{ACGCATACATACCATTAATACTAATGACCT:: TAK2527 ;;	--|AT@chr1_ref v2@@168940[[GAAGATGCCATCTAATACATATAGACATAC{{CATTCTATATATTCTTACCCAGATTCTTTG:: TAK258 ;;repeat_insertion,12'15	--LAT@chr2_ref v2@@133861[[AAATCGATAGTTCTTCAGGATCTTGGTCAC{{CTTATATAAAATAAGACGTTTATTTAATCT:: TAK2689 ;;repeat_insertion,12'25	--|AT@chr2_ref v2@@133861[[AAATCGATAGTTCTTCAGGATCTTGGTCAC{{CTTATATAAAATAAGACGTTTATTTAATCT:: TAK2689 ;;repeat_insertion,12'25
	G|T@chr13_ref v2@@290866[[GGAGACCGGGGTTCGACTCCCCGTAGCGGA{{TTTTCTTTTTGAAGAAATTTGAAAATTTTT:: TAK1233 ;;	G|A@chr13_ref v2@@297931[[TGAATTGGTTTTTATGATGAGATATTTATA{{ATGACGAGTCTGATCATTCGTGAAGACACA:: TAK2527 ;;	pGA@chr1_ref v2@@171720[[TTGAGTCGTTCATACATTTAATCCCCAATT{{AAAAAAAAAAGAAAAGAAAAAAAGCATATA:: TAK258 ;;	A|-@chr2_ref v2@@135716[[TATACGCTGTTTTCCTCGAATAAGACGGGG{{GAGAGTAGGGGAATATCGGTTAGGGAGCGC:: TAK2689 ;;repeat_deletion,1'3	A|-@chr2_ref v2@@135716[[TATACGCTGTTTTCCTCGAATAAGACGGGG{{GAGAGTAGGGGAATATCGGTTAGGGAGCGC:: TAK2689 ;;repeat_deletion,1'3
	T|C@chr13_ref v2@@290868[[AGACCGGGGTTCGACTCCCCGTAGCGGAGT{{TTCTTTTTGAAGAAATTTGAAAATTTTTTT:: TAK1233 ;;	A|G@chr13_ref v2@@703359[[CAAACCTCCTGCAACTGTTGAATGGGAATG{{TTCATTTCTATTTTAACATTTTCTATATAT:: TAK2527 ;;	A|-@chr1_ref v2@@171721[[TGAGTCGTTCATACATTTAATCCCCAATTG{{GAAAAGAAAAAAAGCATATATATGTATATG:: TAK258 ;;repeat_deletion,1'10	AL-@chr2_ref v2@@135716[[TATACGCTGTTTTCCTCGAATAAGACGGGG{{GAGAGTAGGGGAATATCGGTTAGGGAGCGC:: TAK2689 ;;repeat_deletion,1'3	A|-@chr2_ref v2@@135716[[TATACGCTGTTTTCCTCGAATAAGACGGGG{{GAGAGTAGGGGAATATCGGTTAGGGAGCGC:: TAK2689 ;;repeat_deletion,1'3
	C|T@chr13_ref v2@@826598[[AAAGCAAAAAAAGTTTACGCGTTCTACGGA{{ATTTGTGTAGGAAAAATAAAGATTTTACTT:: TAK1233 ;;	-|G@chr13_ref v2@@756413[[TTTTTTCTTTTGAAAAATGAGGTTTTCCGA{{TGTGTGGGTCTATGCCAAGAAATCATATTA:: TAK2527 ;;repeat_insertion,3'3	pAT@chr1_ref v2@@175467[[TTACCACTTAAAATTGATCCTTTCAAAGGA{{TTTTTTTCTATTTCCAATAGTATATTTGTA:: TAK258 ;;	T|-@chr2_ref v2@@137514[[TTGCATTATCATATTCACATCTGCATCCTA{{CTCATTGTTGTTGTATCATTATTACTAACT:: TAK2689 ;;repeat_deletion,1'11	T|-@chr2_ref v2@@137514[[TTGCATTATCATATTCACATCTGCATCCTA{{CTCATTGTTGTTGTATCATTATTACTAACT:: TAK2689 ;;repeat_deletion,1'11
	G|A@chr2_ref v2@@674964[[ACCAATCTCTTGACCAACAATGTACTCATC{{AGGAATTTCTTCAATGCTTTTGGAGTGGGT:: TAK1234 ;;	-|C@chr14_ref v2@@90043[[AGTATTACTAGCAGAAAAGGAAAAACTCCA{{ACACACCTCAACATGCTGAGAATTTTGCTG:: TAK2527 ;;repeat_insertion,3'3	T|-@chr1_ref v2@@175468[[TACCACTTAAAATTGATCCTTTCAAAGGAA{{CTATTTCCAATAGTATATTTGTACAAAAAC:: TAK258 ;;repeat_deletion,1'7	TL-@chr2_ref v2@@137514[[TTGCATTATCATATTCACATCTGCATCCTA{{CTCATTGTTGTTGTATCATTATTACTAACT:: TAK2689 ;;repeat_deletion,1'11	T|-@chr2_ref v2@@137514[[TTGCATTATCATATTCACATCTGCATCCTA{{CTCATTGTTGTTGTATCATTATTACTAACT:: TAK2689 ;;repeat_deletion,1'11
	G|A@chr4_ref v2@@1121845[[ATCTTTGTGGTGTCCGCAACACCATCAAAT{{TTCCCTTTTCAATCATACTTTTGATCCAAC:: TAK1234 ;;	T|G@chr14_ref v2@@173841[[CCATAGCAAAGCATTTTGACCTGATGGCGT{{CAAGTAACTCTTTTGAAACAAGCCGGACCT:: TAK2527 ;;	pCT@chr1_ref v2@@176292[[TATTCATACTATTAATTTCATATTATTAAG{{TTTTTTTTTTTCATTTATCATTTTTTTTCG:: TAK258 ;;	T|-@chr2_ref v2@@142095[[TATATTGCTGCGAACACTATTTAAAACAGG{{ATTTTGGCAGTTTGAAACCCTTTCCTCTGA:: TAK2689 ;;repeat_deletion,1'10	T|-@chr2_ref v2@@142095[[TATATTGCTGCGAACACTATTTAAAACAGG{{ATTTTGGCAGTTTGAAACCCTTTCCTCTGA:: TAK2689 ;;repeat_deletion,1'10
	-LT@chr6_ref v2@@227480[[ATATGACAATAGTACACTTTGTAGGCTCTC{{CTTATATATATTTTTTACAATGACCACGGT:: TAK1234 ;;repeat_insertion,1'21	TCGGTGGTTAAACAA|---------------@chr14_ref v2@@576984[[TGAAGAGACAAGGTAGAACCTTATATGGTT{{TTTGAAATTATTTTCATGCCTTTCAAAAAA:: TAK2527 ;;repeat_deletion,TCGGTGGTTAAACAA'36	T|-@chr1_ref v2@@176293[[ATTCATACTATTAATTTCATATTATTAAGC{{CATTTATCATTTTTTTTCGTAACCTCTCAT:: TAK258 ;;repeat_deletion,1'11	TL-@chr2_ref v2@@142095[[TATATTGCTGCGAACACTATTTAAAACAGG{{ATTTTGGCAGTTTGAAACCCTTTCCTCTGA:: TAK2689 ;;repeat_deletion,1'10	T|-@chr2_ref v2@@142095[[TATATTGCTGCGAACACTATTTAAAACAGG{{ATTTTGGCAGTTTGAAACCCTTTCCTCTGA:: TAK2689 ;;repeat_deletion,1'10
	G|A@chr7_ref v2@@356152[[AACCCAGAATTTAACGGATCTTTTGAGGAC{{GCGTAGAAATGTCGATTTTCAGGCTCTACA:: TAK1234 ;;	A|-@chr14_ref v2@@651944[[TCAAGGGAATAAAAGTTACCCTACCAAAAT{{TTCAAGTAGGGTAATAAAGTTCCACCCCCC:: TAK2527 ;;repeat_deletion,1'7	pGT@chr1_ref v2@@178171[[AAATTTCCCGCCACATGAACTGAGTCAGGA{{TTTTTTTTTTCTTGCTGGAGAATCATTTAA:: TAK258 ;;	A|-@chr2_ref v2@@167267[[ACGTAAAAGAACAACCTAATTTTATTACCC{{TGCATTATATATTTCATCCATATATAGAAC:: TAK2689 ;;repeat_deletion,1'11	A|-@chr2_ref v2@@167267[[ACGTAAAAGAACAACCTAATTTTATTACCC{{TGCATTATATATTTCATCCATATATAGAAC:: TAK2689 ;;repeat_deletion,1'11
	C|A@chr9_ref v2@@427393[[TATACCGTTCGTGCACGAATAGATGATTTA{{AACGTCCTCCTAAACATCATAATAGACTCA:: TAK1234 ;;	--|AT@chr14_ref v2@@661712[[CTCACAGAGGATAAAAAAATGGCACAACAA{{GATGCAAATGGCGATTGCAAATTAGGGAAT:: TAK2527 ;;repeat_insertion,12'13	T|-@chr1_ref v2@@178172[[AATTTCCCGCCACATGAACTGAGTCAGGAG{{CTTGCTGGAGAATCATTTAATTTCATGGTT:: TAK258 ;;repeat_deletion,1'10	AL-@chr2_ref v2@@167267[[ACGTAAAAGAACAACCTAATTTTATTACCC{{TGCATTATATATTTCATCCATATATAGAAC:: TAK2689 ;;repeat_deletion,1'11	A|-@chr2_ref v2@@167267[[ACGTAAAAGAACAACCTAATTTTATTACCC{{TGCATTATATATTTCATCCATATATAGAAC:: TAK2689 ;;repeat_deletion,1'11
	T|C@chr10_ref v2@@104133[[AATCATTACCACAAGATGAACACAAATCGT{{GACACATTCTATCAACGTAAGTCTATTGAT:: TAK1234 ;;	-|A@chr15_ref v2@@377874[[CAGGCCCCAAAAGACTACATAAGCGACATC{{TAATCCCTTCCAAGTCACTGCTTTTGATTA:: TAK2527 ;;repeat_insertion,1'4	A|-@chr1_ref v2@@183332[[CCTATCAGTGAAAAAACGCCTCTAAAAATG{{GAATATGAAAGGGGTTCTGAATTGCTAAAA:: TAK258 ;;repeat_deletion,1'11	T|-@chr2_ref v2@@167635[[GATTTTTTTTCTGGGAGCTTCTTCATTGGA{{CTCGTCGACATCCATGTCAATTCCTTGCTC:: TAK2689 ;;repeat_deletion,1'6	T|-@chr2_ref v2@@167635[[GATTTTTTTTCTGGGAGCTTCTTCATTGGA{{CTCGTCGACATCCATGTCAATTCCTTGCTC:: TAK2689 ;;repeat_deletion,1'6
	TTTTTTTTTTTTTTTTTTTTTTTTTTTTTTTTTTTTTTTTTTTTTTTTTTTTTTTTTTTTTTTTTTTTTTTTTCTTTTTTTL---------------------------------------------------------------------------------@chr10_ref v2@@638792[[GTCACGTGGCTCGATGTTTATCGCTTTATC{{GCTTTTCATTTTGGCTCTGCTCTCTGTATT:: TAK1234 ;;error(Mutlen81,RepLen21,Ref=TTTTTTTTTTTTTTTTTTTTTGCTTTTCATTTTGGCTCTGCTCTCTGTATTAGCTCATCATTTAACGCAAATGACCACGAG)	A|G@chr15_ref v2@@995212[[TGTTGTAGAGACTCCAAGCCCTGGTAAGGA{{AGAAATATTATAAAAATAAAAGATTTCAAC:: TAK2527 ;;	AL-@chr1_ref v2@@183332[[CCTATCAGTGAAAAAACGCCTCTAAAAATG{{GAATATGAAAGGGGTTCTGAATTGCTAAAA:: TAK258 ;;repeat_deletion,1'11	TL-@chr2_ref v2@@167635[[GATTTTTTTTCTGGGAGCTTCTTCATTGGA{{CTCGTCGACATCCATGTCAATTCCTTGCTC:: TAK2689 ;;repeat_deletion,1'6	T|-@chr2_ref v2@@167635[[GATTTTTTTTCTGGGAGCTTCTTCATTGGA{{CTCGTCGACATCCATGTCAATTCCTTGCTC:: TAK2689 ;;repeat_deletion,1'6
	A|G@chr12_ref v2@@927529[[TAAAATATCACAGGGGCCACTCCACTCACT{{AGATATAATTGTTTCTTTACTGAATTGATT:: TAK1234 ;;	ALG@chr15_ref v2@@995212[[TGTTGTAGAGACTCCAAGCCCTGGTAAGGA{{AGAAATATTATAAAAATAAAAGATTTCAAC:: TAK2527 ;;	pG@chr1_ref v2@@183331[[ACCTATCAGTGAAAAAACGCCTCTAAAAAT{{AAAAAAAAAAAGAATATGAAAGGGGTTCTG:: TAK258 ;;	-|A@chr2_ref v2@@167970[[AGAGCCTCATCGCTCTGTCTCTCGCTATCC{{GTGGAACTGGATGAATATTGCGTATAAGGA:: TAK2689 ;;repeat_insertion,1'16	-|A@chr2_ref v2@@167970[[AGAGCCTCATCGCTCTGTCTCTCGCTATCC{{GTGGAACTGGATGAATATTGCGTATAAGGA:: TAK2689 ;;repeat_insertion,1'16
	A|C@chr13_ref v2@@407145[[CTATCACAAATCCAGTATTCAACCCACGAA{{ACCAACCTTGTCTACGGACAGTTTTTCGTC:: TAK1234 ;;	AATL---@chr15_ref v2@@1035559[[TCTTATCCAAGTAATAGCAACAACAAAAAC{{GTATTAATATTAATAATAAGGATAACGCTA:: TAK2527 ;;repeat_deletion,112'34	T|-@chr2_ref v2@@24052[[CTTAGATTACCTGTATTGTCTGCAGTTGCG{{GCTGGTAAAAAAAAAGAACAAGTGTGGAGA:: TAK258 ;;repeat_deletion,1'12	-LA@chr2_ref v2@@167970[[AGAGCCTCATCGCTCTGTCTCTCGCTATCC{{GTGGAACTGGATGAATATTGCGTATAAGGA:: TAK2689 ;;repeat_insertion,1'16	-|A@chr2_ref v2@@167970[[AGAGCCTCATCGCTCTGTCTCTCGCTATCC{{GTGGAACTGGATGAATATTGCGTATAAGGA:: TAK2689 ;;repeat_insertion,1'16
	A|G@chr13_ref v2@@730151[[GATTTGAGTAATTTTGTTTTTCTTGTCCGA{{AAGTCTGTATTTACAACAATTGATCTGTCG:: TAK1234 ;;	T|C@chr16_ref v2@@147706[[ATGGAAAGAAGCCTTGGGTGAACTAGTAAT{{CGAGCATTTCATTTAGATATGGATAGAGTG:: TAK2527 ;;	-|T@chr2_ref v2@@24052[[CTTAGATTACCTGTATTGTCTGCAGTTGCG{{GCTGGTAAAAAAAAAGAACAAGTGTGGAGA:: TAK258 ;;repeat_insertion,1'12	-|C@chr2_ref v2@@201746[[GCTTGGAATTTGTCCCTCACTCATGCTCAG{{ATAGAACGCCTTCTCTCTTTACTTCAACTT:: TAK2689 ;;repeat_insertion,3'3	-|C@chr2_ref v2@@201746[[GCTTGGAATTTGTCCCTCACTCATGCTCAG{{ATAGAACGCCTTCTCTCTTTACTTCAACTT:: TAK2689 ;;repeat_insertion,3'3
	C|T@chr3_ref v2@@42377[[GGTGACCTGATTATTCAGGATTCACCTGAA{{TGATCAGAATCCAAGCCGGGAACTTGAATA:: TAK1235 ;;	G|T@chr16_ref v2@@372652[[GCTGCTCGTAAGAACCGTTATGTTGAAAGA{{GTTCTGATGTTGTTTTTGGCGACCAAGATG:: TAK2527 ;;	T|-@chr2_ref v2@@38967[[CGCCTGCAAGCGGTTTTTATTTTGGAGTTG{{CCCACAATAGCCTCTAGTTTATTCCATTCT:: TAK258 ;;repeat_deletion,1'11	-LC@chr2_ref v2@@201746[[GCTTGGAATTTGTCCCTCACTCATGCTCAG{{ATAGAACGCCTTCTCTCTTTACTTCAACTT:: TAK2689 ;;repeat_insertion,3'3	-|C@chr2_ref v2@@201746[[GCTTGGAATTTGTCCCTCACTCATGCTCAG{{ATAGAACGCCTTCTCTCTTTACTTCAACTT:: TAK2689 ;;repeat_insertion,3'3
	C|G@chr4_ref v2@@375263[[GCGTGTTGTACTCTTCCTTAGTTCCCTCTT{{TTCCTTTACAATTATCTCTCAAGTATAGCA:: TAK1235 ;;	A|G@chr16_ref v2@@399603[[AGAACTTGCTTATGTAGTGCCTCCAAAGCC{{GTACACCTGCTTCCTGCTCCTTAGATGATG:: TAK2527 ;;	A|-@chr2_ref v2@@45240[[TTCGGTTCTTTTTTTTTTTCAGTCCAATTG{{GGAACAGGAACAACGGGTCGAAATTTGCCG:: TAK258 ;;repeat_deletion,1'10	T|-@chr2_ref v2@@207013[[CTTAAATTCTCGTTTGTGATACGCCTAACG{{CAGTTTTGATAGCAATTCGCGAAACTTTTT:: TAK2689 ;;repeat_deletion,1'14	T|-@chr2_ref v2@@207013[[CTTAAATTCTCGTTTGTGATACGCCTAACG{{CAGTTTTGATAGCAATTCGCGAAACTTTTT:: TAK2689 ;;repeat_deletion,1'14
	T|C@chr7_ref v2@@479872[[AAAATCAAGTTGATTAAAATGTGACAAAAA{{TATGATTAAATGCTACTTCAACAGGATTAG:: TAK1235 ;;	G|T@chr16_ref v2@@674343[[ATGTGGCACATATTTCTTAGTGTATGAAGC{{TTGATTGCTAACCAAATGAACAAAAGACGT:: TAK2527 ;;	A|-@chr2_ref v2@@75100[[TGTTGCACGAAGGATTGTTACTTTATTTGT{{CAATTTTTCGAGATGGGACATTAATATTGT:: TAK258 ;;repeat_deletion,1'11	AA|--@chr2_ref v2@@212511[[AATTAGTAAAATACATACATAACTACTTAT{{GAGAAATTTGCCATTTTCACGAGTATAAGC:: TAK2689 ;;repeat_deletion,1'11	AA|--@chr2_ref v2@@212511[[AATTAGTAAAATACATACATAACTACTTAT{{GAGAAATTTGCCATTTTCACGAGTATAAGC:: TAK2689 ;;repeat_deletion,1'11
	G|C@chr10_ref v2@@406967[[ATATAGCCACATCTCAAAAACTTACATACA{{TGTATATATTTGTGGTACAGTTTCTGTATA:: TAK1235 ;;	A|C@chr3_ref v2@@182081[[AACGATTAATTCTTCTTTGAATTATGTAAA{{ATCAAAACGCAACCGCAGATTTAATAGAGA:: TAK2528 ;;	T|C@chr2_ref v2@@80246[[AAAACTTCTTAATGAATATATATATATTTT{{CCCTTATTTTATCTTTTTTTTTTCGAATTT:: TAK258 ;;	AAL--@chr2_ref v2@@212511[[AATTAGTAAAATACATACATAACTACTTAT{{GAGAAATTTGCCATTTTCACGAGTATAAGC:: TAK2689 ;;repeat_deletion,1'11	AA|--@chr2_ref v2@@212511[[AATTAGTAAAATACATACATAACTACTTAT{{GAGAAATTTGCCATTTTCACGAGTATAAGC:: TAK2689 ;;repeat_deletion,1'11
	T|C@chr11_ref v2@@546859[[TCTAAAAAAGAACCATTTTTTATATCTCTG{{CAATGGCTAATGTTTGTTTAAGAACCAAAA:: TAK1235 ;;	C|G@chr4_ref v2@@315353[[ACTCTTGCCTTTTTCAATATTCTTGCGTAG{{TCTTTGACCGCAGTATTAACGAGTTGTTCC:: TAK2528 ;;	-|A@chr2_ref v2@@101333[[TTGCCGGGGAACCCATCCCGAAAAAATTGC{{TAGCCGCCGACCGTTGGTCGCTATTCACGG:: TAK258 ;;repeat_insertion,1'11	A|-@chr2_ref v2@@217592[[CATTTCTTACGATTGTACGTGTGTATTCCT{{CATTTACCGCAGAAGGAGGATAGTTCCCAG:: TAK2689 ;;repeat_deletion,1'7	A|-@chr2_ref v2@@217592[[CATTTCTTACGATTGTACGTGTGTATTCCT{{CATTTACCGCAGAAGGAGGATAGTTCCCAG:: TAK2689 ;;repeat_deletion,1'7
	T|G@chr14_ref v2@@463993[[CTGGATGAACTAAGTGACAAAAAATTCGTC{{TTGCAGAGTTGTATGTCAATGCAGAATTGG:: TAK1235 ;;	--|AT@chr4_ref v2@@489381[[CAGAAAATAAGTTGATAAGATCGCAATGTA{{TACAATTCGTGAACTGGCACAAGGAAAAGC:: TAK2528 ;;repeat_insertion,12'24	TT|--@chr2_ref v2@@105326[[TAGTATGTGTACTTACATAATTACACAGTC{{ACCTTGTTTATCCTTCTTGTTCTTCAAGCT:: TAK258 ;;repeat_deletion,1'12	AL-@chr2_ref v2@@217592[[CATTTCTTACGATTGTACGTGTGTATTCCT{{CATTTACCGCAGAAGGAGGATAGTTCCCAG:: TAK2689 ;;repeat_deletion,1'7	A|-@chr2_ref v2@@217592[[CATTTCTTACGATTGTACGTGTGTATTCCT{{CATTTACCGCAGAAGGAGGATAGTTCCCAG:: TAK2689 ;;repeat_deletion,1'7
	T|G@chr15_ref v2@@441901[[CGAGACAGCAAATCGGAGCCCGAGAGAAAA{{CCGGAGGACGGAAAAACTAGAAGTAATCTT:: TAK1235 ;;	--|TA@chr4_ref v2@@538649[[CTTTTATCTATTCAAATTGTTTCCCTTAGG{{TTTCCCTGTATATATCTATGTAAATGACGA:: TAK2528 ;;repeat_insertion,12'31	A|-@chr2_ref v2@@122422[[GTAGGTTAAAAATAAAATCTCAAAAGAGGG{{GAGGGATAATTTTGGCTTGATTACATTGCG:: TAK258 ;;repeat_deletion,1'13	T|-@chr2_ref v2@@242621[[TTCTATTGAAACCTGTCATTATTACGAAAA{{CATTCTAAGCATTTTGTTGGCATCTTCGGA:: TAK2689 ;;repeat_deletion,1'13	T|-@chr2_ref v2@@242621[[TTCTATTGAAACCTGTCATTATTACGAAAA{{CATTCTAAGCATTTTGTTGGCATCTTCGGA:: TAK2689 ;;repeat_deletion,1'13
	C|T@chr4_ref v2@@1204048[[CATGCAAATTACCATTTTTCTTTTCATGAA{{AGATTTGCCTTCGTCGAAGTTCAAATCAGA:: TAK1236 ;;	T|C@chr4_ref v2@@700106[[TGAAGAGTTTAAGATTAGAAGTATATAGCA{{CGAAGGGATGGCCCAACTGAGGCAGGTTCC:: TAK2528 ;;	T|-@chr2_ref v2@@138266[[ATGAGGCCTATGCAGATTATAAGTAAATTA{{GGCTTTGACATTATCATGATAAGGTGCTAC:: TAK258 ;;repeat_deletion,1'15	TL-@chr2_ref v2@@242621[[TTCTATTGAAACCTGTCATTATTACGAAAA{{CATTCTAAGCATTTTGTTGGCATCTTCGGA:: TAK2689 ;;repeat_deletion,1'13	T|-@chr2_ref v2@@242621[[TTCTATTGAAACCTGTCATTATTACGAAAA{{CATTCTAAGCATTTTGTTGGCATCTTCGGA:: TAK2689 ;;repeat_deletion,1'13
	C|G@chr8_ref v2@@252976[[ATCGTCATCGTCATCATCCTCGTCATCGTC{{TCATCGTCTTCATCTTCACTTTCGTCTTGC:: TAK1236 ;;	-|A@chr4_ref v2@@1219135[[AACATGCTGCGAAAATTGCGGAAAAACTGG{{TCAATAGTGGGGTAATCCCAGTTAGTTTGA:: TAK2528 ;;repeat_insertion,1'5	T|-@chr2_ref v2@@151266[[AGTCAAAAAGGAAAGAGTGATGCCTATCAG{{ATTATGCATTTAAGAGTAGTCTCTACTTAT:: TAK258 ;;repeat_deletion,1'11	-|G@chr2_ref v2@@246415[[ACGGATTACGGTTTAACAAGGCCTAGCAAT{{CGCGTTCCAGCTGTAAGTGATACGGTGGAG:: TAK2689 ;;repeat_insertion,3'3	-|G@chr2_ref v2@@246415[[ACGGATTACGGTTTAACAAGGCCTAGCAAT{{CGCGTTCCAGCTGTAAGTGATACGGTGGAG:: TAK2689 ;;repeat_insertion,3'3
	G|T@chr12_ref v2@@190166[[GTATCTTCATATTTCATTTTCTTCAAATTT{{CCATATTCAGCCTGATATTTTTCTCTACAT:: TAK1236 ;;	A|C@chr4_ref v2@@1236098[[GTTCGTTTTCTGTTCATTAACACATAAAAA{{CCCTTATGTAACTATATTTACAAAGTAAAT:: TAK2528 ;;	C|T@chr2_ref v2@@163624[[GCCAAGTTACCGGCAAACCATTTGGCGTAA{{CTTCTTCCTTCTTGAAACCAAACATGGCCT:: TAK258 ;;	TT|--@chr2_ref v2@@274204[[GCTGCATTGTATTCCTAAAATTCTTTTTTC{{ATGGAAAGGACCACTCTTACATAACTAGAA:: TAK2689 ;;repeat_deletion,1'15	TT|--@chr2_ref v2@@274204[[GCTGCATTGTATTCCTAAAATTCTTTTTTC{{ATGGAAAGGACCACTCTTACATAACTAGAA:: TAK2689 ;;repeat_deletion,1'15
	G|A@chr14_ref v2@@81167[[CATATCTGAAGCAGAATACGATAAGTGGTG{{GTAGAATATTCGCAGTACTGCGTTCGCCGT:: TAK1236 ;;	-|A@chr4_ref v2@@1393543[[CTAAATGTATCATAATAAATACCATCAAAG{{CTTCACCTTTGTCTAATAAATTATTCAACG:: TAK2528 ;;repeat_insertion,1'4	T|-@chr2_ref v2@@172363[[GTGTACCCACTTACGTATTAAATGACGTAC{{GTCCTCTTCTGTAGCTTTTTTTCACTTTGA:: TAK258 ;;repeat_deletion,1'9	TTL--@chr2_ref v2@@274204[[GCTGCATTGTATTCCTAAAATTCTTTTTTC{{ATGGAAAGGACCACTCTTACATAACTAGAA:: TAK2689 ;;repeat_deletion,1'15	TT|--@chr2_ref v2@@274204[[GCTGCATTGTATTCCTAAAATTCTTTTTTC{{ATGGAAAGGACCACTCTTACATAACTAGAA:: TAK2689 ;;repeat_deletion,1'15
	C|A@chr4_ref v2@@274260[[TATCGATAGTATCACATAATATTTCGTGAT{{GTCAATTGCTCGTGACAAAACAAACGTAGT:: TAK1237 ;;	-|C@chr4_ref v2@@1401339[[CTATGTTTTTAAACACCCAATCATTTTCCA{{ACACATATATTACCCTTTTTTTGGGTGAAG:: TAK2528 ;;repeat_insertion,3'3	TL-@chr2_ref v2@@172363[[GTGTACCCACTTACGTATTAAATGACGTAC{{GTCCTCTTCTGTAGCTTTTTTTCACTTTGA:: TAK258 ;;repeat_deletion,1'9	T|-@chr2_ref v2@@280979[[AAGAGATTGCCGTCTTGAAACTTTTTGTCC{{CCGGGGACTCTACGAGAACCCTTTGTCCTA:: TAK2689 ;;repeat_deletion,1'10	T|-@chr2_ref v2@@280979[[AAGAGATTGCCGTCTTGAAACTTTTTGTCC{{CCGGGGACTCTACGAGAACCCTTTGTCCTA:: TAK2689 ;;repeat_deletion,1'10
	--|TA@chr4_ref v2@@450127[[ATTTAGGTACCTAGAGGACTGTACCTGGAG{{TATCTCAACTATAGTCCATAGAGGTTTCTT:: TAK1237 ;;repeat_insertion,12'23	C|A@chr5_ref v2@@8229[[TATGTATTAACATGTCTGAACAATAAGTAT{{TTTTTAACTGTATAAGAAAGCATGAGAATT:: TAK2528 ;;	A|C@chr2_ref v2@@194357[[TTGTTGGAGCTTCTGCTGGTCCAGAGGAAA{{CCGTTGGGCTGAACACGACATGATCATTAA:: TAK258 ;;	TL-@chr2_ref v2@@280979[[AAGAGATTGCCGTCTTGAAACTTTTTGTCC{{CCGGGGACTCTACGAGAACCCTTTGTCCTA:: TAK2689 ;;repeat_deletion,1'10	T|-@chr2_ref v2@@280979[[AAGAGATTGCCGTCTTGAAACTTTTTGTCC{{CCGGGGACTCTACGAGAACCCTTTGTCCTA:: TAK2689 ;;repeat_deletion,1'10
	A|T@chr5_ref v2@@79233[[TAGTTCCACCGCTTCATCATCATCATCATC{{TCTTCTTCTTCTTCTTCTTCTTCCTCTACT:: TAK1237 ;;	C|A@chr5_ref v2@@223072[[TCACCAAGTTAGCATAAGTACCAGCAGATG{{AATGAATTTTTTAATATGTTGGATTTCCTC:: TAK2528 ;;	TT|--@chr2_ref v2@@207013[[CTTAAATTCTCGTTTGTGATACGCCTAACG{{CAGTTTTGATAGCAATTCGCGAAACTTTTT:: TAK258 ;;repeat_deletion,1'14	T|-@chr2_ref v2@@283119[[CCTAAGTTACTGGGTAGGATATGGCTTGAG{{CTTCTTATACTGCTCTGTGTTACTTCTTCC:: TAK2689 ;;repeat_deletion,1'5	T|-@chr2_ref v2@@283119[[CCTAAGTTACTGGGTAGGATATGGCTTGAG{{CTTCTTATACTGCTCTGTGTTACTTCTTCC:: TAK2689 ;;repeat_deletion,1'5
	----------------------|TCCTTCTATCAATTGCTTCCTT@chr5_ref v2@@85572[[CATTGGAATCCCTCATTTCCTAAATTCCTC{{TTCTAACGATTCTACTTCTGTAGCCAATTA:: TAK1237 ;;repeat_insertion,TCCTTCTATCAATTGCTTCCTT'29	A|-@chr5_ref v2@@227260[[ATAAAACGATGCTGACATAATATGTAACAT{{GGAATAACCTAAAACAAATACAAAGAAGAC:: TAK2528 ;;repeat_deletion,1'7	A|-@chr2_ref v2@@212511[[AATTAGTAAAATACATACATAACTACTTAT{{GAGAAATTTGCCATTTTCACGAGTATAAGC:: TAK258 ;;repeat_deletion,1'11	TL-@chr2_ref v2@@283119[[CCTAAGTTACTGGGTAGGATATGGCTTGAG{{CTTCTTATACTGCTCTGTGTTACTTCTTCC:: TAK2689 ;;repeat_deletion,1'5	T|-@chr2_ref v2@@283119[[CCTAAGTTACTGGGTAGGATATGGCTTGAG{{CTTCTTATACTGCTCTGTGTTACTTCTTCC:: TAK2689 ;;repeat_deletion,1'5
	C|G@chr7_ref v2@@455778[[TATCTTCAGTTCAAATACGTATTCTGAAAG{{AGCGATACAATATCTTCCATGGAAATTACT:: TAK1237 ;;	-|C@chr5_ref v2@@521750[[GAATCGAGAAAGTATGCCCTATTTCCCCCG{{ATACACCCCATAAGCCTTAACCGCAGCCCT:: TAK2528 ;;repeat_insertion,3'3	-|T@chr2_ref v2@@214907[[GGATTGGGGAAATCTTTGGTCGCCGAAGAG{{GTGAGAGGACAATGAACTTTTTCTTGACCT:: TAK258 ;;repeat_insertion,1'8	-|T@chr2_ref v2@@294604[[TAATAACTGGAACAATTGGGCCTAGAGTGG{{GCAATTGTCCAGATTCTAATAACTTCCAGT:: TAK2689 ;;repeat_insertion,1'6	-|T@chr2_ref v2@@294604[[TAATAACTGGAACAATTGGGCCTAGAGTGG{{GCAATTGTCCAGATTCTAATAACTTCCAGT:: TAK2689 ;;repeat_insertion,1'6
	A|T@chr7_ref v2@@858968[[AGAGAGCGTTTGCACGTATATGTGTGACAT{{ATCAGCGTTTACTCATCATCGTCGTCTCCA:: TAK1237 ;;	-|T@chr6_ref v2@@104752[[TTGATCTTCCTGAATGTGTTGGTAATGAAA{{CTAGTCTCTTCAAAGTGTTGTCGTCATCCT:: TAK2528 ;;repeat_insertion,1'4	T|G@chr2_ref v2@@257208[[TCAGAGGCAGCCTTGGAGTAGGTTGGGGTG{{CAGGCAAAGTAACATTGGTCAAATCAATAC:: TAK258 ;;	-LT@chr2_ref v2@@294604[[TAATAACTGGAACAATTGGGCCTAGAGTGG{{GCAATTGTCCAGATTCTAATAACTTCCAGT:: TAK2689 ;;repeat_insertion,1'6	-|T@chr2_ref v2@@294604[[TAATAACTGGAACAATTGGGCCTAGAGTGG{{GCAATTGTCCAGATTCTAATAACTTCCAGT:: TAK2689 ;;repeat_insertion,1'6
	-|A@chr11_ref v2@@460586[[AAATTTGGATAAAGTCTATCAAATTTAGTT{{TTTCATTAGATAGTTGTAAAAGGGTATTGT:: TAK1237 ;;repeat_insertion,1'4	-|T@chr7_ref v2@@749675[[TTAAACCAAAGGCCCAAATTTCAACATTTC{{GGGTGTTGATAGTCTTCTCGTTGTTGGCTT:: TAK2528 ;;repeat_insertion,1'9	T|-@chr2_ref v2@@275528[[AGCAGTCATTTTTGAGGGAATATTCAACTG{{ATCATGTTGATGCTCTGCATAATAATGCCC:: TAK258 ;;repeat_deletion,1'9	-|T@chr2_ref v2@@316673[[AAAATACAAAAATTATAACATTTTTAAAAC{{GAAAGTCCTTCTCGCTTTAGGATTTTTTCC:: TAK2689 ;;repeat_insertion,1'11	-|T@chr2_ref v2@@316673[[AAAATACAAAAATTATAACATTTTTAAAAC{{GAAAGTCCTTCTCGCTTTAGGATTTTTTCC:: TAK2689 ;;repeat_insertion,1'11
	A|G@chr13_ref v2@@453516[[CTTTGCTACTTTTGCCCGTTAATATACCTT{{AAAACTGTATTTGCGAGTTGCAAAAGGCAG:: TAK1237 ;;	-|T@chr7_ref v2@@1038147[[CTTCAATAATCTGTTATATTTTCTCAATGC{{CAAAGAATCTCACCATATGATATTTTTTAG:: TAK2528 ;;repeat_insertion,1'11	T|-@chr2_ref v2@@282159[[ACCGAATGCTACTACTTACGAGTTCATGTG{{ATCTTTTGGGCTGCCAGTCTTCCATTTTTA:: TAK258 ;;repeat_deletion,1'7	-LT@chr2_ref v2@@316673[[AAAATACAAAAATTATAACATTTTTAAAAC{{GAAAGTCCTTCTCGCTTTAGGATTTTTTCC:: TAK2689 ;;repeat_insertion,1'11	-|T@chr2_ref v2@@316673[[AAAATACAAAAATTATAACATTTTTAAAAC{{GAAAGTCCTTCTCGCTTTAGGATTTTTTCC:: TAK2689 ;;repeat_insertion,1'11
	A|-@chr16_ref v2@@76559[[ATCCGTGGATGTACGGGTGAAAATACAGTC{{CAACAACAACATTGTCTAAACGAGTCGTGA:: TAK1237 ;;repeat_deletion,1'12	T|-@chr9_ref v2@@197642[[GACTCCCCGCTTCGGAGTTATTTTTTATTC{{AGGGACTATTTAGGCAGTATTTTTACCACT:: TAK2528 ;;repeat_deletion,1'10	A|-@chr2_ref v2@@292098[[TTTTCAGTGAAAAAAAAAAGAATTTTCGAG{{TTAGGAATTGTGCGTGGTCATTCAATACGG:: TAK258 ;;repeat_deletion,1'12	A|-@chr2_ref v2@@342420[[AATGCATGAATCCCTTTAAGAAGCATGAAG{{TAGCCTCTTGTAAAAGCAAAAATGCCTTTC:: TAK2689 ;;repeat_deletion,1'11	A|-@chr2_ref v2@@342420[[AATGCATGAATCCCTTTAAGAAGCATGAAG{{TAGCCTCTTGTAAAAGCAAAAATGCCTTTC:: TAK2689 ;;repeat_deletion,1'11
	AL-@chr16_ref v2@@76559[[ATCCGTGGATGTACGGGTGAAAATACAGTC{{CAACAACAACATTGTCTAAACGAGTCGTGA:: TAK1237 ;;repeat_deletion,1'12	-|T@chr9_ref v2@@324223[[CAAAATAGTAATATTATGCAGCCATCACAA{{GAACAAGTAGCACATTATTCATTGAATAAA:: TAK2528 ;;repeat_insertion,1'4	T|-@chr2_ref v2@@316673[[AAAATACAAAAATTATAACATTTTTAAAAC{{GAAAGTCCTTCTCGCTTTAGGATTTTTTCC:: TAK258 ;;repeat_deletion,1'11	AL-@chr2_ref v2@@342420[[AATGCATGAATCCCTTTAAGAAGCATGAAG{{TAGCCTCTTGTAAAAGCAAAAATGCCTTTC:: TAK2689 ;;repeat_deletion,1'11	A|-@chr2_ref v2@@342420[[AATGCATGAATCCCTTTAAGAAGCATGAAG{{TAGCCTCTTGTAAAAGCAAAAATGCCTTTC:: TAK2689 ;;repeat_deletion,1'11
	---|TTA@chr2_ref v2@@68282[[GGAGTTTTGAAAGTTGTTTTATTTATAATG{{GTTATTTTGGTGGTTCCTATCGTTATTTAA:: TAK1238 ;;repeat_insertion,112'65	G|A@chr10_ref v2@@441983[[TTTTCTATCATCATATTGTGTACCATGGCC{{CATCCTTTTTAGGAACCTCTAATTTGTTTA:: TAK2528 ;;	-|T@chr2_ref v2@@316673[[AAAATACAAAAATTATAACATTTTTAAAAC{{GAAAGTCCTTCTCGCTTTAGGATTTTTTCC:: TAK258 ;;repeat_insertion,1'11	T|-@chr2_ref v2@@369768[[TTCTATCAATAAAATTTGCCATAGCATTTC{{AGTCCTTATTGCCTAAACGTCATCACAGGA:: TAK2689 ;;repeat_deletion,1'14	T|-@chr2_ref v2@@369768[[TTCTATCAATAAAATTTGCCATAGCATTTC{{AGTCCTTATTGCCTAAACGTCATCACAGGA:: TAK2689 ;;repeat_deletion,1'14
	--|AT@chr6_ref v2@@78011[[AAAAGTGATTACCCTCGTACTTTTCATTTC{{GTACCTATATATTCTTCTTATTATGGCTTT:: TAK1238 ;;repeat_insertion,12'24	C|A@chr10_ref v2@@723494[[CATCTGGATCTGGTGCAAGCTGTTAATCCT{{TTTTAAAGTACTCATATGACTATACATACC:: TAK2528 ;;	T|-@chr2_ref v2@@338202[[AAGTCATTCTCACACACTTTCTTGTTCCTA{{CTTATTCCAATATATTATTTTATCAGAAGA:: TAK258 ;;repeat_deletion,1'10	TL-@chr2_ref v2@@369768[[TTCTATCAATAAAATTTGCCATAGCATTTC{{AGTCCTTATTGCCTAAACGTCATCACAGGA:: TAK2689 ;;repeat_deletion,1'14	T|-@chr2_ref v2@@369768[[TTCTATCAATAAAATTTGCCATAGCATTTC{{AGTCCTTATTGCCTAAACGTCATCACAGGA:: TAK2689 ;;repeat_deletion,1'14
	T|-@chr6_ref v2@@241527[[AAGAACAACATGTTGCTATTATAGTCTCTC{{GACACATTTTCTTGTAGCCGTTTTGAATGA:: TAK1238 ;;repeat_deletion,1'11	CLA@chr10_ref v2@@723494[[CATCTGGATCTGGTGCAAGCTGTTAATCCT{{TTTTAAAGTACTCATATGACTATACATACC:: TAK2528 ;;	T|-@chr2_ref v2@@347350[[ACTCACCCGTATATTTTCTGAAATTTTTCG{{GCTTAATAGAACAATCTGACACACTATAAA:: TAK258 ;;repeat_deletion,1'9	-|T@chr2_ref v2@@375853[[TCATCAAAGAAGTGGCATTTCACCCTGAAA{{CTTTTTCTCGCTGAAGAGTCATTCCTAGTA:: TAK2689 ;;repeat_insertion,1'8	-|T@chr2_ref v2@@375853[[TCATCAAAGAAGTGGCATTTCACCCTGAAA{{CTTTTTCTCGCTGAAGAGTCATTCCTAGTA:: TAK2689 ;;repeat_insertion,1'8
	A|G@chr7_ref v2@@285346[[GAATATACAACCGATAATATTATAACTATG{{CACGTATGGAGGGAACTGAAATAATGAAAT:: TAK1238 ;;	T|C@chr11_ref v2@@24340[[ACTGTGTCTAAGAATTTAAATTGTTTTGCT{{GCTTTTGCCACTATAAGACAATAATAGTAA:: TAK2528 ;;	C|T@chr2_ref v2@@374832[[CGTTTTTGAACCTACCAATCGATGTGTCAC{{TGCAAAAGCACCTGGATTATGCCAATAAGT:: TAK258 ;;	-LT@chr2_ref v2@@375853[[TCATCAAAGAAGTGGCATTTCACCCTGAAA{{CTTTTTCTCGCTGAAGAGTCATTCCTAGTA:: TAK2689 ;;repeat_insertion,1'8	-|T@chr2_ref v2@@375853[[TCATCAAAGAAGTGGCATTTCACCCTGAAA{{CTTTTTCTCGCTGAAGAGTCATTCCTAGTA:: TAK2689 ;;repeat_insertion,1'8
	G|A@chr15_ref v2@@11944[[TATTTGTTTTGTTTTTTAGTGCTGATATGA{{CTTAACAGGAAAGAAAGGAATAAAAAAATA:: TAK1238 ;;	---|TTA@chr11_ref v2@@42335[[ACTTTTGACAACTTTTTCTTTGGTAAAAAC{{ATGTAGTCTCGAATATTTGAGTATGTTTTA:: TAK2528 ;;repeat_insertion,112'30	A|-@chr2_ref v2@@380115[[TAGGGGTAAAATTACCTAATGCGCGTAATT{{GCACAGCAGTGTAAATTGGAGCAATAGGAG:: TAK258 ;;repeat_deletion,1'10	A|-@chr2_ref v2@@423362[[GGAATCTTTTTGTTTTGAAAACAACAGAGG{{GATAAAAAAAAGTGCCCTTGTTTGTTTTCG:: TAK2689 ;;repeat_deletion,1'11	A|-@chr2_ref v2@@423362[[GGAATCTTTTTGTTTTGAAAACAACAGAGG{{GATAAAAAAAAGTGCCCTTGTTTGTTTTCG:: TAK2689 ;;repeat_deletion,1'11
	T|C@chr15_ref v2@@736908[[TTATTTTTTCAGAAAAATACACCCTAGTAA{{TATATAACGGTAAAAAATGCTATTTACAAA:: TAK1238 ;;	--|AT@chr11_ref v2@@280595[[TAAGGAAAAAATGCGATGGTATATATATAG{{GTATCTGTATATATATGTTCATACATATAT:: TAK2528 ;;repeat_insertion,12'18	AA|--@chr2_ref v2@@395021[[GTCTAAGTAACATAAAAGAAAGGAGTAAAG{{TAAGTAAATGAAATAAAATATAAAAAAATT:: TAK258 ;;repeat_deletion,1'12	AL-@chr2_ref v2@@423362[[GGAATCTTTTTGTTTTGAAAACAACAGAGG{{GATAAAAAAAAGTGCCCTTGTTTGTTTTCG:: TAK2689 ;;repeat_deletion,1'11	A|-@chr2_ref v2@@423362[[GGAATCTTTTTGTTTTGAAAACAACAGAGG{{GATAAAAAAAAGTGCCCTTGTTTGTTTTCG:: TAK2689 ;;repeat_deletion,1'11
	T|A@chr2_ref v2@@482886[[AATTTGACTGCTTTAATTTGTTTAACTTTT{{TCTTTCTCTTCTTCTTTTCGGCATCGTCCT:: TAK1239 ;;	-|G@chr11_ref v2@@407963[[TCACGTGATATACACCCATACCTCGTTTAT{{ATTGAGTCATCGGATATGTCATTATAAACG:: TAK2528 ;;repeat_insertion,3'3	T|-@chr2_ref v2@@407714[[AAGGAATGTTGACTAAAACAGTAGCTGTGC{{CTTTTTTGCCTTTTTATTCTTAATGTTCAA:: TAK258 ;;repeat_deletion,1'10	A|-@chr2_ref v2@@434270[[ATTGATTACACTTCAAACGGTTGGTGAAAC{{GAACCCATCCTAAAATACTGTTATTATTAC:: TAK2689 ;;repeat_deletion,1'13	A|-@chr2_ref v2@@434270[[ATTGATTACACTTCAAACGGTTGGTGAAAC{{GAACCCATCCTAAAATACTGTTATTATTAC:: TAK2689 ;;repeat_deletion,1'13
	G|T@chr2_ref v2@@780210[[AGAACAGCAGAGGCAATTGCTGGTTCAGCA{{CAACAGCAGCAGCAACTTAGAAACCAAATA:: TAK1239 ;;	T|C@chr12_ref v2@@188380[[TAGTAATAGAGAGCATATAAAGTCTTTAAT{{TTCTCTAAACTTGTAAAATCAAACCGAACG:: TAK2528 ;;	AA|--@chr2_ref v2@@423362[[GGAATCTTTTTGTTTTGAAAACAACAGAGG{{GATAAAAAAAAGTGCCCTTGTTTGTTTTCG:: TAK258 ;;repeat_deletion,1'11	AL-@chr2_ref v2@@434270[[ATTGATTACACTTCAAACGGTTGGTGAAAC{{GAACCCATCCTAAAATACTGTTATTATTAC:: TAK2689 ;;repeat_deletion,1'13	A|-@chr2_ref v2@@434270[[ATTGATTACACTTCAAACGGTTGGTGAAAC{{GAACCCATCCTAAAATACTGTTATTATTAC:: TAK2689 ;;repeat_deletion,1'13
	G|C@chr4_ref v2@@710112[[GTTCAAATATTCTGAAATTATGTCGAGTTC{{AACGATGGGACGGTGAAGTTTTGGGATTAT:: TAK1239 ;;	-|A@chr12_ref v2@@433794[[AAGCTCGAAGTAGCCATGGACACTGAAGAG{{GACTACAGCGTCAGTAGAGCATGCCCGGAT:: TAK2528 ;;repeat_insertion,1'8	A|-@chr2_ref v2@@426957[[TTGCTGTACTTTATAGTTGCCGCGCCACCT{{CAAAAAAGACACCACCTAAAAAAACGGGTG:: TAK258 ;;repeat_deletion,1'11	A|-@chr2_ref v2@@450787[[TTACAGAATATATGATGAGGGAATATGCAT{{TCTAAAGTTAGTGAAGAGAAAAGGGTATGC:: TAK2689 ;;repeat_deletion,1'9	A|-@chr2_ref v2@@450787[[TTACAGAATATATGATGAGGGAATATGCAT{{TCTAAAGTTAGTGAAGAGAAAAGGGTATGC:: TAK2689 ;;repeat_deletion,1'9
	C|T@chr7_ref v2@@933173[[ATGAAACCAATATTTTGGAATTATTAAGCA{{CAAATTCATGACATCGCCTGATACAAGAGC:: TAK1239 ;;	-|G@chr13_ref v2@@71760[[AGAATATCATTCCGCACCGTCATGTTAAGT{{TCGGTACCGTCGGAATCCCAACGGATGAGA:: TAK2528 ;;repeat_insertion,3'3	-|T@chr2_ref v2@@429237[[ACTGGTATTATTTAGTAAATTTCTTTTGAA{{CACTCTTCCTTTTTTTCATTTTTGCGATGC:: TAK258 ;;repeat_insertion,1'12	AL-@chr2_ref v2@@450787[[TTACAGAATATATGATGAGGGAATATGCAT{{TCTAAAGTTAGTGAAGAGAAAAGGGTATGC:: TAK2689 ;;repeat_deletion,1'9	A|-@chr2_ref v2@@450787[[TTACAGAATATATGATGAGGGAATATGCAT{{TCTAAAGTTAGTGAAGAGAAAAGGGTATGC:: TAK2689 ;;repeat_deletion,1'9
	T|C@chr9_ref v2@@226575[[TATCTCAGAAAAGTCAGGAATTATGTCTAA{{AAACAACTAGTAAAGCCAAAAACAGAGACA:: TAK1239 ;;	--|AT@chr13_ref v2@@239348[[AAGATAGGGAACTTCTATTTCCTGTCTTTC{{GTGCATATGTACATCGTTGAGTTGTTCATG:: TAK2528 ;;repeat_insertion,12'32	-LT@chr2_ref v2@@429237[[ACTGGTATTATTTAGTAAATTTCTTTTGAA{{CACTCTTCCTTTTTTTCATTTTTGCGATGC:: TAK258 ;;repeat_insertion,1'12	T|-@chr2_ref v2@@452405[[CACTTTACACGGATCGCACGCCCATAATTC{{CATATCTTCGACGTTTGCCACTGCCTTCTC:: TAK2689 ;;repeat_deletion,1'16	T|-@chr2_ref v2@@452405[[CACTTTACACGGATCGCACGCCCATAATTC{{CATATCTTCGACGTTTGCCACTGCCTTCTC:: TAK2689 ;;repeat_deletion,1'16
	G|C@chr10_ref v2@@601393[[GAAATAAACATTAAGGCTGAAGAGGAAATA{{AGCCAATGACGCAGCAAGAAACCGATGGTT:: TAK1239 ;;	-|A@chr13_ref v2@@435277[[TTTGCGACCGCTGATGCTATTCAAGCCGCC{{TTCAACAGGGTACCGACTTGGCCGAAGTAG:: TAK2528 ;;repeat_insertion,1'4	A|-@chr2_ref v2@@451120[[CAAGTAGTTGTCAAATTGTTTCTCTTGGCT{{TTCTTGATATGTTACCAGCGTCTGCGCTTG:: TAK258 ;;repeat_deletion,1'5	-|T@chr2_ref v2@@461193[[TGCTTGGCCATGAGGATACCTTGAGCTACG{{GAACACGTGCATCCAACTTGTAGCCTTGTT:: TAK2689 ;;repeat_insertion,1'4	-|T@chr2_ref v2@@461193[[TGCTTGGCCATGAGGATACCTTGAGCTACG{{GAACACGTGCATCCAACTTGTAGCCTTGTT:: TAK2689 ;;repeat_insertion,1'4
	T|C@chr13_ref v2@@137675[[GTGAATTCCCTCAAAGAATTAACGGAAAGT{{ACTGTTCAAGATATCACTATTGGCCGATGT:: TAK1239 ;;	--|AT@chr13_ref v2@@646850[[TTCTTGCACATGGACGCACGTTGTGTGTTC{{TTGTGCTTGTTTTCATTGTCTCTATAGTTA:: TAK2528 ;;repeat_insertion,12'30	T|-@chr2_ref v2@@452405[[CACTTTACACGGATCGCACGCCCATAATTC{{CATATCTTCGACGTTTGCCACTGCCTTCTC:: TAK258 ;;repeat_deletion,1'16	-LT@chr2_ref v2@@461193[[TGCTTGGCCATGAGGATACCTTGAGCTACG{{GAACACGTGCATCCAACTTGTAGCCTTGTT:: TAK2689 ;;repeat_insertion,1'4	-|T@chr2_ref v2@@461193[[TGCTTGGCCATGAGGATACCTTGAGCTACG{{GAACACGTGCATCCAACTTGTAGCCTTGTT:: TAK2689 ;;repeat_insertion,1'4
	C|-@chr13_ref v2@@793273[[GTCTACCTTGATCATACTTGATTCAACCAG{{TTAGCAGTATCCGAGTTGGTGACATCAGCC:: TAK1239 ;;deletion,3'1	C|A@chr13_ref v2@@663001[[GACCAAGCTAAACTAGTTGTAGGCACCTGC{{TTTGGTTAGCGGCCAAAACTTGGGGAGGGT:: TAK2528 ;;	T|-@chr2_ref v2@@453213[[AGGCTGAATGATTCGATCAAAAGCGAAGTA{{CCTAGTTTTTATGTAAAAATATATTCATTT:: TAK258 ;;repeat_deletion,1'9	-|G@chr2_ref v2@@467226[[TGGTGTACCAACTGAAAAATCATGCAAGAA{{CTTTATCCGTAGAAGGCGTACGAGAAGTAC:: TAK2689 ;;repeat_insertion,3'5	-|G@chr2_ref v2@@467226[[TGGTGTACCAACTGAAAAATCATGCAAGAA{{CTTTATCCGTAGAAGGCGTACGAGAAGTAC:: TAK2689 ;;repeat_insertion,3'5
	G|A@chr13_ref v2@@844544[[CTTTCCAGGCCAACTTTGAAATTTGGGCTG{{ATACCTACTTGTTATTAGCTGCCTTGCTAC:: TAK1239 ;;	-|A@chr14_ref v2@@63343[[GCTAAAATGTTCGGATGTAAAGTAGTATTG{{TGGGAAAAGTGTGTGAATGATAGTTTGTAG:: TAK2528 ;;repeat_insertion,1'8	T|-@chr2_ref v2@@477476[[TCCTTCTAGTGCTATTTCTGGCTTTTCCTA{{CCATTTTTCTTTCTCTCTTTCTAATATATA:: TAK258 ;;repeat_deletion,1'11	-LG@chr2_ref v2@@467226[[TGGTGTACCAACTGAAAAATCATGCAAGAA{{CTTTATCCGTAGAAGGCGTACGAGAAGTAC:: TAK2689 ;;repeat_insertion,3'5	-|G@chr2_ref v2@@467226[[TGGTGTACCAACTGAAAAATCATGCAAGAA{{CTTTATCCGTAGAAGGCGTACGAGAAGTAC:: TAK2689 ;;repeat_insertion,3'5
	G|C@chr15_ref v2@@35333[[AACAATGCTACTTACGCAGTTAGAAACACC{{ACAACTATCTTTACTATCTCGCTGACGTTT:: TAK1239 ;;	-|A@chr15_ref v2@@412214[[ATTATGTAGAGTTAGCAGTGTATATAATGG{{GCAAGTATGCTTTACATTTAGTATTCCTTT:: TAK2528 ;;repeat_insertion,1'7	A|-@chr2_ref v2@@479240[[ACAGATACTAAACCATACGTTACTCGAAAC{{TGGAAAAAGCTGCTATCAACAAAAGACGGC:: TAK258 ;;repeat_deletion,1'14	T|-@chr2_ref v2@@473970[[TGAAATTCCAGGAAAGGTAATAAACTCAGA{{ATACTATTGGCTGCTTGTTACTTATATATC:: TAK2689 ;;repeat_deletion,1'9	T|-@chr2_ref v2@@473970[[TGAAATTCCAGGAAAGGTAATAAACTCAGA{{ATACTATTGGCTGCTTGTTACTTATATATC:: TAK2689 ;;repeat_deletion,1'9
	G|C@chr15_ref v2@@805849[[AAGTGACAAATTAGGGGGTAGGAGTAATAA{{ATGCAGACTAGGCCTAGTGTTCTTGAAGAG:: TAK1239 ;;	T|A@chr16_ref v2@@117756[[CTCATTTGAACAAATCTTGTGTCCATGTTA{{GTTACGTTATGTTATATTATGTCAAGCCGT:: TAK2528 ;;	--|CA@chr2_ref v2@@504323[[TATAAAAGAAGAGGAACGTCCGCACAATTC{{GCTTTCACACACGCAATTTGAAATAGCTCC:: TAK258 ;;repeat_insertion,14'21	TL-@chr2_ref v2@@473970[[TGAAATTCCAGGAAAGGTAATAAACTCAGA{{ATACTATTGGCTGCTTGTTACTTATATATC:: TAK2689 ;;repeat_deletion,1'9	T|-@chr2_ref v2@@473970[[TGAAATTCCAGGAAAGGTAATAAACTCAGA{{ATACTATTGGCTGCTTGTTACTTATATATC:: TAK2689 ;;repeat_deletion,1'9
	C|A@chr16_ref v2@@220487[[TGGTTTCTCTCAATTCCATGATTTCCGAAA{{TAAATTTACTCTATCTACTTTCTCTCTGTC:: TAK1239 ;;	G|T@chr16_ref v2@@200267[[AGATCAGAATTATTTGTGGATACAGGTAAA{{CTTGTCGTATGGTCATATATGGTCGTTTAT:: TAK2528 ;;	AA|C-@chr2_ref v2@@505379[[CTTATCATAATAAAGAATAAACAAACAAGC{{CAAAAAAAAAAAAAACTATGGATCATAGTT:: TAK258 ;;deletion_terminal_microhomology,A'1	A|-@chr2_ref v2@@479240[[ACAGATACTAAACCATACGTTACTCGAAAC{{TGGAAAAAGCTGCTATCAACAAAAGACGGC:: TAK2689 ;;repeat_deletion,1'14	A|-@chr2_ref v2@@479240[[ACAGATACTAAACCATACGTTACTCGAAAC{{TGGAAAAAGCTGCTATCAACAAAAGACGGC:: TAK2689 ;;repeat_deletion,1'14
	A|-@chr16_ref v2@@600554[[AGGATCATTAGTAATTTTTCTCACTATAAG{{CATATATTTTGCTATGAATTATAATAAGTA:: TAK1239 ;;repeat_deletion,1'13	-|T@chr16_ref v2@@241385[[TCGATAGTGGTAGCGTGTGCATCTACAGAA{{GAACTATTTCTCTAACCGCTGATGCTAGCG:: TAK2528 ;;repeat_insertion,1'4	-|A@chr2_ref v2@@505512[[TATAAATCAAATAGATGGAACGCACGCTCC{{CTAGTCAACTAGAAAAAAATACCCGCCGAC:: TAK258 ;;repeat_insertion,1'4	AL-@chr2_ref v2@@479240[[ACAGATACTAAACCATACGTTACTCGAAAC{{TGGAAAAAGCTGCTATCAACAAAAGACGGC:: TAK2689 ;;repeat_deletion,1'14	A|-@chr2_ref v2@@479240[[ACAGATACTAAACCATACGTTACTCGAAAC{{TGGAAAAAGCTGCTATCAACAAAAGACGGC:: TAK2689 ;;repeat_deletion,1'14
	C|T@chr2_ref v2@@160690[[TGTGGCCAATTCCCATATCTCATCGATTAT{{GGGAAAGCAGGCGCCACCATCAAGTCCCTG:: TAK1240 ;;	-|A@chr16_ref v2@@421208[[CACTGTCACCAATTTACCTCCAGAATTATC{{TTAATTGACATTTTTATTGATGACCTAAAG:: TAK2528 ;;repeat_insertion,1'4	A|-@chr2_ref v2@@537127[[TACTGTTCCGGCCTAGATAACGGTATTCCT{{CCTGCGTTCGAACAGATTAATTTACCTGCA:: TAK258 ;;repeat_deletion,1'9	T|-@chr2_ref v2@@487156[[ATGTATGAGAAAAAGGAAGAAGAAAAATAA{{CCTTACACTAGGCCCCTTTCTCTTTCCAAA:: TAK2689 ;;repeat_deletion,1'8	T|-@chr2_ref v2@@487156[[ATGTATGAGAAAAAGGAAGAAGAAAAATAA{{CCTTACACTAGGCCCCTTTCTCTTTCCAAA:: TAK2689 ;;repeat_deletion,1'8
	------------|TCTTCGTCTTCG@chr2_ref v2@@714099[[TCAAAATCGGAGATGTCTTCTCCAAAACCT{{ATCATCATAGCTCATGGTGGTGAATCTGGC:: TAK1240 ;;repeat_insertion,TCTTCGTCTTCG'29	-|A@chr16_ref v2@@452221[[CGTGAATTCACCATATAGGATAAAGAAGCC{{TAAATCCGGTAACGACGCAGGATAAGATGT:: TAK2528 ;;repeat_insertion,1'5	AA|--@chr2_ref v2@@586299[[CCTTTTAAAATCTGCACATGCGCAAGATTT{{GGATCTCGGAACCGGAACGAGATTGCTCAT:: TAK258 ;;repeat_deletion,1'12	TL-@chr2_ref v2@@487156[[ATGTATGAGAAAAAGGAAGAAGAAAAATAA{{CCTTACACTAGGCCCCTTTCTCTTTCCAAA:: TAK2689 ;;repeat_deletion,1'8	T|-@chr2_ref v2@@487156[[ATGTATGAGAAAAAGGAAGAAGAAAAATAA{{CCTTACACTAGGCCCCTTTCTCTTTCCAAA:: TAK2689 ;;repeat_deletion,1'8
	A|G@chr4_ref v2@@79630[[TTCACGTTTCGTCTGTTTCTAATAATTATG{{ATCCGATAAAAATTACTATTACAACTCCAA:: TAK1240 ;;	A|-@chr16_ref v2@@556025[[ATAATTTTTTTCTTTAAATTAAACAAAAAT{{TTGTTTTTTGTTGGTTAAGATTTCCGAAAA:: TAK2528 ;;repeat_deletion,1'6	T|-@chr2_ref v2@@603569[[AGTGTACGGCTGATATTTATTTGATGTAGC{{GCTAAGTTCATCGCTTTTCTTTCCCAGCCA:: TAK258 ;;repeat_deletion,1'10	AA|--@chr2_ref v2@@492918[[TATCTCTTATCCTTTTCTTTCAACGGGGTG{{CAACTAAAAAACTGAGTTGGTTCTTACCCG:: TAK2689 ;;repeat_deletion,1'19	AA|--@chr2_ref v2@@492918[[TATCTCTTATCCTTTTCTTTCAACGGGGTG{{CAACTAAAAAACTGAGTTGGTTCTTACCCG:: TAK2689 ;;repeat_deletion,1'19
	A|C@chr4_ref v2@@264742[[TTCAAGACGGTCGTCAGCACCCTCCAACTT{{GCTATGTATTTACCCAAGCGGGCGTTAGAC:: TAK1240 ;;	C|T@chr16_ref v2@@608983[[GTTTGATTAAAAGCTGACAGCTTTGTAGAT{{CATTGTAGTAGACGAGATCAGCTCTGGTAA:: TAK2528 ;;	A|-@chr2_ref v2@@615952[[CTTTCTTGTTTTGGCCCCGATGACTGAGCG{{GGCTAAAGAAGACGCTATGATAACCGCCGA:: TAK258 ;;repeat_deletion,1'10	A|-@chr2_ref v2@@505380[[TCATAATAAAGAATAAACAAACAAGCAAAC{{CTATGGATCATAGTTTTCACCAACAAGCAT:: TAK2689 ;;repeat_deletion,1'14	A|-@chr2_ref v2@@505380[[TCATAATAAAGAATAAACAAACAAGCAAAC{{CTATGGATCATAGTTTTCACCAACAAGCAT:: TAK2689 ;;repeat_deletion,1'14
	T|C@chr4_ref v2@@407014[[GAAGATCTAGAAGAAGACCTTGAAACATCA{{CTGTCTTTGAGTATGATTGGTTACCACCTC:: TAK1240 ;;	C|T@chr16_ref v2@@649322[[AAGATGAATTATCTCGTCAAATCAAGGCGG{{TGCCTCTACCTTAGAAGATATCGAGGTCAA:: TAK2528 ;;	TT|--@chr2_ref v2@@628526[[GCATGTCCGTGCACCGCGGCCCAATTCTTG{{GCGGAGAAAGGAAAATTATCTTCAAGCGGA:: TAK258 ;;repeat_deletion,1'13	AL-@chr2_ref v2@@505380[[TCATAATAAAGAATAAACAAACAAGCAAAC{{CTATGGATCATAGTTTTCACCAACAAGCAT:: TAK2689 ;;repeat_deletion,1'14	A|-@chr2_ref v2@@505380[[TCATAATAAAGAATAAACAAACAAGCAAAC{{CTATGGATCATAGTTTTCACCAACAAGCAT:: TAK2689 ;;repeat_deletion,1'14
	G|A@chr10_ref v2@@84803[[TATTCATTTTGTTGATCAAGATGCTTTATT{{ATGAATCTCGATCTTTCTTTACAAAAATAC:: TAK1240 ;;	---|TAT@chr16_ref v2@@650496[[CATTATTATTATTATTATTACTATTATTAC{{GTTATTGTTATTATTATTGTTATCATTATC:: TAK2528 ;;repeat_insertion,112'43	AT|--@chr2_ref v2@@628866[[TCTCCATCCCTACTGTCAAAAAATATAAGC{{TTATATAGTCTATATATATATAGTCCCAGT:: TAK258 ;;repeat_deletion,12'16	-|A@chr2_ref v2@@538953[[AATGATCTTATATTGGAAATGAACAAATTG{{GTACGAATAATAAAACAAATGAGTACATAT:: TAK2689 ;;repeat_insertion,1'10	-|A@chr2_ref v2@@538953[[AATGATCTTATATTGGAAATGAACAAATTG{{GTACGAATAATAAAACAAATGAGTACATAT:: TAK2689 ;;repeat_insertion,1'10
	T|G@chr12_ref v2@@723764[[AAATCGTATAAGGACCGTGTTAAATTTATA{{ATATTAAGGAAGTCTTTCGGTTGGTAGTGT:: TAK1240 ;;	C|A@chr16_ref v2@@664099[[CTGGTATGAGGCTCTTAAAATAATGTACAT{{TATTTCTAAAGCGCTTAGCCAACCAAGGTT:: TAK2528 ;;	A|-@chr2_ref v2@@653007[[TTGTCTTTTCCCGCTGTTTCCCTCTCCCTC{{TCTTTTACAATGACTAAAAGAAAATATTGT:: TAK258 ;;repeat_deletion,1'11	-LA@chr2_ref v2@@538953[[AATGATCTTATATTGGAAATGAACAAATTG{{GTACGAATAATAAAACAAATGAGTACATAT:: TAK2689 ;;repeat_insertion,1'10	-|A@chr2_ref v2@@538953[[AATGATCTTATATTGGAAATGAACAAATTG{{GTACGAATAATAAAACAAATGAGTACATAT:: TAK2689 ;;repeat_insertion,1'10
	G|A@chr12_ref v2@@934198[[TTTATTGTCGATCATTTATTAAATGTGGGA{{GGACCCTTTAAGAACACTGCAACAAACCCA:: TAK1240 ;;	-|G@chr4_ref v2@@411896[[TCAAGGTTACTGTGATTGGATCTGGTAACT{{TACTACTATTGCCAAGGTGGTTGCCGAAAA:: TAK2481 ;;repeat_insertion,3'4	AA|--@chr2_ref v2@@681957[[GTTTTCACCGAGTGGCCCATCGGAAACGGC{{GAAAGAAAAAAGAAAAGAAACATAGAGCGT:: TAK258 ;;repeat_deletion,1'13	A|-@chr2_ref v2@@571296[[TCTTCAAAGCTTATTTTCATATAAGGCCTC{{TGACACATAGCTGAAGTGATAAACTTACTA:: TAK2689 ;;repeat_deletion,1'18	A|-@chr2_ref v2@@571296[[TCTTCAAAGCTTATTTTCATATAAGGCCTC{{TGACACATAGCTGAAGTGATAAACTTACTA:: TAK2689 ;;repeat_deletion,1'18
	G|C@chr16_ref v2@@136424[[TTGTTAAGTCCTCCATGGGTCCAGCTTTCA{{ATTGTACTAAGCATAATTACGTGTTTTCAT:: TAK1240 ;;	-|T@chr5_ref v2@@302417[[ATGATAAATAAGTATACAAAAAGGGTTCCA{{GGCCGCTACCGGACTAGCAAGGGCCTAATG:: TAK2481 ;;repeat_insertion,1'11	A|-@chr2_ref v2@@684693[[GAAAATAAAAATACAGAAACTACAAAAGGC{{TAAAAGAAAAGATAGTAAATTGAATGAATG:: TAK258 ;;repeat_deletion,1'8	AL-@chr2_ref v2@@571296[[TCTTCAAAGCTTATTTTCATATAAGGCCTC{{TGACACATAGCTGAAGTGATAAACTTACTA:: TAK2689 ;;repeat_deletion,1'18	A|-@chr2_ref v2@@571296[[TCTTCAAAGCTTATTTTCATATAAGGCCTC{{TGACACATAGCTGAAGTGATAAACTTACTA:: TAK2689 ;;repeat_deletion,1'18
	C|G@chr1_ref v2@@11022[[ATATAAATTTTTCGCTGAGAAACTTCTCTG{{ATTTTTTAAGCATTAAGCGTACATAACATA:: TAK1241 ;;	C|A@chr7_ref v2@@165616[[CTCCAAAATGCTGTGATGGACCGGCGAGGG{{GGTAAACGAAACTACCACATTGCATAAGAA:: TAK2481 ;;	T|-@chr2_ref v2@@684806[[CTTTGTAACAAATTGATCAAAAGCTTTGTA{{AGCTCGGCTGCGCGCTATTACAGTAATTAC:: TAK258 ;;repeat_deletion,1'14	A|-@chr2_ref v2@@575998[[TTATATCCTTTGGTTACGTCTGTTACAGGT{{GGAAGTTTTAAGGGATATTTCCAAAATCTA:: TAK2689 ;;repeat_deletion,1'16	A|-@chr2_ref v2@@575998[[TTATATCCTTTGGTTACGTCTGTTACAGGT{{GGAAGTTTTAAGGGATATTTCCAAAATCTA:: TAK2689 ;;repeat_deletion,1'16
	T|C@chr4_ref v2@@904566[[TTTTTTATAACAACAGAGCTTTGTGAATTG{{CGACATTGTCACCGCAGCCTGGAAACAATA:: TAK1241 ;;	-|G@chr7_ref v2@@631372[[ATAACCATATGTAGTTTACCTGAAATATAT{{TGCCATTAAGAAAATATAATACAATGGACA:: TAK2481 ;;repeat_insertion,3'3	TL-@chr2_ref v2@@684806[[CTTTGTAACAAATTGATCAAAAGCTTTGTA{{AGCTCGGCTGCGCGCTATTACAGTAATTAC:: TAK258 ;;repeat_deletion,1'14	AL-@chr2_ref v2@@575998[[TTATATCCTTTGGTTACGTCTGTTACAGGT{{GGAAGTTTTAAGGGATATTTCCAAAATCTA:: TAK2689 ;;repeat_deletion,1'16	A|-@chr2_ref v2@@575998[[TTATATCCTTTGGTTACGTCTGTTACAGGT{{GGAAGTTTTAAGGGATATTTCCAAAATCTA:: TAK2689 ;;repeat_deletion,1'16
	A|C@chr5_ref v2@@486335[[AACTCATTTAAACAAGTAATCAATAAAGTC{{AAATATATAAACAAATTAAGATCGCTGCCA:: TAK1241 ;;	T|C@chr7_ref v2@@785882[[ATGACCTGTTCACGTGGCCAAATGTTCTGT{{ACTAGTACGTAAACAACGTGGTTACGTAGA:: TAK2481 ;;	A|-@chr2_ref v2@@689063[[GATACCGAACAAAAGGGACAGCTGCTTTCC{{CTATAGATCTTTATCCCATCCAAATGTGCG:: TAK258 ;;repeat_deletion,1'8	T|-@chr2_ref v2@@580047[[TGTTTGTGTGTCCTTTTTTGTCTTTTCTGA{{GCTTTTCTGCTTCCAAAGCTTCTTTTTCCT:: TAK2689 ;;repeat_deletion,1'8	T|-@chr2_ref v2@@580047[[TGTTTGTGTGTCCTTTTTTGTCTTTTCTGA{{GCTTTTCTGCTTCCAAAGCTTCTTTTTCCT:: TAK2689 ;;repeat_deletion,1'8
	----------------|ACACACACACACACAC@chr7_ref v2@@69354[[ACATTGTGATGAAATTCATGCGCTTGCTAT{{ATATCTATCTATATATATATGTATGTTCTT:: TAK1241 ;;repeat_insertion,ACACACACACACACAC'35	-|C@chr7_ref v2@@836575[[TTCTTTGCGGCGGATTCTGAAAATCTTTTA{{ATCTTTTTACTTCCTCTTTGCTATTCTATT:: TAK2481 ;;repeat_insertion,3'3	G|T@chr2_ref v2@@691160[[ACCACCTTTGCCACATCCGAGTTCTAAAAC{{ACATCTCCAGGTTTTGTATATTTGTCAATT:: TAK258 ;;	TL-@chr2_ref v2@@580047[[TGTTTGTGTGTCCTTTTTTGTCTTTTCTGA{{GCTTTTCTGCTTCCAAAGCTTCTTTTTCCT:: TAK2689 ;;repeat_deletion,1'8	T|-@chr2_ref v2@@580047[[TGTTTGTGTGTCCTTTTTTGTCTTTTCTGA{{GCTTTTCTGCTTCCAAAGCTTCTTTTTCCT:: TAK2689 ;;repeat_deletion,1'8
	A|-@chr7_ref v2@@397830[[ATTTCATTTGCCGGGCGGAAAAAAAAAAGG{{TAAATGACACATGGAAATAAGTCAAGGATT:: TAK1241 ;;repeat_deletion,1'20	T|C@chr7_ref v2@@847371[[TAACACACATACCAGTGACGTCGTTTTGTC{{AGCTGGCAAGTAGGAGTTTGGCATAGCTCT:: TAK2481 ;;	AA|--@chr2_ref v2@@694579[[GTGGTAATTTAAAGCATATTCAATCATAAT{{GAGAATTATTAGGAAAAATAAAAACAAAAT:: TAK258 ;;repeat_deletion,1'13	T|-@chr2_ref v2@@603569[[AGTGTACGGCTGATATTTATTTGATGTAGC{{GCTAAGTTCATCGCTTTTCTTTCCCAGCCA:: TAK2689 ;;repeat_deletion,1'10	T|-@chr2_ref v2@@603569[[AGTGTACGGCTGATATTTATTTGATGTAGC{{GCTAAGTTCATCGCTTTTCTTTCCCAGCCA:: TAK2689 ;;repeat_deletion,1'10
	A|G@chr8_ref v2@@412608[[ATAAATGGAAGAAAAGGAGACTATGTTGGT{{GAATGTAAAGGAAGGGACCCTCATTCACAA:: TAK1241 ;;	-|A@chr9_ref v2@@130249[[AAGTTCTTCCTTTTTTTTCGTAGAGGTTGG{{TTCAGAGTGCTAAGAAATTAAAAGGTATGC:: TAK2481 ;;repeat_insertion,1'4	A|-@chr2_ref v2@@694579[[GTGGTAATTTAAAGCATATTCAATCATAAT{{GAGAATTATTAGGAAAAATAAAAACAAAAT:: TAK258 ;;repeat_deletion,1'13	TL-@chr2_ref v2@@603569[[AGTGTACGGCTGATATTTATTTGATGTAGC{{GCTAAGTTCATCGCTTTTCTTTCCCAGCCA:: TAK2689 ;;repeat_deletion,1'10	T|-@chr2_ref v2@@603569[[AGTGTACGGCTGATATTTATTTGATGTAGC{{GCTAAGTTCATCGCTTTTCTTTCCCAGCCA:: TAK2689 ;;repeat_deletion,1'10
	C|T@chr10_ref v2@@354024[[AAATTTTTTGGTTATTAATCATTTATCACT{{TCGGTAGCCAAGTTGGTTTAAGGCGCAAGA:: TAK1241 ;;	-|G@chr10_ref v2@@355260[[TTTCTTCCGTGATAGTTTAATGGTCAGAAT{{CGCTTGTCGCGTGCCAGATCGGGGTTCAAT:: TAK2481 ;;repeat_insertion,3'3	AA|--@chr2_ref v2@@698043[[CGAAGAGCAAAAAAGAAGAAGAAATTTAAG{{GGGAAGAAAAACGGAGCTACCCAATATCGG:: TAK258 ;;repeat_deletion,1'17	-|T@chr2_ref v2@@635677[[GCGTCCGTTATTATTTCTGTCATGGGGTTG{{AAGAATGGGGAAGTTAAGAGAGAAGTTCAG:: TAK2689 ;;repeat_insertion,1'8	-|T@chr2_ref v2@@635677[[GCGTCCGTTATTATTTCTGTCATGGGGTTG{{AAGAATGGGGAAGTTAAGAGAGAAGTTCAG:: TAK2689 ;;repeat_insertion,1'8
	A|C@chr12_ref v2@@306084[[CCTTTTTCTGAAGGAGTTACGTTTAGTGTT{{TGCCTCCTAAAAAGAGTTGGAGAAATATAA:: TAK1241 ;;	-|G@chr10_ref v2@@406360[[CCTATAACTAACTTCACTACACGTACAAAT{{CTTTTGATTAGGCCATTGCCCCATCATGGC:: TAK2481 ;;repeat_insertion,3'3	AAL--@chr2_ref v2@@698043[[CGAAGAGCAAAAAAGAAGAAGAAATTTAAG{{GGGAAGAAAAACGGAGCTACCCAATATCGG:: TAK258 ;;repeat_deletion,1'17	-LT@chr2_ref v2@@635677[[GCGTCCGTTATTATTTCTGTCATGGGGTTG{{AAGAATGGGGAAGTTAAGAGAGAAGTTCAG:: TAK2689 ;;repeat_insertion,1'8	-|T@chr2_ref v2@@635677[[GCGTCCGTTATTATTTCTGTCATGGGGTTG{{AAGAATGGGGAAGTTAAGAGAGAAGTTCAG:: TAK2689 ;;repeat_insertion,1'8
	G|A@chr12_ref v2@@494138[[AGTCTTGCATTATAGACTATATTTCTGAAA{{AGTCTATGGAAAGGTACATCATTACGCGAT:: TAK1241 ;;	-|G@chr11_ref v2@@407963[[TCACGTGATATACACCCATACCTCGTTTAT{{ATTGAGTCATCGGATATGTCATTATAAACG:: TAK2481 ;;repeat_insertion,3'3	T|-@chr2_ref v2@@700136[[CATTTGCTTTTTTCATTTCTTTTCCTTCAA{{AGTCTACGGCTAACTAAAAGCATAGGCTCA:: TAK258 ;;repeat_deletion,1'15	-|C@chr2_ref v2@@649005[[CAATTACGTTCACTATTCAAACCCTTTGGA{{ATTCTAAATGTCAGGATTCCCAATGGTAAA:: TAK2689 ;;repeat_insertion,3'3	-|C@chr2_ref v2@@649005[[CAATTACGTTCACTATTCAAACCCTTTGGA{{ATTCTAAATGTCAGGATTCCCAATGGTAAA:: TAK2689 ;;repeat_insertion,3'3
	G|T@chr4_ref v2@@363547[[CTCATTATTTTTTTGCTCGAATTCACTGAC{{GAGGGAAACCACTAAACTTCTCTATTGAAG:: TAK1242 ;;	A|G@chr12_ref v2@@221595[[TCCAGCCTAGCTGCAATCTAAATAGCTGTG{{TAGTCGGTGTAAATTAATAGTTTGGTCAGT:: TAK2481 ;;	C|T@chr2_ref v2@@702422[[CCATTTGGTTTGCCTAGTTCCGTACATATA{{ATAGATACTAACTAAATGAGTGCATATACT:: TAK258 ;;	-LC@chr2_ref v2@@649005[[CAATTACGTTCACTATTCAAACCCTTTGGA{{ATTCTAAATGTCAGGATTCCCAATGGTAAA:: TAK2689 ;;repeat_insertion,3'3	-|C@chr2_ref v2@@649005[[CAATTACGTTCACTATTCAAACCCTTTGGA{{ATTCTAAATGTCAGGATTCCCAATGGTAAA:: TAK2689 ;;repeat_insertion,3'3
	C|T@chr6_ref v2@@15553[[AGGAAATTGTTTCTCATTGCGACGGTATTG{{TCCTTTTATATGTCTGAAGATTGAGTGCTT:: TAK1242 ;;	AATAGCCATATC|------------@chr13_ref v2@@163918[[GAAACCAATACCACCCAATAAAGCCATATA{{GCTTCAGTGACTGTGTCCATAGGAGAAGAG:: TAK2481 ;;deletion_terminal_microhomology,A'1	T|-@chr2_ref v2@@720605[[GTACCTCAGAACAACGCCTCTATTTTATCC{{ATTTGCATGATATACATATACTATTTTTTA:: TAK258 ;;repeat_deletion,1'11	-|T@chr2_ref v2@@676433[[GATCTAGTCGGCAATGAACTTTCTTCGCCA{{GACTTTAATACTGTCTTTCAACGTTATGTT:: TAK2689 ;;repeat_insertion,1'8	-|T@chr2_ref v2@@676433[[GATCTAGTCGGCAATGAACTTTCTTCGCCA{{GACTTTAATACTGTCTTTCAACGTTATGTT:: TAK2689 ;;repeat_insertion,1'8
	--|AC@chr7_ref v2@@69354[[ACATTGTGATGAAATTCATGCGCTTGCTAT{{ATATCTATCTATATATATATGTATGTTCTT:: TAK1242 ;;repeat_insertion,14'35	C|G@chr13_ref v2@@556092[[ATACAACGTGGTGTCCAAATTTTTCAAAAG{{GACACAGAACCCCAACCGGAGCCCAGAATT:: TAK2481 ;;	T|C@chr2_ref v2@@731930[[AAATGTAACAGTGACAAGTGATGACAAAAC{{TCATCTGGTGTCATTATTTTGTCCTACAAA:: TAK258 ;;	-LT@chr2_ref v2@@676433[[GATCTAGTCGGCAATGAACTTTCTTCGCCA{{GACTTTAATACTGTCTTTCAACGTTATGTT:: TAK2689 ;;repeat_insertion,1'8	-|T@chr2_ref v2@@676433[[GATCTAGTCGGCAATGAACTTTCTTCGCCA{{GACTTTAATACTGTCTTTCAACGTTATGTT:: TAK2689 ;;repeat_insertion,1'8
	C|T@chr7_ref v2@@823401[[ATTGGATCAATCTTCCAATAAGAGTGGTTT{{GTGGTCTAGTCGGTTATGGCATCTGCTTAA:: TAK1242 ;;	T|C@chr14_ref v2@@142850[[TGAACTTTGGCTCAAACTTGGACGAAGTAC{{CATCGAGAATGGAATTAATAGCAAAAATAT:: TAK2481 ;;	A|C@chr2_ref v2@@781955[[ATAGACCTAAGCCAGTTTCACCTCCTTGTT{{TATTATTGACCATATTCCGGGTCATTCGCT:: TAK258 ;;	-|A@chr2_ref v2@@681957[[GTTTTCACCGAGTGGCCCATCGGAAACGGC{{GAAAGAAAAAAGAAAAGAAACATAGAGCGT:: TAK2689 ;;repeat_insertion,1'13	-|A@chr2_ref v2@@681957[[GTTTTCACCGAGTGGCCCATCGGAAACGGC{{GAAAGAAAAAAGAAAAGAAACATAGAGCGT:: TAK2689 ;;repeat_insertion,1'13
	C|A@chr11_ref v2@@122649[[ATATCAAACCAATACGTTTGAGGGGAGCGG{{AACAACAATGAGATTGAGAGCAGACAACTT:: TAK1242 ;;	A|-@chr14_ref v2@@560638[[ACTATCTTACCTTTTGAATAGGAATGATGG{{TTATGCTTCCAATCGGATTTGAACCGATGA:: TAK2481 ;;repeat_deletion,1'8	T|-@chr2_ref v2@@784679[[CTAAAGTGAGACTAAATTTCATTGTTCTTC{{CACTTCTAATAATTGAAAATTCCGCAGGAA:: TAK258 ;;repeat_deletion,1'14	-LA@chr2_ref v2@@681957[[GTTTTCACCGAGTGGCCCATCGGAAACGGC{{GAAAGAAAAAAGAAAAGAAACATAGAGCGT:: TAK2689 ;;repeat_insertion,1'13	-|A@chr2_ref v2@@681957[[GTTTTCACCGAGTGGCCCATCGGAAACGGC{{GAAAGAAAAAAGAAAAGAAACATAGAGCGT:: TAK2689 ;;repeat_insertion,1'13
	T|C@chr11_ref v2@@533817[[ATATGAGAAACCTTCCGACGATTTCCACTT{{GGAAACACCGCTGTACAATAAACACTCTTC:: TAK1242 ;;	-|A@chr15_ref v2@@101334[[TTCTTGTATATGATTCTAAAATAATGTGTG{{TAAAATAAAAAAAAGAGGAAAATAATATAG:: TAK2481 ;;repeat_insertion,1'10	T|-@chr2_ref v2@@785820[[CTGGGTGCTCAGGTAAGCGTCGTCTTCGTA{{CAACAGTAGTTTGGAAATAATGCTCTTCGA:: TAK258 ;;repeat_deletion,1'12	A|-@chr2_ref v2@@694579[[GTGGTAATTTAAAGCATATTCAATCATAAT{{GAGAATTATTAGGAAAAATAAAAACAAAAT:: TAK2689 ;;repeat_deletion,1'13	A|-@chr2_ref v2@@694579[[GTGGTAATTTAAAGCATATTCAATCATAAT{{GAGAATTATTAGGAAAAATAAAAACAAAAT:: TAK2689 ;;repeat_deletion,1'13
	C|T@chr12_ref v2@@507945[[CTTTAATCATTTCATTTAAGGACTTGCATT{{GATAGACACAGAGGGATCATTGCTAACGCT:: TAK1242 ;;	A|C@chr15_ref v2@@132521[[TTTATCTAATGTTTTCATCAAGCTACTTAA{{TACTCTAAAAATAAATATATGAGGAATTTC:: TAK2481 ;;	TA|--@chr3_ref v2@@52229[[ATCCCACCGTACTTACCATCTTCTCTCCTT{{GTATATTTTCAGTGTATATACATACATTCT:: TAK258 ;;repeat_deletion,12'19	AL-@chr2_ref v2@@694579[[GTGGTAATTTAAAGCATATTCAATCATAAT{{GAGAATTATTAGGAAAAATAAAAACAAAAT:: TAK2689 ;;repeat_deletion,1'13	A|-@chr2_ref v2@@694579[[GTGGTAATTTAAAGCATATTCAATCATAAT{{GAGAATTATTAGGAAAAATAAAAACAAAAT:: TAK2689 ;;repeat_deletion,1'13
	CLT@chr12_ref v2@@507945[[CTTTAATCATTTCATTTAAGGACTTGCATT{{GATAGACACAGAGGGATCATTGCTAACGCT:: TAK1242 ;;	-|A@chr15_ref v2@@990642[[TGGCAATATCTTGTTACCACACAATGAGAG{{TGCTGACCAGAAGAATCTATCCAACATAAT:: TAK2481 ;;repeat_insertion,1'4	pT@chr3_ref v2@@52228[[TATCCCACCGTACTTACCATCTTCTCTCCT{{TATATATATATATATATATGTATATTTTCA:: TAK258 ;;	A|-@chr2_ref v2@@714575[[TTTAAAAATTTTCATTTCCGATGCCTCGCT{{TGAAAAAGTGGAAAAAGATGTTCTATTTCT:: TAK2689 ;;repeat_deletion,1'11	A|-@chr2_ref v2@@714575[[TTTAAAAATTTTCATTTCCGATGCCTCGCT{{TGAAAAAGTGGAAAAAGATGTTCTATTTCT:: TAK2689 ;;repeat_deletion,1'11
	---|TGT@chr15_ref v2@@820967[[TTGTCTTGATTTTGATGCTGGTGATGATGG{{GGATTGTTTTGGGGAACCATATCAGGGTTA:: TAK1242 ;;repeat_insertion,114'63	---LAAT@chr15_ref v2@@1035559[[TCTTATCCAAGTAATAGCAACAACAAAAAC{{GTATTAATATTAATAATAAGGATAACGCTA:: TAK2481 ;;repeat_insertion,112'34	pTAAA@chr3_ref v2@@56883[[AAGTGAGAAGAGGCTAGTATTTTTATATCT{{AAAAAAAAAAAAAAACAAAAAAAAAAAAAC:: TAK258 ;;	AL-@chr2_ref v2@@714575[[TTTAAAAATTTTCATTTCCGATGCCTCGCT{{TGAAAAAGTGGAAAAAGATGTTCTATTTCT:: TAK2689 ;;repeat_deletion,1'11	A|-@chr2_ref v2@@714575[[TTTAAAAATTTTCATTTCCGATGCCTCGCT{{TGAAAAAGTGGAAAAAGATGTTCTATTTCT:: TAK2689 ;;repeat_deletion,1'11
	G|A@chr15_ref v2@@922473[[AGCTAGCCCAGTATGACAGCTTTGGAAAAC{{GACATCGAACCACGACGTCCTTTACTAAGG:: TAK1242 ;;	A|C@chr1_ref v2@@137318[[TATTTCATTTATCCTATACAGTAAATATAC{{TAGGGCTAAGGAAGAAAAAAAAATCACGTC:: TAK2482 ;;	AAA|---@chr3_ref v2@@56884[[AGTGAGAAGAGGCTAGTATTTTTATATCTT{{CAAAAAAAAAAAAACATAAATATTTGTATC:: TAK258 ;;repeat_deletion,1'15	-|A@chr2_ref v2@@721229[[TTTATTCGCGGAGTAAAGTTCCTTAAAGTG{{GACGAATTGACAAGACAATAATACAAGCAC:: TAK2689 ;;repeat_insertion,1'13	-|A@chr2_ref v2@@721229[[TTTATTCGCGGAGTAAAGTTCCTTAAAGTG{{GACGAATTGACAAGACAATAATACAAGCAC:: TAK2689 ;;repeat_insertion,1'13
	G|T@chr2_ref v2@@475820[[CTTCAAAACATCTTCGTCGAACGAGTACGA{{GTTTTACCGTCAATGGAAATGCTATTACTG:: TAK1243 ;;	G|A@chr2_ref v2@@580996[[GATTCAGGATGGTCGCCGTGCCAAAAAGAG{{AACTCATTACTCCCGAACTTTGAGGAATAA:: TAK2482 ;;	--|AT@chr3_ref v2@@62577[[TTGAAGAAGTATGTACGTATGCATACACAC{{GTACATTTAATCCTTCTTGAGGTTTAAAGA:: TAK258 ;;repeat_insertion,12'21	-LA@chr2_ref v2@@721229[[TTTATTCGCGGAGTAAAGTTCCTTAAAGTG{{GACGAATTGACAAGACAATAATACAAGCAC:: TAK2689 ;;repeat_insertion,1'13	-|A@chr2_ref v2@@721229[[TTTATTCGCGGAGTAAAGTTCCTTAAAGTG{{GACGAATTGACAAGACAATAATACAAGCAC:: TAK2689 ;;repeat_insertion,1'13
	A|C@chr4_ref v2@@145746[[GAAATATATTTCAGGTTTACGTGAAGGGTG{{AAAAGGAAAATCAGATACTCACCTGTAATC:: TAK1243 ;;	A|C@chr2_ref v2@@588177[[ATTAATGAAATATCAACAGTACCATTCCTT{{ATAGACTAGTAGAGGCAGGCCTTTTATCGT:: TAK2482 ;;	pCATAT@chr3_ref v2@@62576[[TTTGAAGAAGTATGTACGTATGCATACACA{{ATATATATATATATATATATAGTACATTTA:: TAK258 ;;	A|-@chr2_ref v2@@767760[[TATGGTAAAGTCGGTATTCCCTCTCATGAG{{GATACCATCTTCATTGAACTTCTAATTGCA:: TAK2689 ;;repeat_deletion,1'12	A|-@chr2_ref v2@@767760[[TATGGTAAAGTCGGTATTCCCTCTCATGAG{{GATACCATCTTCATTGAACTTCTAATTGCA:: TAK2689 ;;repeat_deletion,1'12
	T|G@chr4_ref v2@@223415[[GAGGAATCCGTTAAGCAAACTGAAACTAAT{{TTGTTGGACTTACTTTTTATAATTTTTTCA:: TAK1243 ;;	A|G@chr2_ref v2@@792103[[TTTAAGTATTAAGCTTATGCTAGATAGAGC{{ACATTTTCCTAATTTTTTTTGAATTTATTT:: TAK2482 ;;	pAT@chr3_ref v2@@75287[[AAAGTGTGTCATATCTGCAAATGACACTGT{{TTTTTTTTTCCTTTGCCATTTATTGTCGCA:: TAK258 ;;	T|-@chr2_ref v2@@784679[[CTAAAGTGAGACTAAATTTCATTGTTCTTC{{CACTTCTAATAATTGAAAATTCCGCAGGAA:: TAK2689 ;;repeat_deletion,1'14	T|-@chr2_ref v2@@784679[[CTAAAGTGAGACTAAATTTCATTGTTCTTC{{CACTTCTAATAATTGAAAATTCCGCAGGAA:: TAK2689 ;;repeat_deletion,1'14
	C|T@chr5_ref v2@@506515[[GAAGGATATCTATTGATCATTTCAACTCTC{{GGATTCAAACGACTTCGTATTTTTACTTTC:: TAK1243 ;;	-|T@chr3_ref v2@@223878[[GCTGGTTCAAATCCTGCTGGTGTCGTTTAA{{AAATAACATCGTTGATTAAAACAATCCTAT:: TAK2482 ;;repeat_insertion,1'8	T|-@chr3_ref v2@@75288[[AAGTGTGTCATATCTGCAAATGACACTGTA{{CCTTTGCCATTTATTGTCGCAGTAAGGAAA:: TAK258 ;;repeat_deletion,1'9	TL-@chr2_ref v2@@784679[[CTAAAGTGAGACTAAATTTCATTGTTCTTC{{CACTTCTAATAATTGAAAATTCCGCAGGAA:: TAK2689 ;;repeat_deletion,1'14	T|-@chr2_ref v2@@784679[[CTAAAGTGAGACTAAATTTCATTGTTCTTC{{CACTTCTAATAATTGAAAATTCCGCAGGAA:: TAK2689 ;;repeat_deletion,1'14
	C|A@chr6_ref v2@@21731[[AAATGACAAGAACTAGTGTCCCGAGAAACT{{CGCAAACGGTTCTCGCATATGATAGCGAAT:: TAK1243 ;;	A|C@chr7_ref v2@@758262[[TTCGATAACTGGCCGTATAGAGAGTTTGAT{{AGCTGCAGCTCCACATTTGATAAGCCAGCA:: TAK2482 ;;	pC@chr3_ref v2@@123856[[AAAGTATGGAAAAAAGGGTAATAAGCATTC{{TTTTTTTTTAGCCGCAAAGCCTGCTTAACC:: TAK258 ;;	-|A@chr3_ref v2@@14120[[ATCGTAAGTTTGGTCCAATGTTGTTTTAGC{{TACTATACCTTTCATTAACGTTTATTGTAT:: TAK2689 ;;repeat_insertion,1'8	-|A@chr3_ref v2@@14120[[ATCGTAAGTTTGGTCCAATGTTGTTTTAGC{{TACTATACCTTTCATTAACGTTTATTGTAT:: TAK2689 ;;repeat_insertion,1'8
	T|C@chr12_ref v2@@505167[[ATACTATTTTGAAGAAGTATGATGGTAAAT{{CAAAGATGTTTTCGAAGCCATGTATGCTAG:: TAK1243 ;;	C|T@chr8_ref v2@@272295[[CACCAAAAAAAAGGGTCTGTTTGCGATCAA{{AAACAAATAATAAGATAAGTTAGGGAAAAG:: TAK2482 ;;	-|T@chr3_ref v2@@123857[[AAGTATGGAAAAAAGGGTAATAAGCATTCC{{AGCCGCAAAGCCTGCTTAACCATACATGAA:: TAK258 ;;repeat_insertion,1'9	-LA@chr3_ref v2@@14120[[ATCGTAAGTTTGGTCCAATGTTGTTTTAGC{{TACTATACCTTTCATTAACGTTTATTGTAT:: TAK2689 ;;repeat_insertion,1'8	-|A@chr3_ref v2@@14120[[ATCGTAAGTTTGGTCCAATGTTGTTTTAGC{{TACTATACCTTTCATTAACGTTTATTGTAT:: TAK2689 ;;repeat_insertion,1'8
	C|A@chr12_ref v2@@1055971[[ATTTTCAAGGGCTTAATCTCATCGTTTTCT{{TAGCTAGATTAGACATGGTTCTCCTAGATT:: TAK1243 ;;	T|C@chr8_ref v2@@346799[[ACTCCTTAGGGCCTCCCCCTTCATGTGAAA{{AGTTGTCTATCCAGCGCAAGATTCAACAAC:: TAK2482 ;;	pTA@chr3_ref v2@@128834[[CATTAATTAAAAAAGAATTGTAACCTTATT{{AAAAAAAAAAATAGTACATAACAATAAAAA:: TAK258 ;;	-|T@chr3_ref v2@@23272[[CTACTTTACAATAGTTAACCTCATCATCTC{{GAAAATTTTCATATCTCATCGCTAAAAGAA:: TAK2689 ;;repeat_insertion,1'8	-|T@chr3_ref v2@@23272[[CTACTTTACAATAGTTAACCTCATCATCTC{{GAAAATTTTCATATCTCATCGCTAAAAGAA:: TAK2689 ;;repeat_insertion,1'8
	A|G@chr13_ref v2@@138731[[TTGCTGAAAAAATGTTAGATTTAGCGATTA{{AAAAGAGGGTTCGAATTTGCAGCGATGTCC:: TAK1243 ;;	G|A@chr9_ref v2@@434457[[ATATATACATATGTCCTGCATGAAAGAGAG{{GCGAGTTTTCAGTTTGACAAGCTTTCTCTT:: TAK2482 ;;	A|-@chr3_ref v2@@128835[[ATTAATTAAAAAAGAATTGTAACCTTATTT{{TAGTACATAACAATAAAAAAAAAAAAGATA:: TAK258 ;;repeat_deletion,1'11	-LT@chr3_ref v2@@23272[[CTACTTTACAATAGTTAACCTCATCATCTC{{GAAAATTTTCATATCTCATCGCTAAAAGAA:: TAK2689 ;;repeat_insertion,1'8	-|T@chr3_ref v2@@23272[[CTACTTTACAATAGTTAACCTCATCATCTC{{GAAAATTTTCATATCTCATCGCTAAAAGAA:: TAK2689 ;;repeat_insertion,1'8
	G|C@chr14_ref v2@@342103[[TACAATAAGCCCTATCATCAATGTTGAGCT{{TCAACTAGAAGTTTAAGGAAAAGAACATCT:: TAK1243 ;;	A|G@chr10_ref v2@@134618[[GATCGATGATCAAGGGCGTAGCCAGTAAAG{{ATCTTCGCAAACATTGTGAATGGAAATCCG:: TAK2482 ;;	pTA@chr3_ref v2@@158540[[ACACTCGTTTTAATTCAAATATCATAACCA{{AAAAAAAAAGCACAATTCAACTTGAGCACG:: TAK258 ;;	A|-@chr3_ref v2@@23324[[CTCATCGCTAAAAGAATTAGAAATATAAGG{{TTTTCGTTTTCAGATGTGCAAGCCTGCTAT:: TAK2689 ;;repeat_deletion,1'9	A|-@chr3_ref v2@@23324[[CTCATCGCTAAAAGAATTAGAAATATAAGG{{TTTTCGTTTTCAGATGTGCAAGCCTGCTAT:: TAK2689 ;;repeat_deletion,1'9
	T|C@chr14_ref v2@@388182[[ATCTTACTATAAGAAAAATAGCAACGAATT{{GTTTAATTCAATGATTTCTCTTTATTATGA:: TAK1243 ;;	G|T@chr10_ref v2@@396390[[AAGAAATATAAAAAAGAAATGCGCAAGCCC{{GAATCGAACCGGGGGCCCAACGATGGCAAC:: TAK2482 ;;	A|-@chr3_ref v2@@158541[[CACTCGTTTTAATTCAAATATCATAACCAT{{GCACAATTCAACTTGAGCACGCACACTAAG:: TAK258 ;;repeat_deletion,1'9	AL-@chr3_ref v2@@23324[[CTCATCGCTAAAAGAATTAGAAATATAAGG{{TTTTCGTTTTCAGATGTGCAAGCCTGCTAT:: TAK2689 ;;repeat_deletion,1'9	A|-@chr3_ref v2@@23324[[CTCATCGCTAAAAGAATTAGAAATATAAGG{{TTTTCGTTTTCAGATGTGCAAGCCTGCTAT:: TAK2689 ;;repeat_deletion,1'9
	G|C@chr14_ref v2@@767610[[CGTAAGCGGTTACTGTGTTCCTGGTACTTT{{ACAGCATTAATAGGTGAGTCCGGCGCTGGT:: TAK1243 ;;	G|A@chr10_ref v2@@585239[[ATGTTAATAACTTTCCTTTACAAAAAAAGG{{CTAATAGAGTATATGCATTTCGGTAGTGAA:: TAK2482 ;;	pGAA@chr3_ref v2@@159224[[ATATACTGGCAAGCACGGAAGGCTAAATTT{{AAAAAAAAAAATGGGAAATTATTATCGGAA:: TAK258 ;;	-|T@chr3_ref v2@@25532[[ATGGCTAAAGATAGCACTACGGTAATGAAC{{GAATGATTTGAAGGACAAGCTAATTCCGCT:: TAK2689 ;;repeat_insertion,1'5	-|T@chr3_ref v2@@25532[[ATGGCTAAAGATAGCACTACGGTAATGAAC{{GAATGATTTGAAGGACAAGCTAATTCCGCT:: TAK2689 ;;repeat_insertion,1'5
	G|A@chr16_ref v2@@897600[[TTCTAATTTTGGCTCTTCGAGAAGAGCTTT{{AAATCTGCGTACTGTGGATCGTCTTGGTAA:: TAK1243 ;;	A|G@chr12_ref v2@@229976[[CCTACACCTCCTGTGCTTGTACTTGAACTT{{TAGTATTAGTTGTTTGAGAGCTTTTTGTTT:: TAK2482 ;;	AA|--@chr3_ref v2@@159225[[TATACTGGCAAGCACGGAAGGCTAAATTTG{{TGGGAAATTATTATCGGAAAAAATTGAAGC:: TAK258 ;;repeat_deletion,1'11	-LT@chr3_ref v2@@25532[[ATGGCTAAAGATAGCACTACGGTAATGAAC{{GAATGATTTGAAGGACAAGCTAATTCCGCT:: TAK2689 ;;repeat_insertion,1'5	-|T@chr3_ref v2@@25532[[ATGGCTAAAGATAGCACTACGGTAATGAAC{{GAATGATTTGAAGGACAAGCTAATTCCGCT:: TAK2689 ;;repeat_insertion,1'5
	T|C@chr14_ref v2@@585948[[CTTTTTAGCAGTGTAAAACTTTTGCATAGT{{AAATATGCCGAACTGATCTAATAAAAAGTC:: TAK1244 ;;	-|T@chr12_ref v2@@786911[[TTACCTTTCCGAGTTATCAACAACTGTCAA{{CTAAAGAGGGAAACTATGTCGAAATAAGCC:: TAK2482 ;;repeat_insertion,1'8	pT@chr3_ref v2@@169070[[TATTCTGTCAAAAAATTGATTTGAGGTTCA{{TGAAAACGGTGATATTATACCAATTGGTTT:: TAK258 ;;	-|A@chr3_ref v2@@50416[[AACGGGAAATAACAATAACGACAAAAATGG{{TTTTAGACGGGGGGCTTGCACCCCGCATTA:: TAK2689 ;;repeat_insertion,1'12	-|A@chr3_ref v2@@50416[[AACGGGAAATAACAATAACGACAAAAATGG{{TTTTAGACGGGGGGCTTGCACCCCGCATTA:: TAK2689 ;;repeat_insertion,1'12
	C|A@chr15_ref v2@@108040[[TTCAAAATTTCCCAAAAAGATTGCTCAATC{{GAATGATATCTTTGAGAAAGTCCTGATGAA:: TAK1244 ;;	-|T@chr13_ref v2@@838001[[ATCGGGCGTTCGACTCGCCCCCGGGAGATA{{ACTTTTGATTACCTTAATTTTTGAAGATTC:: TAK2482 ;;repeat_insertion,1'7	T|C@chr3_ref v2@@169070[[TATTCTGTCAAAAAATTGATTTGAGGTTCA{{TGAAAACGGTGATATTATACCAATTGGTTT:: TAK258 ;;	-LA@chr3_ref v2@@50416[[AACGGGAAATAACAATAACGACAAAAATGG{{TTTTAGACGGGGGGCTTGCACCCCGCATTA:: TAK2689 ;;repeat_insertion,1'12	-|A@chr3_ref v2@@50416[[AACGGGAAATAACAATAACGACAAAAATGG{{TTTTAGACGGGGGGCTTGCACCCCGCATTA:: TAK2689 ;;repeat_insertion,1'12
	A|G@chr16_ref v2@@407206[[AGCCAATGGTTCTATCCAAAAGGGTATGCC{{CACAAGTTCTACCAAGGTAAGACCGGTGTC:: TAK1244 ;;	T|C@chr14_ref v2@@423387[[GAAGATTTAGTAGACAGCAGGTTGATTATA{{GAACTGGCCCATACTTCTTAAATAGTCTTA:: TAK2482 ;;	pCT@chr3_ref v2@@201503[[ATGATTCACAACCATTTTAGATGTCTGCAG{{TTTTTTTTTTTTGATTTTTTTACTAATTTT:: TAK258 ;;	-LA@chr3_ref v2@@50416[[AACGGGAAATAACAATAACGACAAAAATGG{{TTTTAGACGGGGGGCTTGCACCCCGCATTA:: TAK2689 ;;repeat_insertion,1'12	-|A@chr3_ref v2@@50416[[AACGGGAAATAACAATAACGACAAAAATGG{{TTTTAGACGGGGGGCTTGCACCCCGCATTA:: TAK2689 ;;repeat_insertion,1'12
	C|T@chr2_ref v2@@12410[[CAGCGTTGTCAGTTACTTCACTGTGTGAAG{{ATCCCATATTCTGACTGAACCATTACTATG:: TAK1245 ;;	C|-@chr14_ref v2@@651915[[ACGGATCCGGGTAACCAGAAGTATTTTTTT{{AAGGGAATAAAAGTTACCCTACCAAAATAA:: TAK2482 ;;deletion,3'1	T|-@chr3_ref v2@@201504[[TGATTCACAACCATTTTAGATGTCTGCAGC{{GATTTTTTTACTAATTTTAGTGCGATTTTA:: TAK258 ;;repeat_deletion,1'12	A|-@chr3_ref v2@@59583[[GAGACAGAACAGAAACTACTGGCTGACGAG{{CAGCGTGAGGAAGACGTTCTGGCCCATGGT:: TAK2689 ;;repeat_deletion,1'5	A|-@chr3_ref v2@@59583[[GAGACAGAACAGAAACTACTGGCTGACGAG{{CAGCGTGAGGAAGACGTTCTGGCCCATGGT:: TAK2689 ;;repeat_deletion,1'5
	-----------------|GTTGTTGTTATTGCTGG@chr3_ref v2@@126530[[GGTTTCGTTATAACCTGTTGTGTTGTTGTT{{CACTTTAACATTATCGAATAAAATTTGGAC:: TAK1245 ;;repeat_insertion,GTTGTTGTTATTGCTGG'29	-|A@chr15_ref v2@@311990[[TTGATGTCCTGGCTGTTTGGGCGGCCTTTT{{TTGTCAAATTTTTGAAAACTTGTTTGTCAA:: TAK2482 ;;repeat_insertion,1'5	pAT@chr3_ref v2@@216046[[TCCCATCAATTCTTCATTTTTTCCCTTCCT{{TTTTTTTTTTTACTGAAGCGATGATGCCTT:: TAK258 ;;	AL-@chr3_ref v2@@59583[[GAGACAGAACAGAAACTACTGGCTGACGAG{{CAGCGTGAGGAAGACGTTCTGGCCCATGGT:: TAK2689 ;;repeat_deletion,1'5	A|-@chr3_ref v2@@59583[[GAGACAGAACAGAAACTACTGGCTGACGAG{{CAGCGTGAGGAAGACGTTCTGGCCCATGGT:: TAK2689 ;;repeat_deletion,1'5
	G|T@chr4_ref v2@@72868[[CTCGTTCAAATAAACGGAAAAGATAATGAT{{TCATCATCCTTAACATTAAACGACTCTAAA:: TAK1245 ;;	T|-@chr15_ref v2@@452502[[GGGCAAGTTCACAGCTTCTGTTGAAAAAAA{{ATCCTTGAGCAAGTGGACAGGCCTTTATAC:: TAK2482 ;;deletion,1'1	pCAAA@chr3_ref v2@@225102[[TATTGACCGAAACTACCTCTTATTTCGAAG{{AAAAAAAAAAAAAATCAACAAAAATTCCAA:: TAK258 ;;	A|-@chr3_ref v2@@64389[[ACATGTATGCTAGCAGAATATATATGAAAG{{TTATTGATGCCTTTAAACTTATACTATTAT:: TAK2689 ;;repeat_deletion,1'7	A|-@chr3_ref v2@@64389[[ACATGTATGCTAGCAGAATATATATGAAAG{{TTATTGATGCCTTTAAACTTATACTATTAT:: TAK2689 ;;repeat_deletion,1'7
	TLC@chr4_ref v2@@656070[[ATATGGTCCCATGGAACCCATCTAGCAATT{{GTATTGGACTTTCCACACATAAGTAGTTGT:: TAK1245 ;;	-|C@chr15_ref v2@@1013991[[AATTGTAGGTCTGATCTACGCATGTTTGGA{{ACTAAAGCACCTACAACCACAAATCTACCC:: TAK2482 ;;repeat_insertion,3'3	AAA|---@chr3_ref v2@@225103[[ATTGACCGAAACTACCTCTTATTTCGAAGC{{TCAACAAAAATTCCAACTTTTCAATGATGA:: TAK258 ;;repeat_deletion,1'14	T|-@chr3_ref v2@@78362[[ACCCTCAAGCGGCACTGAAGAACGGCGCGC{{CTTCTATTATGCCGGTCAAGGAAAAAAAGA:: TAK2689 ;;repeat_deletion,1'10	T|-@chr3_ref v2@@78362[[ACCCTCAAGCGGCACTGAAGAACGGCGCGC{{CTTCTATTATGCCGGTCAAGGAAAAAAAGA:: TAK2689 ;;repeat_deletion,1'10
	GAA|---@chr5_ref v2@@89738[[CCTGTGGCCTCTTTGTTCGAAAGAATCAAC{{CTACCGGAGGAGGAAAAATTCTCCGCTCAA:: TAK1245 ;;repeat_deletion,113'6	AATL---@chr15_ref v2@@1035559[[TCTTATCCAAGTAATAGCAACAACAAAAAC{{GTATTAATATTAATAATAAGGATAACGCTA:: TAK2482 ;;repeat_deletion,112'34	pAAAG@chr3_ref v2@@230723[[ATTGGTTCATTAGTGACACTCTCTTCATAG{{AAGAAGAAGAAGAAGAAGAAGAAGAAGAAG:: TAK258 ;;	TL-@chr3_ref v2@@78362[[ACCCTCAAGCGGCACTGAAGAACGGCGCGC{{CTTCTATTATGCCGGTCAAGGAAAAAAAGA:: TAK2689 ;;repeat_deletion,1'10	T|-@chr3_ref v2@@78362[[ACCCTCAAGCGGCACTGAAGAACGGCGCGC{{CTTCTATTATGCCGGTCAAGGAAAAAAAGA:: TAK2689 ;;repeat_deletion,1'10
	C|T@chr9_ref v2@@366640[[TTTGGAAGTTTGGCGATGATGGCATCAAAG{{GGCTTGTCAAATCTGATGGAATAGAACTGT:: TAK1245 ;;	C|T@chr16_ref v2@@204661[[CTGATATAGGTACCGACAAACCAGTAAAGC{{CAGATTACCCCCTCAAAGGACCTCATTAAA:: TAK2482 ;;	AAG|---@chr3_ref v2@@230724[[TTGGTTCATTAGTGACACTCTCTTCATAGA{{CTGATGTTGGGATATCTGCAGAAGTGAATT:: TAK258 ;;repeat_deletion,113'33	T|-@chr3_ref v2@@78681[[AAAATTATATAGGTAATGTTGAGTTCTTGA{{GTTTCTGTCCTTGCCACAGCTCTTTTCATG:: TAK2689 ;;repeat_deletion,1'10	T|-@chr3_ref v2@@78681[[AAAATTATATAGGTAATGTTGAGTTCTTGA{{GTTTCTGTCCTTGCCACAGCTCTTTTCATG:: TAK2689 ;;repeat_deletion,1'10
	--|AT@chr10_ref v2@@496753[[TTATTCGGTTTGTCCAGCAATCCTCTTCCA{{CGCATGTAGCGTATTCAAGAACATTACATT:: TAK1245 ;;repeat_insertion,12'19	G|T@chr16_ref v2@@926983[[TATTGCGTATAACAAACCCTACTAGTTGTA{{AATAAGCTAATATGTTCGTTTCTGCTATTA:: TAK2482 ;;	T|-@chr3_ref v2@@232609[[AAATATATTCCAGGTAGGATTCTCTAAGGG{{CTCTATAGCTGTCACTTTTTTTTTTTTCTC:: TAK258 ;;repeat_deletion,1'11	TL-@chr3_ref v2@@78681[[AAAATTATATAGGTAATGTTGAGTTCTTGA{{GTTTCTGTCCTTGCCACAGCTCTTTTCATG:: TAK2689 ;;repeat_deletion,1'10	T|-@chr3_ref v2@@78681[[AAAATTATATAGGTAATGTTGAGTTCTTGA{{GTTTCTGTCCTTGCCACAGCTCTTTTCATG:: TAK2689 ;;repeat_deletion,1'10
	T|A@chr2_ref v2@@276392[[TCGTAACCAGCAGACAAGAAATCACCGGTA{{AAAATTGATAAGTTGGCTCTGTACTTAAAA:: TAK1246 ;;	T|A@chr2_ref v2@@362180[[TTACCTGATGTATCTTTGTCCAATTTCCTC{{TTTTCTTAGAGGAAATTGTATCTTTCTCAT:: TAK2483 ;;	TL-@chr3_ref v2@@232609[[AAATATATTCCAGGTAGGATTCTCTAAGGG{{CTCTATAGCTGTCACTTTTTTTTTTTTCTC:: TAK258 ;;repeat_deletion,1'11	TT|--@chr3_ref v2@@100222[[CAGTTTTTATATATTCAGTTTAGAATACCC{{CTTCGCTTTTCGCATCTCATCGCTGGAAGT:: TAK2689 ;;repeat_deletion,1'19	TT|--@chr3_ref v2@@100222[[CAGTTTTTATATATTCAGTTTAGAATACCC{{CTTCGCTTTTCGCATCTCATCGCTGGAAGT:: TAK2689 ;;repeat_deletion,1'19
	T|A@chr4_ref v2@@91538[[AGAGAGATGATATAATTCTCGATAGAACAC{{ATCTCTCTGTTCAACAAAGAGTAGAACCGC:: TAK1246 ;;	mA@chr3_ref v2@@241357[[TTGAACATCCAAGGTGATAGCGGATAGAAA{{TTTTTTTTTGGAATATAGACTCGATGTTCT:: TAK2483 ;;	pGT@chr3_ref v2@@232608[[TAAATATATTCCAGGTAGGATTCTCTAAGG{{TTTTTTTTTTTCTCTATAGCTGTCACTTTT:: TAK258 ;;	TTL--@chr3_ref v2@@100222[[CAGTTTTTATATATTCAGTTTAGAATACCC{{CTTCGCTTTTCGCATCTCATCGCTGGAAGT:: TAK2689 ;;repeat_deletion,1'19	TT|--@chr3_ref v2@@100222[[CAGTTTTTATATATTCAGTTTAGAATACCC{{CTTCGCTTTTCGCATCTCATCGCTGGAAGT:: TAK2689 ;;repeat_deletion,1'19
	A|G@chr7_ref v2@@1055335[[CAAATAGTGGTAAAATTGTAGCGGATGGTC{{TACTAGTAGTAAAGAAGAAAGAGCAGTCAA:: TAK1246 ;;	-|G@chr4_ref v2@@1198006[[TATGGAGAATCAGGCTGAATATTCTTGAAT{{AAATCGAAAACGCTAGTTTCAAAGCCTTCC:: TAK2483 ;;repeat_insertion,3'3	pGTATA@chr3_ref v2@@243811[[ACATACATACATATATTTATGTATATTTAT{{TATATATATATATATATATATATGCGTAAT:: TAK258 ;;	-|A@chr3_ref v2@@107632[[GAATTTACAAACATGCTTTCATTTCCAAGC{{GAAATCGATATAATCGAATCTCCATCTCAG:: TAK2689 ;;repeat_insertion,1'4	-|A@chr3_ref v2@@107632[[GAATTTACAAACATGCTTTCATTTCCAAGC{{GAAATCGATATAATCGAATCTCCATCTCAG:: TAK2689 ;;repeat_insertion,1'4
	ALG@chr7_ref v2@@1055335[[CAAATAGTGGTAAAATTGTAGCGGATGGTC{{TACTAGTAGTAAAGAAGAAAGAGCAGTCAA:: TAK1246 ;;	AAT|---@chr5_ref v2@@141844[[AATAACAGTAGTAATAGTAATAATAGTAAC{{CAATAATAATAATATTAATAATATTAATAA:: TAK2483 ;;repeat_deletion,112'35	TA|--@chr3_ref v2@@243812[[CATACATACATATATTTATGTATATTTATG{{GCGTAATTATGCAGATTTCTCCTTGTGTGC:: TAK258 ;;repeat_deletion,12'23	-LA@chr3_ref v2@@107632[[GAATTTACAAACATGCTTTCATTTCCAAGC{{GAAATCGATATAATCGAATCTCCATCTCAG:: TAK2689 ;;repeat_insertion,1'4	-|A@chr3_ref v2@@107632[[GAATTTACAAACATGCTTTCATTTCCAAGC{{GAAATCGATATAATCGAATCTCCATCTCAG:: TAK2689 ;;repeat_insertion,1'4
	A|G@chr8_ref v2@@14985[[TGTCTTTGAATCCTCCAATGCCAAACTACC{{AAGAATGTATTCAGAAGTTCCTTTACTTGG:: TAK1246 ;;	-|T@chr6_ref v2@@109287[[GTTGGTCTAATAATAGTTTATCTCTGAGAA{{GGAACATTTGATAGAAGTGGCTATTGTCAA:: TAK2483 ;;repeat_insertion,1'4	T|-@chr3_ref v2@@255817[[TATAAATTTTATATTCATAAGCACATGTAG{{AGTTTTAAATGTAAGAAAAAAGATAGTATA:: TAK258 ;;repeat_deletion,1'13	T|-@chr3_ref v2@@118708[[AATTGAGTCTGTATTGTTTTGTTTACTCTC{{ATTGATACTAACCTGACCCCTCTTTTCCTT:: TAK2689 ;;repeat_deletion,1'9	T|-@chr3_ref v2@@118708[[AATTGAGTCTGTATTGTTTTGTTTACTCTC{{ATTGATACTAACCTGACCCCTCTTTTCCTT:: TAK2689 ;;repeat_deletion,1'9
	C|T@chr8_ref v2@@257310[[GAAGCATTATTACAACAGTCCCCTCAGGTA{{GCACTTTTAAGAAAGCTTTTGAAGTCGGGT:: TAK1246 ;;	-|C@chr6_ref v2@@204957[[GACGAGTCCGGAATCGAACCGGAGACCTCT{{ATGCTAAGGGAGCGCGCTACCGACTACGCC:: TAK2483 ;;repeat_insertion,3'3	pGT@chr3_ref v2@@255816[[CTATAAATTTTATATTCATAAGCACATGTA{{TTTTTTTTTTTTTAGTTTTAAATGTAAGAA:: TAK258 ;;	TL-@chr3_ref v2@@118708[[AATTGAGTCTGTATTGTTTTGTTTACTCTC{{ATTGATACTAACCTGACCCCTCTTTTCCTT:: TAK2689 ;;repeat_deletion,1'9	T|-@chr3_ref v2@@118708[[AATTGAGTCTGTATTGTTTTGTTTACTCTC{{ATTGATACTAACCTGACCCCTCTTTTCCTT:: TAK2689 ;;repeat_deletion,1'9
	--|AT@chr13_ref v2@@239348[[AAGATAGGGAACTTCTATTTCCTGTCTTTC{{GTGCATATGTACATCGTTGAGTTGTTCATG:: TAK1246 ;;repeat_insertion,12'32	-|C@chr7_ref v2@@726504[[ATTTTCTTTCCTTCTGAAATTAACTGTACA{{ATACCCTATATACACCCATACCCTATTTTT:: TAK2483 ;;repeat_insertion,3'3	TL-@chr3_ref v2@@255817[[TATAAATTTTATATTCATAAGCACATGTAG{{AGTTTTAAATGTAAGAAAAAAGATAGTATA:: TAK258 ;;repeat_deletion,1'13	A|-@chr3_ref v2@@128835[[ATTAATTAAAAAAGAATTGTAACCTTATTT{{TAGTACATAACAATAAAAAAAAAAAAGATA:: TAK2689 ;;repeat_deletion,1'11	A|-@chr3_ref v2@@128835[[ATTAATTAAAAAAGAATTGTAACCTTATTT{{TAGTACATAACAATAAAAAAAAAAAAGATA:: TAK2689 ;;repeat_deletion,1'11
	TCGGTGGTTAAACAA|---------------@chr14_ref v2@@576984[[TGAAGAGACAAGGTAGAACCTTATATGGTT{{TTTGAAATTATTTTCATGCCTTTCAAAAAA:: TAK1246 ;;repeat_deletion,TCGGTGGTTAAACAA'36	C|G@chr7_ref v2@@872808[[ACTTGGCTCATTATGTAATATTCCCATACA{{TTGCAGGTTTTTCTACTTTCAACGCTCGCA:: TAK2483 ;;	TCA|---@chr3_ref v2@@267305[[GTCTCGTCGTCTATTTTGATGTCTCAGTTT{{TGGCATCGTTGCCATCTCTTTCTATATCAC:: TAK258 ;;repeat_deletion,123'28	AL-@chr3_ref v2@@128835[[ATTAATTAAAAAAGAATTGTAACCTTATTT{{TAGTACATAACAATAAAAAAAAAAAAGATA:: TAK2689 ;;repeat_deletion,1'11	A|-@chr3_ref v2@@128835[[ATTAATTAAAAAAGAATTGTAACCTTATTT{{TAGTACATAACAATAAAAAAAAAAAAGATA:: TAK2689 ;;repeat_deletion,1'11
	G|A@chr2_ref v2@@664624[[TTGCGGCAAATCATGCTTGGCTAGTGACCC{{CTCTTTCGCTTAGGTTCCATGCCTACTTTT:: TAK1247 ;;	A|-@chr7_ref v2@@957909[[ATTTACTTTTTCCAGCTCCCTCTCTAGTTT{{GGCAGCTTTATTTTCTTGCAGTCTCTGATG:: TAK2483 ;;repeat_deletion,1'9	pT@chr3_ref v2@@267304[[AGTCTCGTCGTCTATTTTGATGTCTCAGTT{{TCATCATCATCATCATCATCATCATCATTG:: TAK258 ;;	A|-@chr3_ref v2@@128860[[TATTTAAAAAAAAAAATAGTACATAACAAT{{GATAATAATTTTGAATTTATTGCTAGACAT:: TAK2689 ;;repeat_deletion,1'12	A|-@chr3_ref v2@@128860[[TATTTAAAAAAAAAAATAGTACATAACAAT{{GATAATAATTTTGAATTTATTGCTAGACAT:: TAK2689 ;;repeat_deletion,1'12
	A|G@chr4_ref v2@@57789[[ATCAATATTATCGTCGCTAGAATATTCTTG{{TTTTGGGAATTGCCGCCAGAACCGTAACTG:: TAK1247 ;;	C|T@chr8_ref v2@@358309[[TTTTCAAGAATATTAGAAACAGGTTCGTTT{{AAAATTATTATCAAAAAATGGATGCAGAAA:: TAK2483 ;;	pGA@chr3_ref v2@@269772[[ATCAATGAAACAAAAGAACAAGCCAGAACT{{AAAAAAAAAAATCAAAACCACTAAGAATGT:: TAK258 ;;	-|A@chr3_ref v2@@131282[[CCACCAAAGGCTTGGTATAAGTCGCTCTTC{{CTTTTGACGCCCAATATAGATATATTCATT:: TAK2689 ;;repeat_insertion,1'5	-|A@chr3_ref v2@@131282[[CCACCAAAGGCTTGGTATAAGTCGCTCTTC{{CTTTTGACGCCCAATATAGATATATTCATT:: TAK2689 ;;repeat_insertion,1'5
	C|G@chr4_ref v2@@1070529[[TCTAAATCCTTAAATTCATTAAGATGAGGT{{TTCTTTCACTCTCTGGAATTGGCTTACCGT:: TAK1247 ;;	-|C@chr10_ref v2@@197339[[GACGAGTCCGGAATCGAACCGGAGACCTCT{{ATGCTAAGGGAGCGCGCTACCGACTACGCC:: TAK2483 ;;repeat_insertion,3'3	A|-@chr3_ref v2@@269773[[TCAATGAAACAAAAGAACAAGCCAGAACTG{{TCAAAACCACTAAGAATGTCACATCCTTCC:: TAK258 ;;repeat_deletion,1'11	-LA@chr3_ref v2@@131282[[CCACCAAAGGCTTGGTATAAGTCGCTCTTC{{CTTTTGACGCCCAATATAGATATATTCATT:: TAK2689 ;;repeat_insertion,1'5	-|A@chr3_ref v2@@131282[[CCACCAAAGGCTTGGTATAAGTCGCTCTTC{{CTTTTGACGCCCAATATAGATATATTCATT:: TAK2689 ;;repeat_insertion,1'5
	G|A@chr10_ref v2@@152774[[TCAGAATCATTCTGTCTGGTATAATTTAAA{{TGTAGTCGTCGTAGCTATTGCGGGAAAGTT:: TAK1247 ;;	C|A@chr10_ref v2@@566316[[TATTACAGATAAATTAACGGGCAATGATAT{{AAGAGGTTCAATGAATTAGACGTCCCTGAG:: TAK2483 ;;	G|T@chr3_ref v2@@286402[[TCCCATATATTAAACTGGTCCTCACAGTTC{{CAGGATAACTAACAATTAAAAAAATTGTTC:: TAK258 ;;	T|-@chr3_ref v2@@131540[[TATATCTGTGTTAGCTGTCGACTATTTGCC{{CTTATAAACAGATGCTAGTAGTTTCTGTTG:: TAK2689 ;;repeat_deletion,1'5	T|-@chr3_ref v2@@131540[[TATATCTGTGTTAGCTGTCGACTATTTGCC{{CTTATAAACAGATGCTAGTAGTTTCTGTTG:: TAK2689 ;;repeat_deletion,1'5
	T|A@chr13_ref v2@@72051[[TCGTTAAAATTTATAAGAAAGGTGACACCA{{CTGGATTCATGATTACCATTTAATGCTGGT:: TAK1247 ;;	--|CA@chr10_ref v2@@701336[[TTTTAGTAAGTATATATATTCCAATACAAT{{TACGCATATATTGTGGTAGTGCGTAGTGTC:: TAK2483 ;;repeat_insertion,14'34	pT@chr3_ref v2@@286402[[TCCCATATATTAAACTGGTCCTCACAGTTC{{CAGGATAACTAACAATTAAAAAAATTGTTC:: TAK258 ;;	TL-@chr3_ref v2@@131540[[TATATCTGTGTTAGCTGTCGACTATTTGCC{{CTTATAAACAGATGCTAGTAGTTTCTGTTG:: TAK2689 ;;repeat_deletion,1'5	T|-@chr3_ref v2@@131540[[TATATCTGTGTTAGCTGTCGACTATTTGCC{{CTTATAAACAGATGCTAGTAGTTTCTGTTG:: TAK2689 ;;repeat_deletion,1'5
	C|A@chr13_ref v2@@72052[[CGTTAAAATTTATAAGAAAGGTGACACCAT{{TGGATTCATGATTACCATTTAATGCTGGTT:: TAK1247 ;;	-|A@chr11_ref v2@@141005[[ACATTAACATCACGCTAGTACTGCTAGATT{{TAATAATGAAAACTCCGATACGGGGAGTCG:: TAK2483 ;;repeat_insertion,1'5	AA|--@chr3_ref v2@@287058[[CAAGCCCAAATATTATATTGTTATGTTTAC{{TGGCTATATACATCAAGTCTGGAGGCTTTT:: TAK258 ;;repeat_deletion,1'10	T|-@chr3_ref v2@@137538[[ATTCGCTCCTCTTTTAATGCCTTTATGCAG{{CCCATTCGATATTTCTATGTTCGGGTTCAG:: TAK2689 ;;repeat_deletion,1'9	T|-@chr3_ref v2@@137538[[ATTCGCTCCTCTTTTAATGCCTTTATGCAG{{CCCATTCGATATTTCTATGTTCGGGTTCAG:: TAK2689 ;;repeat_deletion,1'9
	C|T@chr13_ref v2@@389097[[TCTCTTCCAAAACGGAACCGCCTCTATGGA{{GGTGTGCCCTTCTTGACGCAATGTCCAATT:: TAK1247 ;;	-|A@chr11_ref v2@@309690[[TATTTGCCGTAAGCGAAGAAAAAAAGCATG{{GCATATTTATGCTGAAGTCATCTACAAATG:: TAK2483 ;;repeat_insertion,1'10	pC@chr3_ref v2@@287057[[ACAAGCCCAAATATTATATTGTTATGTTTA{{AAAAAAAAAATGGCTATATACATCAAGTCT:: TAK258 ;;	TL-@chr3_ref v2@@137538[[ATTCGCTCCTCTTTTAATGCCTTTATGCAG{{CCCATTCGATATTTCTATGTTCGGGTTCAG:: TAK2689 ;;repeat_deletion,1'9	T|-@chr3_ref v2@@137538[[ATTCGCTCCTCTTTTAATGCCTTTATGCAG{{CCCATTCGATATTTCTATGTTCGGGTTCAG:: TAK2689 ;;repeat_deletion,1'9
	C|T@chr14_ref v2@@653459[[TGCAGATCTCGTCTGGTCCCCAGAAATCAT{{GACAAAAAGCTAATTCAGTGCGTCAGGAAG:: TAK1247 ;;	A|T@chr12_ref v2@@309842[[ACGAAATACGTGGAAGCCACTGGCACAAGA{{CACCAAAATAAGTAATGCTAGTATCTAATG:: TAK2483 ;;	T|C@chr3_ref v2@@287132[[ACAAGCAAGTGGGGTAACTTAGACATAAGA{{TGACTTCTTTGAATTCAACAAAAATACATA:: TAK258 ;;	A|-@chr3_ref v2@@141011[[AAATTTTTCATGAAAAAATTTGGGAAAAAG{{TAGTATATAAAGTAAAAAAGATGCGCAAGC:: TAK2689 ;;repeat_deletion,1'14	A|-@chr3_ref v2@@141011[[AAATTTTTCATGAAAAAATTTGGGAAAAAG{{TAGTATATAAAGTAAAAAAGATGCGCAAGC:: TAK2689 ;;repeat_deletion,1'14
	--|AT@chr4_ref v2@@323617[[TGCAGTAGAAGAGTTATGTTACAAATGTTG{{GTATGGACATTTGTGATGAAAATATATCTT:: TAK1248 ;;repeat_insertion,12'30	C|G@chr12_ref v2@@712297[[AAAGAAATAATTTATAGTTAACACTACTTA{{ATAATTTCAATACTGCTTTATATTTAAAGT:: TAK2483 ;;	pC@chr3_ref v2@@287132[[ACAAGCAAGTGGGGTAACTTAGACATAAGA{{TGACTTCTTTGAATTCAACAAAAATACATA:: TAK258 ;;	T|-@chr3_ref v2@@142461[[CAAGCAAAAGCAAAATTGGCTTATTAAGCA{{CAACTTGGACGAAATCCCCTCAGTATATAA:: TAK2689 ;;repeat_deletion,1'6	T|-@chr3_ref v2@@142461[[CAAGCAAAAGCAAAATTGGCTTATTAAGCA{{CAACTTGGACGAAATCCCCTCAGTATATAA:: TAK2689 ;;repeat_deletion,1'6
	-|G@chr6_ref v2@@106684[[ACTAACGGCCCAGCCGAAAATGGAAAAAAA{{TCGGTGATGTGTGGGTGCCAGCTGGCGGTA:: TAK1248 ;;repeat_insertion,3'3	C|T@chr12_ref v2@@1027453[[TGACAACGTTGTAAAATTTCACCCTTATCA{{GATCATGAATAGTACCTGTAATCATCAATG:: TAK2483 ;;	pCT@chr3_ref v2@@304070[[TGAAAAATAACGAAAGAATAAAAAAAAAAT{{TTTTTTTTTTTTTGATATAAATACAGTTGA:: TAK258 ;;	TL-@chr3_ref v2@@142461[[CAAGCAAAAGCAAAATTGGCTTATTAAGCA{{CAACTTGGACGAAATCCCCTCAGTATATAA:: TAK2689 ;;repeat_deletion,1'6	T|-@chr3_ref v2@@142461[[CAAGCAAAAGCAAAATTGGCTTATTAAGCA{{CAACTTGGACGAAATCCCCTCAGTATATAA:: TAK2689 ;;repeat_deletion,1'6
	C|G@chr7_ref v2@@231845[[ACTGTTGAAGGAAACCCTACGAAATTACTT{{AAGATTTCAACTTGGTCAACATTAGAGATG:: TAK1248 ;;	T|C@chr13_ref v2@@465544[[ATAGTTATTACAATATAGACCGTTGGTTTT{{TCTTTCCCTCCTGGAGCAGCTGCGTATAGT:: TAK2483 ;;	pTAA@chr3_ref v2@@309309[[CTTTGTGAGAATACGGATATTTGGAAAGGC{{AAAAAAAAAAAAACAAGCCAAAAACAAGAA:: TAK258 ;;	A|-@chr3_ref v2@@147909[[GTTTGGTCTTGTTCCCAAGTATAACTTAAG{{TTACAATCCAAGAAAGGTAATACAGAATTC:: TAK2689 ;;repeat_deletion,1'9	A|-@chr3_ref v2@@147909[[GTTTGGTCTTGTTCCCAAGTATAACTTAAG{{TTACAATCCAAGAAAGGTAATACAGAATTC:: TAK2689 ;;repeat_deletion,1'9
	-|A@chr7_ref v2@@920001[[ATTGAAATATGATAAAAACCCAAACATATT{{CCCAGACATAAAGAAAAAAACTTTGAAAAA:: TAK1248 ;;repeat_insertion,1'6	T|C@chr14_ref v2@@755909[[TTCAATAATTGGCTCGATTTTAGTCTGCCA{{TCTTCTTCGACGAAAGTCTCAGAACGAATA:: TAK2483 ;;	A|-@chr3_ref v2@@309310[[TTTGTGAGAATACGGATATTTGGAAAGGCT{{CAAGCCAAAAACAAGAAACACTGTTATCCT:: TAK258 ;;repeat_deletion,1'13	AL-@chr3_ref v2@@147909[[GTTTGGTCTTGTTCCCAAGTATAACTTAAG{{TTACAATCCAAGAAAGGTAATACAGAATTC:: TAK2689 ;;repeat_deletion,1'9	A|-@chr3_ref v2@@147909[[GTTTGGTCTTGTTCCCAAGTATAACTTAAG{{TTACAATCCAAGAAAGGTAATACAGAATTC:: TAK2689 ;;repeat_deletion,1'9
	C|G@chr11_ref v2@@326346[[GGAATTCTTGGACAGTAGAACCGGAACCAC{{GTGGAAGACCAAGAACAATGGCTTTTCTTC:: TAK1248 ;;	-|G@chr15_ref v2@@78027[[AACTTTGGGGATGGGAGTAAACAATGTGTT{{AATGTATGCATATTATTGAGTTGCGTTGTT:: TAK2483 ;;repeat_insertion,3'4	A|-@chr4_ref v2@@26328[[ATGACACCATTGAATATATTAGTTCTAAAT{{GCTAAGAAAAGAAATATTTAAACAACGCTT:: TAK258 ;;repeat_deletion,1'13	-|C@chr3_ref v2@@153747[[TTACGGGGAAGAAGAATACGGCTCAATGCA{{ACTTCAACCCCCGGTATCACGCGGCACTAA:: TAK2689 ;;repeat_insertion,3'3	-|C@chr3_ref v2@@153747[[TTACGGGGAAGAAGAATACGGCTCAATGCA{{ACTTCAACCCCCGGTATCACGCGGCACTAA:: TAK2689 ;;repeat_insertion,3'3
	G|T@chr12_ref v2@@61115[[TTTTCTTCATCATCAATCATAGAAGGTATA{{AATTAGCAATCAAATTCATAATAGTCTTGT:: TAK1248 ;;	-|A@chr15_ref v2@@995778[[TGCCAGTCTTACTCCGCTGCTGCAGGATTT{{CTTTAGTTGACTTCGTTTGGTATTCTATTG:: TAK2483 ;;repeat_insertion,1'5	AL-@chr4_ref v2@@26328[[ATGACACCATTGAATATATTAGTTCTAAAT{{GCTAAGAAAAGAAATATTTAAACAACGCTT:: TAK258 ;;repeat_deletion,1'13	-LC@chr3_ref v2@@153747[[TTACGGGGAAGAAGAATACGGCTCAATGCA{{ACTTCAACCCCCGGTATCACGCGGCACTAA:: TAK2689 ;;repeat_insertion,3'3	-|C@chr3_ref v2@@153747[[TTACGGGGAAGAAGAATACGGCTCAATGCA{{ACTTCAACCCCCGGTATCACGCGGCACTAA:: TAK2689 ;;repeat_insertion,3'3
	G|A@chr16_ref v2@@409542[[CGTTCTAGTCATCATGGCAGCAGCGGTTGC{{ACCGCCACTTCACGACGTTGTTCCTCTTCT:: TAK1248 ;;	T|C@chr15_ref v2@@1007372[[CCGATTGCATCCAGGTATTCAAACCTTGTC{{CCTCTCTTCAATGACTTCGTTACTAAATCT:: TAK2483 ;;	A|C@chr4_ref v2@@32323[[TCTTGGACAAATATGACACGTTTCTGTTCG{{TTGTGATGGTGTATTATGGTTAGGTTCTCA:: TAK258 ;;	T|-@chr3_ref v2@@168177[[AACAAGTCTATTTTAAACAGAAGTAATCTC{{AATGGCACGCTTGGAAGAAACAGATTCTCT:: TAK2689 ;;repeat_deletion,1'5	T|-@chr3_ref v2@@168177[[AACAAGTCTATTTTAAACAGAAGTAATCTC{{AATGGCACGCTTGGAAGAAACAGATTCTCT:: TAK2689 ;;repeat_deletion,1'5
	G|T@chr16_ref v2@@810743[[AAGATCGTGAGTTCAACCCTCACTGGGGTC{{TATTTTTTACTAAATTAGTTTTTTTTTAGG:: TAK1248 ;;	C|T@chr16_ref v2@@476829[[TTAGTCTAACCTTTTTTAGAGCTTCTCCTA{{ATGTTTCATCACAGTCGGGCCAGCAACTAT:: TAK2483 ;;	C|T@chr4_ref v2@@40428[[ACGCACGAGACAGTGGATATGATGGCAGAG{{AATTCTCCAGTGAATATTCTCACCCAAAAC:: TAK258 ;;	TL-@chr3_ref v2@@168177[[AACAAGTCTATTTTAAACAGAAGTAATCTC{{AATGGCACGCTTGGAAGAAACAGATTCTCT:: TAK2689 ;;repeat_deletion,1'5	T|-@chr3_ref v2@@168177[[AACAAGTCTATTTTAAACAGAAGTAATCTC{{AATGGCACGCTTGGAAGAAACAGATTCTCT:: TAK2689 ;;repeat_deletion,1'5
	A|G@chr16_ref v2@@826279[[TTCCTGTTCTTGCATGAGAAATTGTTAATT{{CCTCTACCTGATGATCTACTTGATCTTGTA:: TAK1248 ;;	-|A@chr16_ref v2@@635614[[TGTTGAAGGGAGGGGTTAGAACAAAAAGGC{{CTTCCCGCTGAGTACGGTACAGCATTCATT:: TAK2483 ;;repeat_insertion,1'5	AT|--@chr4_ref v2@@56925[[TCTCATTTGGTGATAATAATATATACATAC{{AATATATAGGTATATATATAAATAACCTAA:: TAK258 ;;repeat_deletion,12'19	A|-@chr3_ref v2@@202591[[GCATTTAGTTCTATACATACAGAAAGAGCG{{GTGAAAAATAAACAGAATGTGATAACGGTA:: TAK2689 ;;repeat_deletion,1'9	A|-@chr3_ref v2@@202591[[GCATTTAGTTCTATACATACAGAAAGAGCG{{GTGAAAAATAAACAGAATGTGATAACGGTA:: TAK2689 ;;repeat_deletion,1'9
	C|T@chr2_ref v2@@315592[[AAGAATTGTATCAAACAATGCAACACGCTC{{GTAATGTGCCACCAAGCGCAAGTGGGTATT:: TAK1249 ;;	-|T@chr16_ref v2@@857063[[TGGCTTAGTGATTTTCATTCCCCTCTTTTC{{CCTCTCAGCCTGCAAGTGTGACGCGATCTG:: TAK2483 ;;repeat_insertion,1'5	A|-@chr4_ref v2@@57013[[AATGAGTATAAAAAACCTTGAACGTAAATG{{TACTAGTAAATTGACAACATAAAAGACAAA:: TAK258 ;;repeat_deletion,1'13	AL-@chr3_ref v2@@202591[[GCATTTAGTTCTATACATACAGAAAGAGCG{{GTGAAAAATAAACAGAATGTGATAACGGTA:: TAK2689 ;;repeat_deletion,1'9	A|-@chr3_ref v2@@202591[[GCATTTAGTTCTATACATACAGAAAGAGCG{{GTGAAAAATAAACAGAATGTGATAACGGTA:: TAK2689 ;;repeat_deletion,1'9
	T|G@chr2_ref v2@@568333[[TACCTGCACCATCCAAACCCAAAATCAATA{{ACGCAATTCTTTGTTTGAACCCCATAGTTT:: TAK1249 ;;	-|A@chr2_ref v2@@383032[[AAGAAAATAAAAAATAAAACGCGAAGAGCT{{GAAAACCTACTATAAATAACCGATTAGAAT:: TAK2484 ;;repeat_insertion,1'12	T|-@chr4_ref v2@@62112[[CAGAGCACCCTTAAATTTGGTTATTTGGTC{{ATATTACTCCGAGACGTCACTGCAATTTGG:: TAK258 ;;repeat_deletion,1'10	T|-@chr3_ref v2@@219175[[ATTGTACATACCTAGAACTATACTCGAAAC{{CATCTTTCAGCTCATCGCAAAATTTTTCCA:: TAK2689 ;;repeat_deletion,1'12	T|-@chr3_ref v2@@219175[[ATTGTACATACCTAGAACTATACTCGAAAC{{CATCTTTCAGCTCATCGCAAAATTTTTCCA:: TAK2689 ;;repeat_deletion,1'12
	T|C@chr4_ref v2@@229105[[TTTCACCCAGTCATCCAACCAAACACGCTA{{CAATATGTTAAACCGTTGCATTTCCCGTAA:: TAK1249 ;;	-|A@chr2_ref v2@@787422[[ATGTACCTAATCAGAAAGAATATAATCGTC{{TTCTAGCATATTCCAAAATCCCGGAAAAAT:: TAK2484 ;;repeat_insertion,1'4	-|T@chr4_ref v2@@62837[[GTGTTCTGCGAGAGCTGGTGTAGTGGGTGA{{GGTTCATGCTTTACTTCATCGAACCTCAGT:: TAK258 ;;repeat_insertion,1'7	T|-@chr3_ref v2@@238278[[TTAAAGATACTCTTTTTGAAGCTCATCGCA{{CATTTTAAAATTTTTCACCGGTTTCTCGGG:: TAK2689 ;;repeat_deletion,1'17	T|-@chr3_ref v2@@238278[[TTAAAGATACTCTTTTTGAAGCTCATCGCA{{CATTTTAAAATTTTTCACCGGTTTCTCGGG:: TAK2689 ;;repeat_deletion,1'17
	G|A@chr7_ref v2@@568627[[CTGCTTCACGTTTTTTGGAAACAAAAGACT{{AGGAGGGGCTAAATATAAATACTGATTCAT:: TAK1249 ;;	--|AT@chr4_ref v2@@240078[[TCTACGAAAACACTCACATACGCTCATCCC{{CGGATATATTGATAGTCGGATACTACGTGG:: TAK2484 ;;repeat_insertion,12'21	A|-@chr4_ref v2@@65988[[CAACTTTAAAAAACTTTAAGGGCGAAAATG{{TGTAAAAGTGAAAAAAGGGACGGCGAAGCG:: TAK258 ;;repeat_deletion,1'12	TL-@chr3_ref v2@@238278[[TTAAAGATACTCTTTTTGAAGCTCATCGCA{{CATTTTAAAATTTTTCACCGGTTTCTCGGG:: TAK2689 ;;repeat_deletion,1'17	T|-@chr3_ref v2@@238278[[TTAAAGATACTCTTTTTGAAGCTCATCGCA{{CATTTTAAAATTTTTCACCGGTTTCTCGGG:: TAK2689 ;;repeat_deletion,1'17
	G|A@chr12_ref v2@@170523[[CCATTATTTGGCATGACAAGCAAGCTATTC{{ACAGTGAAAAATGCACAGAACATTCAAAAT:: TAK1249 ;;	--LAT@chr4_ref v2@@240078[[TCTACGAAAACACTCACATACGCTCATCCC{{CGGATATATTGATAGTCGGATACTACGTGG:: TAK2484 ;;repeat_insertion,12'21	AL-@chr4_ref v2@@65988[[CAACTTTAAAAAACTTTAAGGGCGAAAATG{{TGTAAAAGTGAAAAAAGGGACGGCGAAGCG:: TAK258 ;;repeat_deletion,1'12	T|-@chr3_ref v2@@239969[[TATAAGTAAGTTTGTAATATGCCTTATTGA{{GTAGGGAGGATTCAATTGAATTGAGTGAAC:: TAK2689 ;;repeat_deletion,1'6	T|-@chr3_ref v2@@239969[[TATAAGTAAGTTTGTAATATGCCTTATTGA{{GTAGGGAGGATTCAATTGAATTGAGTGAAC:: TAK2689 ;;repeat_deletion,1'6
	G|A@chr15_ref v2@@830049[[CCAGTACGTGGATAAGTCATAGCGGGATTC{{GGCAAATCGATGGGCCCTGGGACTGATGAT:: TAK1249 ;;	-|A@chr4_ref v2@@509862[[CATTGCATTCAAACCTGCAATCAATACAGC{{TTACTATAACAAGTCCTTGAATTTTGTGGC:: TAK2484 ;;repeat_insertion,1'4	T|-@chr4_ref v2@@106847[[ATCTGGCCTATCTTGCTACTACTTCATAGA{{CATCTATCCCCTTCCATCCCCTTCTGGTTC:: TAK258 ;;repeat_deletion,1'13	TL-@chr3_ref v2@@239969[[TATAAGTAAGTTTGTAATATGCCTTATTGA{{GTAGGGAGGATTCAATTGAATTGAGTGAAC:: TAK2689 ;;repeat_deletion,1'6	T|-@chr3_ref v2@@239969[[TATAAGTAAGTTTGTAATATGCCTTATTGA{{GTAGGGAGGATTCAATTGAATTGAGTGAAC:: TAK2689 ;;repeat_deletion,1'6
	--|AT@chr4_ref v2@@226756[[AATCCTACGAGTAAATACATAAGCGTATAC{{GTATATATATATATGTGTGTGTGTGTAATT:: TAK1250 ;;repeat_insertion,12'34	A|-@chr4_ref v2@@1352358[[AATGACCACAATAAAGTGTGGATGTTGTTT{{GATAGCCCTGTAGGGGGCTCGAACCCCTAA:: TAK2484 ;;repeat_deletion,1'8	TL-@chr4_ref v2@@106847[[ATCTGGCCTATCTTGCTACTACTTCATAGA{{CATCTATCCCCTTCCATCCCCTTCTGGTTC:: TAK258 ;;repeat_deletion,1'13	T|-@chr3_ref v2@@285546[[AGGATTCTTTCGGAAAGTAATCCTGAAATA{{CGTCTGAACATACGAAAGTAAATAAAAAAA:: TAK2689 ;;repeat_deletion,1'11	T|-@chr3_ref v2@@285546[[AGGATTCTTTCGGAAAGTAATCCTGAAATA{{CGTCTGAACATACGAAAGTAAATAAAAAAA:: TAK2689 ;;repeat_deletion,1'11
	TTTTTTTTTTTTTTTTTTTTTTTTTTTTTTTTTTATTATTTTTTTTTTTTTTTTTTTTTT|------------------------------------------------------------@chr7_ref v2@@699990[[CAGTGTAATAATCGTACTGTTGCTTTTTCA{{CTCATATAGAAAAACTGTTATTGAATGTTT:: TAK1250 ;;error(Mutlen60,RepLen23,Ref=TTTTTTTTTTTTTTTTTTTTTTTCTCATATAGAAAAACTGTTATTGAATGTTTTGACTAG)	C|T@chr4_ref v2@@1488410[[GTTCGTCTCTATTGGAGGCTCCCGCATTAG{{AAAAGAGAAATGCTGTGTATGCTGTTTGGA:: TAK2484 ;;	G|A@chr4_ref v2@@120824[[TGTCTGTTGTTTGGAACGCAAAAGGTTATC{{CCGTAGTTCCGGATTGCCACAGCAGCTTCT:: TAK258 ;;	TL-@chr3_ref v2@@285546[[AGGATTCTTTCGGAAAGTAATCCTGAAATA{{CGTCTGAACATACGAAAGTAAATAAAAAAA:: TAK2689 ;;repeat_deletion,1'11	T|-@chr3_ref v2@@285546[[AGGATTCTTTCGGAAAGTAATCCTGAAATA{{CGTCTGAACATACGAAAGTAAATAAAAAAA:: TAK2689 ;;repeat_deletion,1'11
	----------------------|AGAAGTGGGCTAGAAGTTGGCT@chr13_ref v2@@465584[[CCTGGAGCAGCTGCGTATAGTTACTACCTA{{CTTAATATATATCTTTGGATACATAGAAAG:: TAK1250 ;;repeat_insertion,AGAAGTGGGCTAGAAGTTGGCT'34	G|A@chr5_ref v2@@120751[[AAGTACGATCGATTCAAGAAAACGCAGGTC{{AACAAATAAGGATGATGGAGGATGAGATAT:: TAK2484 ;;	A|-@chr4_ref v2@@123732[[TTAGAGGGAAAAAGTAACTAAATATATATT{{TAAATGTATGTTGGAATGAAATAGCGTAGT:: TAK258 ;;repeat_deletion,1'16	T|-@chr3_ref v2@@286211[[ATGACAGTTGAAATATATTCTTTACGTTCA{{CATACTGCAAACCCATTCTAGAACCAATGG:: TAK2689 ;;repeat_deletion,1'8	T|-@chr3_ref v2@@286211[[ATGACAGTTGAAATATATTCTTTACGTTCA{{CATACTGCAAACCCATTCTAGAACCAATGG:: TAK2689 ;;repeat_deletion,1'8
	C|T@chr13_ref v2@@893017[[GGTTAAGACGTTCTTTAGCGATTTTATATT{{TTTGTTCAATTTTACCATTGCTTCTTCCAA:: TAK1250 ;;	-|T@chr5_ref v2@@166622[[AGAAAAAAAAATTCGAAAACTAATATATCA{{ACACGATATTTGAAATTGAAATTTATCAAA:: TAK2484 ;;repeat_insertion,1'4	AL-@chr4_ref v2@@123732[[TTAGAGGGAAAAAGTAACTAAATATATATT{{TAAATGTATGTTGGAATGAAATAGCGTAGT:: TAK258 ;;repeat_deletion,1'16	TL-@chr3_ref v2@@286211[[ATGACAGTTGAAATATATTCTTTACGTTCA{{CATACTGCAAACCCATTCTAGAACCAATGG:: TAK2689 ;;repeat_deletion,1'8	T|-@chr3_ref v2@@286211[[ATGACAGTTGAAATATATTCTTTACGTTCA{{CATACTGCAAACCCATTCTAGAACCAATGG:: TAK2689 ;;repeat_deletion,1'8
	G|A@chr15_ref v2@@565216[[AATTTCGTAATAGCATAGCAGATTTTTGAC{{CCCTTCTTTCTAGTAGAGGAGAAGCCCTTA:: TAK1250 ;;	-|G@chr7_ref v2@@366239[[TAGGAAAGGTACGGATTTATAGATATGTGT{{TGTTTATATGATCAGTAGCTATTCTCTACT:: TAK2484 ;;repeat_insertion,3'3	TT|--@chr4_ref v2@@135396[[GACCAAATAATCATGCGTTTCCGCAGAAGC{{AGAATATTCTTACTCTTTTATAGTCAAACA:: TAK258 ;;repeat_deletion,1'18	A|-@chr3_ref v2@@287058[[CAAGCCCAAATATTATATTGTTATGTTTAC{{TGGCTATATACATCAAGTCTGGAGGCTTTT:: TAK2689 ;;repeat_deletion,1'10	A|-@chr3_ref v2@@287058[[CAAGCCCAAATATTATATTGTTATGTTTAC{{TGGCTATATACATCAAGTCTGGAGGCTTTT:: TAK2689 ;;repeat_deletion,1'10
	T|C@chr2_ref v2@@417117[[GAGACCTTTAACTTTCGGCTTTCAGATGGT{{GGATAGCAATTTTCACACAATTTGGACATT:: TAK1251 ;;	ALG@chr7_ref v2@@604679[[TATTTCGAATCGAAATGAAAGAATAAAAGG{{ACTAGGAGGTTGTTCCAACAATTTTCCATG:: TAK2484 ;;	TTL--@chr4_ref v2@@135396[[GACCAAATAATCATGCGTTTCCGCAGAAGC{{AGAATATTCTTACTCTTTTATAGTCAAACA:: TAK258 ;;repeat_deletion,1'18	AL-@chr3_ref v2@@287058[[CAAGCCCAAATATTATATTGTTATGTTTAC{{TGGCTATATACATCAAGTCTGGAGGCTTTT:: TAK2689 ;;repeat_deletion,1'10	A|-@chr3_ref v2@@287058[[CAAGCCCAAATATTATATTGTTATGTTTAC{{TGGCTATATACATCAAGTCTGGAGGCTTTT:: TAK2689 ;;repeat_deletion,1'10
	C|G@chr4_ref v2@@1274037[[TTCTATGACAAATATGGTGAGGTATGCAAC{{TCAATGAAGAGCAATGAGAAAATTTAAGGG:: TAK1251 ;;	T|C@chr7_ref v2@@969364[[GAGTACAGCATTTTACTATATCTGTGGCAA{{CCTTTGCAGTTCCGACTGATCTTGGTCGAA:: TAK2484 ;;	G|A@chr4_ref v2@@153103[[GAAAAGGCATCTTGAGCCAAATACTCGAAA{{TTACACCTCTAATTCTGGAAGAAGTACCTG:: TAK258 ;;	AL-@chr3_ref v2@@287058[[CAAGCCCAAATATTATATTGTTATGTTTAC{{TGGCTATATACATCAAGTCTGGAGGCTTTT:: TAK2689 ;;repeat_deletion,1'10	A|-@chr3_ref v2@@287058[[CAAGCCCAAATATTATATTGTTATGTTTAC{{TGGCTATATACATCAAGTCTGGAGGCTTTT:: TAK2689 ;;repeat_deletion,1'10
	G|C@chr5_ref v2@@470223[[TTTAATCGCATCTGATGCTATGGCGGACCA{{GATTTTGCTGCTGGAGGAGATGGTGAAGGT:: TAK1251 ;;	T|C@chr8_ref v2@@54832[[AAAAAGGCGAAAGAAAAGCGTTTAAGAGAA{{TTTACAAACGTAGTAAAATAATGGGTGTCA:: TAK2484 ;;	T|-@chr4_ref v2@@157918[[TTGTTTCACCACACAAACATATATATGTTC{{GTAGGACGTACGGATTCAAAAACAATTTAT:: TAK258 ;;repeat_deletion,1'12	AL-@chr3_ref v2@@287058[[CAAGCCCAAATATTATATTGTTATGTTTAC{{TGGCTATATACATCAAGTCTGGAGGCTTTT:: TAK2689 ;;repeat_deletion,1'10	A|-@chr3_ref v2@@287058[[CAAGCCCAAATATTATATTGTTATGTTTAC{{TGGCTATATACATCAAGTCTGGAGGCTTTT:: TAK2689 ;;repeat_deletion,1'10
	G|A@chr6_ref v2@@93967[[AAAACACGGTCGATAGAAAACAATCTGGTG{{GCTTTGGATCTTTGGCCAAATCGTGCAGCA:: TAK1251 ;;	G|C@chr10_ref v2@@293195[[ACCGTTGTTGTATACCCTTGCGCTACAGCG{{GCATAATACTGGATGAGATGGTGGAAACTG:: TAK2484 ;;	TL-@chr4_ref v2@@157918[[TTGTTTCACCACACAAACATATATATGTTC{{GTAGGACGTACGGATTCAAAAACAATTTAT:: TAK258 ;;repeat_deletion,1'12	--|AT@chr3_ref v2@@288403[[TTTTCAATAATAATTTTATAAATAGTATCA{{TTATTTGTTTACTTTTTCTATCAGTGTTTT:: TAK2689 ;;repeat_insertion,12'22	--|AT@chr3_ref v2@@288403[[TTTTCAATAATAATTTTATAAATAGTATCA{{TTATTTGTTTACTTTTTCTATCAGTGTTTT:: TAK2689 ;;repeat_insertion,12'22
	C|G@chr15_ref v2@@297388[[CAGGCAACTGAGCCTACTCGGAATAAACAT{{GATGACCGTTTTTGGAAAAAGGGTTTGTCG:: TAK1251 ;;	-|T@chr10_ref v2@@422670[[GAGTTCGAACCTCCCCTGGAGCACATTTTC{{GTGAATTAAACCTCGAAGCTCAACATTCAT:: TAK2484 ;;repeat_insertion,1'7	T|-@chr4_ref v2@@210626[[TAACAAGGATAGAAAGTAAAAAATGGTAAA{{GGAGTTTCTAGTTGAGGTTTTTATAATTAT:: TAK258 ;;repeat_deletion,1'11	--LAT@chr3_ref v2@@288403[[TTTTCAATAATAATTTTATAAATAGTATCA{{TTATTTGTTTACTTTTTCTATCAGTGTTTT:: TAK2689 ;;repeat_insertion,12'22	--|AT@chr3_ref v2@@288403[[TTTTCAATAATAATTTTATAAATAGTATCA{{TTATTTGTTTACTTTTTCTATCAGTGTTTT:: TAK2689 ;;repeat_insertion,12'22
	G|A@chr3_ref v2@@108632[[TACTTGTACCTGTCAAAAAAATTTCTACAA{{ATGTATGTAGGTACAGACAAGATCATGCTA:: TAK1252 ;;	-|A@chr11_ref v2@@124765[[GGAATAATGGACAACCCAAGGAAACTATCC{{TATTGAGAACCGAGTATGGGTGGGATTCGT:: TAK2484 ;;repeat_insertion,1'4	A|-@chr4_ref v2@@211154[[ACAAACTAAGGAGAACCGACGGTCGAAATG{{TGTTTAAAACCGACAATCGTCTTTAGTGAG:: TAK258 ;;repeat_deletion,1'12	A|-@chr3_ref v2@@304059[[TCCATAGACATTGAAAAATAACGAAAGAAT{{TCTTTTTTTTTTTTTGATATAAATACAGTT:: TAK2689 ;;repeat_deletion,1'10	A|-@chr3_ref v2@@304059[[TCCATAGACATTGAAAAATAACGAAAGAAT{{TCTTTTTTTTTTTTTGATATAAATACAGTT:: TAK2689 ;;repeat_deletion,1'10
	A|T@chr3_ref v2@@108633[[ACTTGTACCTGTCAAAAAAATTTCTACAAG{{TGTATGTAGGTACAGACAAGATCATGCTAT:: TAK1252 ;;	-|C@chr12_ref v2@@241747[[CTTTTTACATCCGTACATATAAAATGTAAA{{ATGCATTCATGACAATTTTACCTATTTCTT:: TAK2484 ;;repeat_insertion,3'3	--|AT@chr4_ref v2@@211255[[TTACCGTATGATAGTCCCTAATATAGACTC{{TCTGATGGTAATGAAATTCGAATATACGGC:: TAK258 ;;repeat_insertion,12'18	AL-@chr3_ref v2@@304059[[TCCATAGACATTGAAAAATAACGAAAGAAT{{TCTTTTTTTTTTTTTGATATAAATACAGTT:: TAK2689 ;;repeat_deletion,1'10	A|-@chr3_ref v2@@304059[[TCCATAGACATTGAAAAATAACGAAAGAAT{{TCTTTTTTTTTTTTTGATATAAATACAGTT:: TAK2689 ;;repeat_deletion,1'10
	C|A@chr5_ref v2@@304774[[TCGTTTCATTGATCAAATTGCTCACTAGTT{{TGTTTTTCAAAATTTCATCTTTATAGGTAG:: TAK1252 ;;	T|C@chr12_ref v2@@1013468[[TCTCCAAGCCAAATCTAACGGTATAATCTC{{GAGGTGCGTGGTATGGGACTGCTTACCGCC:: TAK2484 ;;	C|A@chr4_ref v2@@214727[[GGTGGTGTCGTGTGGGTGGTATCTGCTGAA{{TGTACCCACTTGGTGTCAGATCGAAATGTA:: TAK258 ;;	A|-@chr3_ref v2@@304891[[AAAAAAAAACATAGAACCACTGAAAAATAC{{TGCTTTACCCAGAAAAATTTCAGGGCATCG:: TAK2689 ;;repeat_deletion,1'10	A|-@chr3_ref v2@@304891[[AAAAAAAAACATAGAACCACTGAAAAATAC{{TGCTTTACCCAGAAAAATTTCAGGGCATCG:: TAK2689 ;;repeat_deletion,1'10
	A|G@chr6_ref v2@@60372[[TCTACGGGTGGTGTTATTGAAGGTATGAGG{{CCGCAAGAGCGGTTATATCAGTGGGTAAAG:: TAK1252 ;;	A|C@chr13_ref v2@@229755[[AATATTCAAGGGTCCTTTGATTCTGACTCT{{AGCGAGCATTTGCCTCCTGAACTTCTCTTA:: TAK2484 ;;	A|-@chr4_ref v2@@216433[[AATTACTAACATCAGCCAACCAATAGAGAT{{GGAATTAAGATTTCATAGAGAAAAGATGGG:: TAK258 ;;repeat_deletion,1'10	AL-@chr3_ref v2@@304891[[AAAAAAAAACATAGAACCACTGAAAAATAC{{TGCTTTACCCAGAAAAATTTCAGGGCATCG:: TAK2689 ;;repeat_deletion,1'10	A|-@chr3_ref v2@@304891[[AAAAAAAAACATAGAACCACTGAAAAATAC{{TGCTTTACCCAGAAAAATTTCAGGGCATCG:: TAK2689 ;;repeat_deletion,1'10
	C|A@chr6_ref v2@@262798[[GACTTCCCACTGTATTTGAATGACACGTTG{{CTTCATTCCTTGTTGCGCTGAACTTTCACG:: TAK1252 ;;	-|T@chr14_ref v2@@436623[[TTATACTGTTGAACTTACCTCAAAGTAACA{{GTAAACTTAATCCAGCTGTTCTATTCCATC:: TAK2484 ;;repeat_insertion,1'5	AL-@chr4_ref v2@@216433[[AATTACTAACATCAGCCAACCAATAGAGAT{{GGAATTAAGATTTCATAGAGAAAAGATGGG:: TAK258 ;;repeat_deletion,1'10	-|A@chr3_ref v2@@308466[[ACATTTTTGATGTCCTATCGTTACATTTTG{{TGTGTTATGCACTGGGAAGAATATGAAAAG:: TAK2689 ;;repeat_insertion,1'8	-|A@chr3_ref v2@@308466[[ACATTTTTGATGTCCTATCGTTACATTTTG{{TGTGTTATGCACTGGGAAGAATATGAAAAG:: TAK2689 ;;repeat_insertion,1'8
	C|T@chr7_ref v2@@542095[[GGACAGGCGGAAATCGATAGTTTAGCTTTC{{TAAAAATCGTTATATTATAGAAGCGTCTTG:: TAK1252 ;;	-|A@chr14_ref v2@@651944[[TCAAGGGAATAAAAGTTACCCTACCAAAAT{{TTCAAGTAGGGTAATAAAGTTCCACCCCCC:: TAK2484 ;;repeat_insertion,1'7	A|G@chr4_ref v2@@225617[[AAGGCCACCAAACCTGAAGTGGCAAGTGAC{{TGTCAGATGAAGATATTATAACAATATTCA:: TAK258 ;;	-LA@chr3_ref v2@@308466[[ACATTTTTGATGTCCTATCGTTACATTTTG{{TGTGTTATGCACTGGGAAGAATATGAAAAG:: TAK2689 ;;repeat_insertion,1'8	-|A@chr3_ref v2@@308466[[ACATTTTTGATGTCCTATCGTTACATTTTG{{TGTGTTATGCACTGGGAAGAATATGAAAAG:: TAK2689 ;;repeat_insertion,1'8
	A|G@chr10_ref v2@@498641[[AATATTGGTGGTTATGCAAACGCAACAAAC{{TACAAGTTCAGACCGGCTACAAATGTGCTG:: TAK1252 ;;	C|T@chr15_ref v2@@433768[[TTTTTTGCTGTATCTAATGCTGCTTTTTTG{{TTAGTAAGGAAAGTGGCTTTTTCGGTGACT:: TAK2484 ;;	-|T@chr4_ref v2@@232109[[GAAATTTTCCGAAAGTGTGAAAAAATTGGA{{CTCCTATTGAACTCAATGGAAGCTATCAGT:: TAK258 ;;repeat_insertion,1'9	AAA|---@chr3_ref v2@@309310[[TTTGTGAGAATACGGATATTTGGAAAGGCT{{CAAGCCAAAAACAAGAAACACTGTTATCCT:: TAK2689 ;;repeat_deletion,1'13	AAA|---@chr3_ref v2@@309310[[TTTGTGAGAATACGGATATTTGGAAAGGCT{{CAAGCCAAAAACAAGAAACACTGTTATCCT:: TAK2689 ;;repeat_deletion,1'13
	G|T@chr12_ref v2@@425259[[TCCGGCCGCCAATGCCAACGGCAATAGTGT{{ATGGCACCTCCTAACTCAATCAATTTTCTA:: TAK1252 ;;	-|C@chr15_ref v2@@486973[[TCCGCAGATGGTAAGAGAGATATCACCGGA{{ATCCTGGGTAATTTAACAATCACCGTTTTG:: TAK2484 ;;repeat_insertion,3'3	C|T@chr4_ref v2@@245965[[CAGGAGGAGAACGTGCCAGATTTTGTCCAG{{TGTAACAAATAAAAAGAATCATACTGTAAA:: TAK258 ;;	AAAL---@chr3_ref v2@@309310[[TTTGTGAGAATACGGATATTTGGAAAGGCT{{CAAGCCAAAAACAAGAAACACTGTTATCCT:: TAK2689 ;;repeat_deletion,1'13	AAA|---@chr3_ref v2@@309310[[TTTGTGAGAATACGGATATTTGGAAAGGCT{{CAAGCCAAAAACAAGAAACACTGTTATCCT:: TAK2689 ;;repeat_deletion,1'13
	C|A@chr13_ref v2@@16785[[ATCATGCTAGGAATACGACTCCATGAGTGG{{TTTAAATACCCTGTCGATCCCCTTTCACCG:: TAK1252 ;;	C|T@chr15_ref v2@@1017945[[TCCTATTGTAAATGGAATAAACTGGCGTTC{{TACCGTGATGGCAGCGATATTACCTACCTT:: TAK2484 ;;	A|-@chr4_ref v2@@299978[[TTTGCCGTTCCTTGTTTTCAGGTTACAGAG{{GAGAGCGAATAAAAAACTTAAATAGATAGG:: TAK258 ;;repeat_deletion,1'13	TTT|---@chr4_ref v2@@43796[[ATCATTTCGAACGGGAAGTATGGATGAATC{{ATAGCACGCAACTGAAAAAAAAAAAAAGAA:: TAK2689 ;;repeat_deletion,1'17	TTT|---@chr4_ref v2@@43796[[ATCATTTCGAACGGGAAGTATGGATGAATC{{ATAGCACGCAACTGAAAAAAAAAAAAAGAA:: TAK2689 ;;repeat_deletion,1'17
	CTCTCTCTCTCTCTTT|----------------@chr14_ref v2@@663554[[TACTTGAAAAATGAGCAACACAAGAACCTA{{CCTCTTCGCTTTTCCCCCATGCACTGATGG:: TAK1252 ;;deletion_terminal_microhomology,CTCTCTCTCTCTC'13	-|A@chr16_ref v2@@703045[[AATTTGTCCTTGTTGATCCCAATATTCAAC{{TTGATGAACTCTTGCCATAAAATATCCCAA:: TAK2484 ;;repeat_insertion,1'5	AL-@chr4_ref v2@@299978[[TTTGCCGTTCCTTGTTTTCAGGTTACAGAG{{GAGAGCGAATAAAAAACTTAAATAGATAGG:: TAK258 ;;repeat_deletion,1'13	TTTL---@chr4_ref v2@@43796[[ATCATTTCGAACGGGAAGTATGGATGAATC{{ATAGCACGCAACTGAAAAAAAAAAAAAGAA:: TAK2689 ;;repeat_deletion,1'17	TTT|---@chr4_ref v2@@43796[[ATCATTTCGAACGGGAAGTATGGATGAATC{{ATAGCACGCAACTGAAAAAAAAAAAAAGAA:: TAK2689 ;;repeat_deletion,1'17
	--|TT@chr14_ref v2@@716373[[TAACTACAAATGAGCTATCTATCAATATGC{{AATTACTGCTCAAGCTTGCTATCCCCTTCT:: TAK1252 ;;repeat_insertion,1'14	-|T@chr16_ref v2@@879494[[CGAACGTAGCTGGAAACGAGGATGGTAAAA{{GATCAGCGATGATCAGGAGGACGAAGTTCT:: TAK2484 ;;repeat_insertion,1'4	A|-@chr4_ref v2@@310233[[ATACCATGTAAAGGCATTCTTTAAAAAATG{{TCATTACAAAGTTGCGTGGTATCATCTTAC:: TAK258 ;;repeat_deletion,1'12	T|-@chr4_ref v2@@82359[[GTGAAATGATTGGATTAGGTGTTTTGTAAA{{AGAAGATATTAATGCTGCATAGGGGAGAGA:: TAK2689 ;;repeat_deletion,1'14	T|-@chr4_ref v2@@82359[[GTGAAATGATTGGATTAGGTGTTTTGTAAA{{AGAAGATATTAATGCTGCATAGGGGAGAGA:: TAK2689 ;;repeat_deletion,1'14
	-|T@chr2_ref v2@@153601[[AATGAGTGATGACATCGATAGATCCGCTCA{{CAGTCACTTGCTCCTGCCTAAATTTACCTT:: TAK1253 ;;repeat_insertion,1'13	A|-@chr3_ref v2@@82333[[AGTTGAAAAAATCTTTAATTGTAATAGCAG{{CTCCGATACGGGGAGTCGAACCCCGGTCTC:: TAK2485 ;;repeat_deletion,1'10	T|-@chr4_ref v2@@310597[[GCGGAGAGATCAGATCAGTATCCAACTTGA{{AGAAGTGGTTGGAATTCTGGAGTTGGCGTA:: TAK258 ;;repeat_deletion,1'9	TL-@chr4_ref v2@@82359[[GTGAAATGATTGGATTAGGTGTTTTGTAAA{{AGAAGATATTAATGCTGCATAGGGGAGAGA:: TAK2689 ;;repeat_deletion,1'14	T|-@chr4_ref v2@@82359[[GTGAAATGATTGGATTAGGTGTTTTGTAAA{{AGAAGATATTAATGCTGCATAGGGGAGAGA:: TAK2689 ;;repeat_deletion,1'14
	G|A@chr3_ref v2@@136364[[AAGGAATTGCAATCATTGTTGGGTAAGGAT{{TCACCTTCTTGAACGACTGTGTCGGTCCAG:: TAK1253 ;;	G|T@chr4_ref v2@@1450308[[TTGAACATGGAAAGAACGACGACCACATCT{{TTACACAAGGTGTGAGATTTGTTGTGACGC:: TAK2485 ;;	A|-@chr4_ref v2@@314244[[AAAGAAACATTCCTCCACTGGCAAGAACAT{{TAAAAAATAATTATACATACTAGTCCTTTC:: TAK258 ;;repeat_deletion,1'12	T|-@chr4_ref v2@@95731[[AAAGCAAAAATTGCAACACGCATAATCTAG{{CTCTCTTCTTTCTAGCTAGTAGTTCATTTC:: TAK2689 ;;repeat_deletion,1'13	T|-@chr4_ref v2@@95731[[AAAGCAAAAATTGCAACACGCATAATCTAG{{CTCTCTTCTTTCTAGCTAGTAGTTCATTTC:: TAK2689 ;;repeat_deletion,1'13
	A|G@chr6_ref v2@@102848[[GTTAATTTTGATATCACCGTTGACGTCAAT{{CCTCTCTTTTGCGCTTCCGTATGCATTTGG:: TAK1253 ;;	--|TG@chr8_ref v2@@395145[[GGATTTCCGCTATATCCATTGCCAGGATAC{{GCCATTATATACTGGTGATTGTTCCTGTTG:: TAK2485 ;;repeat_insertion,14'8	T|-@chr4_ref v2@@321810[[ATTCTGAAATTGAGAAATGATTTGTGGTGC{{GGACAATCTGCCTTCGTGGACAGTTTTGAA:: TAK258 ;;repeat_deletion,1'10	TL-@chr4_ref v2@@95731[[AAAGCAAAAATTGCAACACGCATAATCTAG{{CTCTCTTCTTTCTAGCTAGTAGTTCATTTC:: TAK2689 ;;repeat_deletion,1'13	T|-@chr4_ref v2@@95731[[AAAGCAAAAATTGCAACACGCATAATCTAG{{CTCTCTTCTTTCTAGCTAGTAGTTCATTTC:: TAK2689 ;;repeat_deletion,1'13
	C|T@chr7_ref v2@@639509[[ATATTCGACGTCATGATCAAACATAATGTC{{TAATGCCCTCTGTAAGTGCGGTTTTGCGCG:: TAK1253 ;;	-|T@chr9_ref v2@@172276[[AGATCATATTATCAAAACGCTGCAGAAGAA{{CCTAAGGGATCTAGAATCGCTACATTTGGT:: TAK2485 ;;repeat_insertion,1'4	-|T@chr4_ref v2@@325218[[GCTTTTTTAAATTGGATACCTCAGAACGTG{{GATGAGCTCTTCCTCGTTTTCCCTTCTGAT:: TAK258 ;;repeat_insertion,1'4	-|A@chr4_ref v2@@99347[[TTACCTTTTTACATATCTCAGCGACCGTTG{{TGAAAAATTTTGGTGATGACTTCAGCAAAA:: TAK2689 ;;repeat_insertion,1'14	-|A@chr4_ref v2@@99347[[TTACCTTTTTACATATCTCAGCGACCGTTG{{TGAAAAATTTTGGTGATGACTTCAGCAAAA:: TAK2689 ;;repeat_insertion,1'14
	G|T@chr8_ref v2@@388275[[CCCAACTAGGCCTCATTAATGGAGCCATTT{{TTTCTCTTTGTCATCGAGAATCTTTAATTG:: TAK1253 ;;	A|T@chr9_ref v2@@427644[[TCTTCAACAGAATTTGAAGGACAATCTCAT{{TCTGGATAACTCTGTTTATTTTGCTTTTAT:: TAK2485 ;;	A|-@chr4_ref v2@@362317[[ACAAATGAAAAATTTCAGAAAAAAAGAATT{{GGGAAAAAATATGCACAAGATCGTATTATT:: TAK258 ;;repeat_deletion,1'11	-LA@chr4_ref v2@@99347[[TTACCTTTTTACATATCTCAGCGACCGTTG{{TGAAAAATTTTGGTGATGACTTCAGCAAAA:: TAK2689 ;;repeat_insertion,1'14	-|A@chr4_ref v2@@99347[[TTACCTTTTTACATATCTCAGCGACCGTTG{{TGAAAAATTTTGGTGATGACTTCAGCAAAA:: TAK2689 ;;repeat_insertion,1'14
	GLT@chr8_ref v2@@388275[[CCCAACTAGGCCTCATTAATGGAGCCATTT{{TTTCTCTTTGTCATCGAGAATCTTTAATTG:: TAK1253 ;;	-|C@chr10_ref v2@@374121[[ATTGAACCCCGATCTGGCACGCGACAAGCG{{ATTCTGACCATTAAACTATCACGGAAGAAA:: TAK2485 ;;repeat_insertion,3'3	A|-@chr4_ref v2@@369109[[AGCAAATTGCAAAGCCGCGGCGGTTCCCGG{{GGAAGGCCACGCTATTGGTAACCATGAAGT:: TAK258 ;;repeat_deletion,1'11	T|-@chr4_ref v2@@103411[[GGCCCAGAAGCCCTTCAAAGCAATCCTTTA{{AGAACTACGCGGCTGACGTCCTTACCTCGG:: TAK2689 ;;repeat_deletion,1'7	T|-@chr4_ref v2@@103411[[GGCCCAGAAGCCCTTCAAAGCAATCCTTTA{{AGAACTACGCGGCTGACGTCCTTACCTCGG:: TAK2689 ;;repeat_deletion,1'7
	A|T@chr10_ref v2@@91678[[TCTCTGCTTAAATGCTTTTTTAATTTTAAA{{TCTTTTAAAGTGAATATTTGATTTATATAC:: TAK1253 ;;	-|C@chr11_ref v2@@459240[[GATCATCAAAGTGCTTTGTTTCCAGACTTA{{TTTTGAAGTTATGGATTTGGGTTTATCTTT:: TAK2485 ;;repeat_insertion,3'4	AL-@chr4_ref v2@@369109[[AGCAAATTGCAAAGCCGCGGCGGTTCCCGG{{GGAAGGCCACGCTATTGGTAACCATGAAGT:: TAK258 ;;repeat_deletion,1'11	TL-@chr4_ref v2@@103411[[GGCCCAGAAGCCCTTCAAAGCAATCCTTTA{{AGAACTACGCGGCTGACGTCCTTACCTCGG:: TAK2689 ;;repeat_deletion,1'7	T|-@chr4_ref v2@@103411[[GGCCCAGAAGCCCTTCAAAGCAATCCTTTA{{AGAACTACGCGGCTGACGTCCTTACCTCGG:: TAK2689 ;;repeat_deletion,1'7
	C|G@chr14_ref v2@@660974[[AGCGTAGTTGTTATTATTAGTACCACCTGG{{ACTTCAATGTATTGATCGGCCATACGGATA:: TAK1253 ;;	A|T@chr12_ref v2@@280372[[GATGACCAGGGGCAAGGTTGCATATTAAAA{{TAAGTTTTTGGGTGGACTGGAACGCATCCA:: TAK2485 ;;	A|-@chr4_ref v2@@369391[[CTCTCTTTCTCTCTTCGCTCATGGAGCGGT{{CATGCATATCGAGTCGAAGCCCAGCAAAAT:: TAK258 ;;repeat_deletion,1'10	T|-@chr4_ref v2@@106847[[ATCTGGCCTATCTTGCTACTACTTCATAGA{{CATCTATCCCCTTCCATCCCCTTCTGGTTC:: TAK2689 ;;repeat_deletion,1'13	T|-@chr4_ref v2@@106847[[ATCTGGCCTATCTTGCTACTACTTCATAGA{{CATCTATCCCCTTCCATCCCCTTCTGGTTC:: TAK2689 ;;repeat_deletion,1'13
	A|C@chr15_ref v2@@426421[[GGGAAACGTTGGATTCCATGCCCTTATTAC{{CTTGTCAAAAGGTTGTCACATAAACCAAGG:: TAK1253 ;;	C|G@chr13_ref v2@@613797[[TGCGCCAAGCTCCTGGTTGAGATTCAGTTC{{GAGGCAGCAAAATGGACATCTAAGATGGGG:: TAK2485 ;;	C|T@chr4_ref v2@@390497[[CGTTATCGTTATCGTTATTGTTGTTGTTGT{{GTCGTCGTCGTTGTTACTGTTGTTGTTGAT:: TAK258 ;;	TL-@chr4_ref v2@@106847[[ATCTGGCCTATCTTGCTACTACTTCATAGA{{CATCTATCCCCTTCCATCCCCTTCTGGTTC:: TAK2689 ;;repeat_deletion,1'13	T|-@chr4_ref v2@@106847[[ATCTGGCCTATCTTGCTACTACTTCATAGA{{CATCTATCCCCTTCCATCCCCTTCTGGTTC:: TAK2689 ;;repeat_deletion,1'13
	--|AC@chr7_ref v2@@69354[[ACATTGTGATGAAATTCATGCGCTTGCTAT{{ATATCTATCTATATATATATGTATGTTCTT:: TAK1254 ;;repeat_insertion,14'35	AAG|---@chr14_ref v2@@292080[[ATATACATATTTACAGAATAGATCAGTAGA{{GAAGGTCTGTTGAAAATTTCTCGAAATTGA:: TAK2485 ;;repeat_deletion,113'9	-|T@chr4_ref v2@@405141[[TGTATTTATGTTTTTGTATATATATGAGCG{{CCAGATTTAACTAGTTTTCTTTTTCACCTG:: TAK258 ;;repeat_insertion,1'10	A|-@chr4_ref v2@@123732[[TTAGAGGGAAAAAGTAACTAAATATATATT{{TAAATGTATGTTGGAATGAAATAGCGTAGT:: TAK2689 ;;repeat_deletion,1'16	A|-@chr4_ref v2@@123732[[TTAGAGGGAAAAAGTAACTAAATATATATT{{TAAATGTATGTTGGAATGAAATAGCGTAGT:: TAK2689 ;;repeat_deletion,1'16
	G|A@chr8_ref v2@@334729[[GATGGAAATATTTCAGCTTGAGGGGTAATT{{TTTACACTGCTCTTTGGTGTACAAAGTGAT:: TAK1254 ;;	T|G@chr14_ref v2@@294953[[TTGTTATCTTTGTTAGAATTTGGCACGGAG{{AAGGTATACTTGATGATAAAGAAGGAATGG:: TAK2485 ;;	A|-@chr4_ref v2@@408110[[TATTTAGCGATGTAATGAAAGTAAAAAAAC{{CAACAATAATCAAATGACGCATATCTAAAT:: TAK258 ;;repeat_deletion,1'12	AL-@chr4_ref v2@@123732[[TTAGAGGGAAAAAGTAACTAAATATATATT{{TAAATGTATGTTGGAATGAAATAGCGTAGT:: TAK2689 ;;repeat_deletion,1'16	A|-@chr4_ref v2@@123732[[TTAGAGGGAAAAAGTAACTAAATATATATT{{TAAATGTATGTTGGAATGAAATAGCGTAGT:: TAK2689 ;;repeat_deletion,1'16
	CLG@chr8_ref v2@@554028[[TATTGGTTTTCGTAACCGCCGCGCAGGCAC{{CCGCGTATATCTTTTGCTCGAAGAAAGCGG:: TAK1254 ;;	G|T@chr14_ref v2@@304385[[ATCAGAAGCAATCGCTAACCTATTAGAGAA{{CTGCCTGCATCTTCATCCCCCCTGTTTTTT:: TAK2485 ;;	AA|--@chr4_ref v2@@423408[[AACGGTGATGCCTCAGCAAAAAATTGTGCT{{CTGGAAGAAAAGTACACATAAATTGGACAT:: TAK258 ;;repeat_deletion,1'11	-|G@chr4_ref v2@@179299[[CAATCAATAAAAAGATGTCCAGACGCTTTT{{TTTATAAATCAGTTAAGAAGTGGTAAATCG:: TAK2689 ;;repeat_insertion,3'3	-|G@chr4_ref v2@@179299[[CAATCAATAAAAAGATGTCCAGACGCTTTT{{TTTATAAATCAGTTAAGAAGTGGTAAATCG:: TAK2689 ;;repeat_insertion,3'3
	TLC@chr8_ref v2@@554034[[TTTTCGTAACCGCCGCGCAGGCACCCCGCG{{ATATCTTTTGCTCGAAGAAAGCGGAAAAAT:: TAK1254 ;;	T|-@chr14_ref v2@@697488[[TCGCATCCATTCATTTATAACATTCAAACA{{AGTCTCATTCTAATAACTCCTGAGTATAGT:: TAK2485 ;;repeat_deletion,1'11	A|-@chr4_ref v2@@424028[[CCGCCTAAAATCAATGCAAGAACCATTAAC{{CCGCTCAGCAGGCGTAACGGGAAGTAACAG:: TAK258 ;;repeat_deletion,1'8	-LG@chr4_ref v2@@179299[[CAATCAATAAAAAGATGTCCAGACGCTTTT{{TTTATAAATCAGTTAAGAAGTGGTAAATCG:: TAK2689 ;;repeat_insertion,3'3	-|G@chr4_ref v2@@179299[[CAATCAATAAAAAGATGTCCAGACGCTTTT{{TTTATAAATCAGTTAAGAAGTGGTAAATCG:: TAK2689 ;;repeat_insertion,3'3
	ALC@chr8_ref v2@@554037[[TCGTAACCGCCGCGCAGGCACCCCGCGTAT{{TCTTTTGCTCGAAGAAAGCGGAAAAATAAA:: TAK1254 ;;	C|A@chr15_ref v2@@269222[[GATGCATCCCCGCGCTTGGATTTCGGTTTG{{GGCCCGGTTTTAGGCGCTGTGGTAACTCCC:: TAK2485 ;;	A|-@chr4_ref v2@@428477[[GAACAAAAGTATTGTACGTATTCGCCATAT{{GAGTATATGTGGTGACTTTTTGGTCATTAA:: TAK258 ;;repeat_deletion,1'10	A|-@chr4_ref v2@@210753[[GATATCGTATTTCAAAATTAATCTGGAATG{{CCTCTTATAATACAGTAGTTTTAGTTTTCC:: TAK2689 ;;repeat_deletion,1'10	A|-@chr4_ref v2@@210753[[GATATCGTATTTCAAAATTAATCTGGAATG{{CCTCTTATAATACAGTAGTTTTAGTTTTCC:: TAK2689 ;;repeat_deletion,1'10
	GLT@chr8_ref v2@@554044[[CGCCGCGCAGGCACCCCGCGTATATCTTTT{{CTCGAAGAAAGCGGAAAAATAAAAGCGAAA:: TAK1254 ;;	---LAAT@chr15_ref v2@@1035559[[TCTTATCCAAGTAATAGCAACAACAAAAAC{{GTATTAATATTAATAATAAGGATAACGCTA:: TAK2485 ;;repeat_insertion,112'34	C|T@chr4_ref v2@@434803[[ATACATGGTAATGTTGTTTTTTCTTCCCCA{{ATTTTTTGTTATCATTCGTTATTTATTATA:: TAK258 ;;	AL-@chr4_ref v2@@210753[[GATATCGTATTTCAAAATTAATCTGGAATG{{CCTCTTATAATACAGTAGTTTTAGTTTTCC:: TAK2689 ;;repeat_deletion,1'10	A|-@chr4_ref v2@@210753[[GATATCGTATTTCAAAATTAATCTGGAATG{{CCTCTTATAATACAGTAGTTTTAGTTTTCC:: TAK2689 ;;repeat_deletion,1'10
	A|G@chr13_ref v2@@27355[[TTGGATAAGAGAGAGGAGCTGTTCCAAATC{{TGATGAAAAACCTGAGTGAAACGTCTTCGG:: TAK1254 ;;	T|-@chr2_ref v2@@197559[[GGATCAGCGGTTCGATCCCGCTAGAGACCA{{GCAATTCAAATAACGTCGTTTATTTTTTAT:: TAK2486 ;;repeat_deletion,1'7	T|A@chr4_ref v2@@458453[[ATGAAGTTACATAAAGAAATGGTAAAAAAA{{TTTTTTTTCCTCCATTACCGATAATAGTTA:: TAK258 ;;	A|-@chr4_ref v2@@299978[[TTTGCCGTTCCTTGTTTTCAGGTTACAGAG{{GAGAGCGAATAAAAAACTTAAATAGATAGG:: TAK2689 ;;repeat_deletion,1'13	A|-@chr4_ref v2@@299978[[TTTGCCGTTCCTTGTTTTCAGGTTACAGAG{{GAGAGCGAATAAAAAACTTAAATAGATAGG:: TAK2689 ;;repeat_deletion,1'13
	--|AT@chr14_ref v2@@43279[[TAGTACGTATTTTATTTACAGGTGTCATTA{{CGTATACGGAAGTAATTCTTCGTTAATTTT:: TAK1254 ;;repeat_insertion,12'23	-|A@chr2_ref v2@@332578[[TTATTCCACACTCGGCATATTGCGTCTATG{{GATGCGAAGTGTCTTTGTGAAATGAGGAAG:: TAK2486 ;;repeat_insertion,1'5	T|-@chr4_ref v2@@501825[[ATGGAACTAAACTGACAATGCGAAGCCTGA{{ACCTGATTAACCATTGGGTATTCGAGCTTG:: TAK258 ;;repeat_deletion,1'9	AL-@chr4_ref v2@@299978[[TTTGCCGTTCCTTGTTTTCAGGTTACAGAG{{GAGAGCGAATAAAAAACTTAAATAGATAGG:: TAK2689 ;;repeat_deletion,1'13	A|-@chr4_ref v2@@299978[[TTTGCCGTTCCTTGTTTTCAGGTTACAGAG{{GAGAGCGAATAAAAAACTTAAATAGATAGG:: TAK2689 ;;repeat_deletion,1'13
	T|G@chr14_ref v2@@490534[[CTTACAGATCCCATCAGAAGAATGCTGTTT{{CCAAGATATACCAGGACAACGAAGAACTAA:: TAK1254 ;;	G|T@chr3_ref v2@@101007[[CACATTCTTTAAACATATCTTTTAAGGATT{{CCAATTCATAGAGTACGGTAAATTGATGAT:: TAK2486 ;;	G|A@chr4_ref v2@@510694[[TAAATACAATCCCATGCAAGCATGATGACC{{TCAGGATGATAGGCTCTATCCTATTTAAAA:: TAK258 ;;	A|-@chr4_ref v2@@302276[[GTTCTAATTAACTAAAGAAAAAAAAAAAAT{{TAAAAAAAAGGTAACTAAAAAGGACAAAAA:: TAK2689 ;;repeat_deletion,1'10	A|-@chr4_ref v2@@302276[[GTTCTAATTAACTAAAGAAAAAAAAAAAAT{{TAAAAAAAAGGTAACTAAAAAGGACAAAAA:: TAK2689 ;;repeat_deletion,1'10
	A|G@chr15_ref v2@@392565[[TTTAACTGAGGAAGAAGACCTTGGATACCC{{TTCCTTTCTACGCCTTTCAGTTTTTTCGAG:: TAK1254 ;;	-|G@chr3_ref v2@@147959[[GAAAGGTAATACAGAATTCATAGCAATAAT{{TCCATTTTCAATAGATAATGTACCTGGAAG:: TAK2486 ;;repeat_insertion,3'4	AA|--@chr4_ref v2@@542474[[GAAACTGATCTGAAAGTGATTTATGATGCC{{TCTTTTGAAGTACAATGTATGTATGCATGA:: TAK258 ;;repeat_deletion,1'15	AL-@chr4_ref v2@@302276[[GTTCTAATTAACTAAAGAAAAAAAAAAAAT{{TAAAAAAAAGGTAACTAAAAAGGACAAAAA:: TAK2689 ;;repeat_deletion,1'10	A|-@chr4_ref v2@@302276[[GTTCTAATTAACTAAAGAAAAAAAAAAAAT{{TAAAAAAAAGGTAACTAAAAAGGACAAAAA:: TAK2689 ;;repeat_deletion,1'10
	T|G@chr16_ref v2@@39015[[GCTGAAAATTGAAAATATTTGGTTATAACA{{AAGATCGATAAATTAGGAACAGTGCATTAT:: TAK1254 ;;	A|G@chr4_ref v2@@313420[[TGAGTTCGGGAGCCCTATAGTACCTTGAAC{{GATGTAAGACACATTAGGCTGATCCGGTTT:: TAK2486 ;;	C|-@chr4_ref v2@@549728[[TTGCCGCCAATATAGCCGTCCACACCGGCT{{ACAATTGATGACGACTGATAAAATAATGAA:: TAK258 ;;repeat_deletion,3'5	-|T@chr4_ref v2@@308072[[TTTTCAACCACTTTTTTTCACAATGCATTA{{CAACATGTATGGGTGTTTTTTCTGAATATC:: TAK2689 ;;repeat_insertion,1'5	-|T@chr4_ref v2@@308072[[TTTTCAACCACTTTTTTTCACAATGCATTA{{CAACATGTATGGGTGTTTTTTCTGAATATC:: TAK2689 ;;repeat_insertion,1'5
	G|C@chr16_ref v2@@867909[[TTGTTCGGAGTGAATAAACCCATTCAACCT{{ATAGTTATAAACTGCTCTTTATAAGATTGT:: TAK1254 ;;	A|C@chr4_ref v2@@556112[[GAAGTAAGATCTTCTTTCGGAGTGACCCAA{{ATAACCCACTTAGCACCAACATCCTTGATT:: TAK2486 ;;	T|-@chr4_ref v2@@552987[[TTTTTTCGATATTCTGTATATTTATTACGA{{CAGATATTTATTTTTGCAGGTTCTCTGAAT:: TAK258 ;;repeat_deletion,1'13	-LT@chr4_ref v2@@308072[[TTTTCAACCACTTTTTTTCACAATGCATTA{{CAACATGTATGGGTGTTTTTTCTGAATATC:: TAK2689 ;;repeat_insertion,1'5	-|T@chr4_ref v2@@308072[[TTTTCAACCACTTTTTTTCACAATGCATTA{{CAACATGTATGGGTGTTTTTTCTGAATATC:: TAK2689 ;;repeat_insertion,1'5
	T|G@chr11_ref v2@@421326[[ATCCCGTTAAAAATTGCAAAAATAATCTTC{{TTCATGCTTACCAAACGCGGATATTATTGA:: TAK1255 ;;	-|C@chr4_ref v2@@1359517[[AAAAGACATTAAACATCCGTACATTACGCA{{ATGCATGCTATCTGAAAATATTCTACATGC:: TAK2486 ;;repeat_insertion,3'3	A|-@chr4_ref v2@@560964[[TTATATACATATGTATGGTGATATATATTC{{GTACAGTAACTTAGAAACTATTAGTGGGAC:: TAK258 ;;repeat_deletion,1'11	TA|--@chr4_ref v2@@329581[[TTATTCTATTTCCTTTCCGTTTTTATTATT{{TTGGGTGTTTATATTTAGGTAGGGCATAAG:: TAK2689 ;;repeat_deletion,12'27	TA|--@chr4_ref v2@@329581[[TTATTCTATTTCCTTTCCGTTTTTATTATT{{TTGGGTGTTTATATTTAGGTAGGGCATAAG:: TAK2689 ;;repeat_deletion,12'27
	C|T@chr12_ref v2@@998403[[GGCCCTGGTATGGATATCTTGAACAAAAGA{{CCTGGCACCAGCTTGAGCCATTAGCTCCCT:: TAK1255 ;;	-LC@chr4_ref v2@@1359517[[AAAAGACATTAAACATCCGTACATTACGCA{{ATGCATGCTATCTGAAAATATTCTACATGC:: TAK2486 ;;repeat_insertion,3'3	T|-@chr4_ref v2@@578368[[ATATTCGCAATTACATTATACAAGAATGAG{{CGCGGACAAAAGAAGAACATGTCAACGCCA:: TAK258 ;;repeat_deletion,1'11	TAL--@chr4_ref v2@@329581[[TTATTCTATTTCCTTTCCGTTTTTATTATT{{TTGGGTGTTTATATTTAGGTAGGGCATAAG:: TAK2689 ;;repeat_deletion,12'27	TA|--@chr4_ref v2@@329581[[TTATTCTATTTCCTTTCCGTTTTTATTATT{{TTGGGTGTTTATATTTAGGTAGGGCATAAG:: TAK2689 ;;repeat_deletion,12'27
	T|C@chr2_ref v2@@429859[[GAATGGAACGTATTCGGCAGTTAAGTTGTT{{TTGTCGTCAATTATACCAGCGGTGGTCAAA:: TAK1256 ;;	-|A@chr5_ref v2@@225946[[ATATAGTAGATTTTTATAGTTTTTACAATC{{TTCGTTAAACTCTTTGATTATATTTTGCTG:: TAK2486 ;;repeat_insertion,1'6	T|-@chr4_ref v2@@592897[[AACTTTGTTTCTCTTCCCTTTTTTATTTTG{{ACTTTTGCAATTTTAATTTTGCATTCAGCT:: TAK258 ;;repeat_deletion,1'13	T|-@chr4_ref v2@@336088[[TAATCGAATTTACGTAGCCCAATCTACCAC{{CATTTTTTAAAGTGTTATACTTAGTTATGC:: TAK2689 ;;repeat_deletion,1'10	T|-@chr4_ref v2@@336088[[TAATCGAATTTACGTAGCCCAATCTACCAC{{CATTTTTTAAAGTGTTATACTTAGTTATGC:: TAK2689 ;;repeat_deletion,1'10
	G|A@chr2_ref v2@@429878[[GTTAAGTTGTTTTTGTCGTCAATTATACCA{{CGGTGGTCAAAAAGTTTAGGATATCGGTAT:: TAK1256 ;;	-|C@chr5_ref v2@@490518[[TTCTCTTGGTTCCTTGTCCTCTTGCCATCT{{GCTTTTTTTCACCAATAACGCTATAAAAAA:: TAK2486 ;;repeat_insertion,3'4	TL-@chr4_ref v2@@592897[[AACTTTGTTTCTCTTCCCTTTTTTATTTTG{{ACTTTTGCAATTTTAATTTTGCATTCAGCT:: TAK258 ;;repeat_deletion,1'13	TL-@chr4_ref v2@@336088[[TAATCGAATTTACGTAGCCCAATCTACCAC{{CATTTTTTAAAGTGTTATACTTAGTTATGC:: TAK2689 ;;repeat_deletion,1'10	T|-@chr4_ref v2@@336088[[TAATCGAATTTACGTAGCCCAATCTACCAC{{CATTTTTTAAAGTGTTATACTTAGTTATGC:: TAK2689 ;;repeat_deletion,1'10
	G|T@chr2_ref v2@@429883[[GTTGTTTTTGTCGTCAATTATACCAGCGGT{{GTCAAAAAGTTTAGGATATCGGTATCGTGG:: TAK1256 ;;	-|C@chr6_ref v2@@237899[[TTAGGCTTCATTCTGGAAAAATAAAAACCA{{TTATGGAAATCATAGTTTGGAAAGCCATTC:: TAK2486 ;;repeat_insertion,3'3	T|-@chr4_ref v2@@621965[[TAGAGTTTAATACTTGCTTTTTACCTTTGC{{GTATATCTCCATCTCAGCCCTAGGTAAGGA:: TAK258 ;;repeat_deletion,1'9	-|A@chr4_ref v2@@348665[[AAAATTTTCAAATAGAAAGAGGCAGTATAG{{TATCGAACAACTAAAAAAAACCATCTCTGA:: TAK2689 ;;repeat_insertion,1'7	-|A@chr4_ref v2@@348665[[AAAATTTTCAAATAGAAAGAGGCAGTATAG{{TATCGAACAACTAAAAAAAACCATCTCTGA:: TAK2689 ;;repeat_insertion,1'7
	A|T@chr2_ref v2@@429890[[TTGTCGTCAATTATACCAGCGGTGGTCAAA{{AGTTTAGGATATCGGTATCGTGGGTAAAAC:: TAK1256 ;;	C|T@chr7_ref v2@@366546[[TGAGCTGTAACATGAAATATCACATGAACT{{ATATGAGATATAAGACATTAGCTCGTTATT:: TAK2486 ;;	T|-@chr4_ref v2@@680044[[AAAATATTGCGAATGAGGCCAAACTTGAAC{{CTGCTAAAAAATTCAGAAAAAAAATGAAAT:: TAK258 ;;repeat_deletion,1'11	-LA@chr4_ref v2@@348665[[AAAATTTTCAAATAGAAAGAGGCAGTATAG{{TATCGAACAACTAAAAAAAACCATCTCTGA:: TAK2689 ;;repeat_insertion,1'7	-|A@chr4_ref v2@@348665[[AAAATTTTCAAATAGAAAGAGGCAGTATAG{{TATCGAACAACTAAAAAAAACCATCTCTGA:: TAK2689 ;;repeat_insertion,1'7
	A|-@chr4_ref v2@@818790[[AGATTTACTGACTGAATCCATCTCTGCTTT{{TATTCTGTAGCTGAATTAAATGGCTTTCGA:: TAK1256 ;;repeat_deletion,1'5	-|C@chr7_ref v2@@480386[[GCTAAAACTATGCCCAAAATAATAGACATA{{ATAATCTTGGTAGGTTCCATTTAACGGGCT:: TAK2486 ;;repeat_insertion,3'4	T|-@chr4_ref v2@@733399[[TAACAGACTCTATAGACTAAATTGTATGTA{{GACAAATTGGGGGCGGTAGCCTTCCAAAGT:: TAK258 ;;repeat_deletion,1'11	-|C@chr4_ref v2@@371267[[GCGGGTGTGATTGGCATATTCAACGCCCTT{{ACCAAACACCAAACCAATTAACGGCGAATC:: TAK2689 ;;repeat_insertion,3'5	-|C@chr4_ref v2@@371267[[GCGGGTGTGATTGGCATATTCAACGCCCTT{{ACCAAACACCAAACCAATTAACGGCGAATC:: TAK2689 ;;repeat_insertion,3'5
	C|A@chr4_ref v2@@1184656[[CAAGAAAACTTAGTATTCCCTTATCATGTC{{GAGGCGACTTTGCTATCTTACACCAAGAAA:: TAK1256 ;;	G|A@chr7_ref v2@@647796[[TTCTTTGAACCAATCTAGTAGTTCTGTCGA{{TTGGGTTCAACCGAATAAATAAAATCATTT:: TAK2486 ;;	T|-@chr4_ref v2@@743181[[TGCGTAGGGGCGCACCTTCATTATCCTTCC{{GTTCCTTCAGATTCCTCCTCATTTTCAGAA:: TAK258 ;;repeat_deletion,1'8	-LC@chr4_ref v2@@371267[[GCGGGTGTGATTGGCATATTCAACGCCCTT{{ACCAAACACCAAACCAATTAACGGCGAATC:: TAK2689 ;;repeat_insertion,3'5	-|C@chr4_ref v2@@371267[[GCGGGTGTGATTGGCATATTCAACGCCCTT{{ACCAAACACCAAACCAATTAACGGCGAATC:: TAK2689 ;;repeat_insertion,3'5
	C|A@chr4_ref v2@@1256903[[AACTTGAAAATAGAGTATAAAAAAAAATTG{{ACAAAAAATGCGGAAGCCGGGAATCGAACC:: TAK1256 ;;	-|C@chr7_ref v2@@718268[[ATCAAAGCAGGTGTTCCCATAGGCCGGAAG{{ACTATTGATTTAAAGAATAACCATCTACAA:: TAK2486 ;;repeat_insertion,3'3	-|T@chr4_ref v2@@748507[[ATATTAAAAAAAGTGTCCATAACATCAATG{{ACCTTTGATTAGTTTTCATTGGCGAAACCA:: TAK258 ;;repeat_insertion,1'9	-|A@chr4_ref v2@@375511[[ATAAGTGCACATTGGATGGGAAAATTTCGT{{CTCTTGTAAAGACAATTGTTTCCTTAATAG:: TAK2689 ;;repeat_insertion,1'8	-|A@chr4_ref v2@@375511[[ATAAGTGCACATTGGATGGGAAAATTTCGT{{CTCTTGTAAAGACAATTGTTTCCTTAATAG:: TAK2689 ;;repeat_insertion,1'8
	--|TA@chr7_ref v2@@156117[[GGGATGTGTGGCAATGACTGTATATATATG{{TTATTTATTTATTTATTTAAAATATAGCTA:: TAK1256 ;;repeat_insertion,12'29	T|G@chr7_ref v2@@948421[[TTTTGTTAGCAGATAATAGACACTACACGT{{CTACCTCTTCAGAAGATTGATAGGCAACAA:: TAK2486 ;;	A|-@chr4_ref v2@@774159[[TCGTGCTGAATTGAAAAGGAATTCCACTCT{{GTTCTTTGAGAAATGGCAAGCATCTTATTC:: TAK258 ;;repeat_deletion,1'9	-LA@chr4_ref v2@@375511[[ATAAGTGCACATTGGATGGGAAAATTTCGT{{CTCTTGTAAAGACAATTGTTTCCTTAATAG:: TAK2689 ;;repeat_insertion,1'8	-|A@chr4_ref v2@@375511[[ATAAGTGCACATTGGATGGGAAAATTTCGT{{CTCTTGTAAAGACAATTGTTTCCTTAATAG:: TAK2689 ;;repeat_insertion,1'8
	A|C@chr11_ref v2@@633868[[AATCCCGAAATAAGGTAGTGCCAAACAGAC{{TTGAATTATACTGTTAATATAGCATGTATT:: TAK1256 ;;	T|A@chr8_ref v2@@356075[[CTGGACGTTTATGCTTTATCCATCAAGCGC{{CCAAGCTGACATAAATCGCACTTTGTATCT:: TAK2486 ;;	--|AT@chr4_ref v2@@812864[[ATGGGCTTGCTTTGCCCATAGTGTATGCAC{{GTATCTATCCCTCTCCTCTTGTAACAGTAT:: TAK258 ;;repeat_insertion,12'18	A|-@chr4_ref v2@@386092[[TGGCAGCCCCTTGAAAGAGCCGCAGGAACC{{GAAGGAAAGTTTATTTTTTTCTTTTTCCAA:: TAK2689 ;;repeat_deletion,1'10	A|-@chr4_ref v2@@386092[[TGGCAGCCCCTTGAAAGAGCCGCAGGAACC{{GAAGGAAAGTTTATTTTTTTCTTTTTCCAA:: TAK2689 ;;repeat_deletion,1'10
	A|G@chr12_ref v2@@701238[[GTCATACCATTGTTATCATTGTTTACATTG{{TTTTCAGGTTTTTTTCTTGGGAAGAAGGAA:: TAK1256 ;;	G|A@chr8_ref v2@@397666[[TTTCAAGTGTTCAGCGCACTTTGAGGGCGC{{CCCGAATATTATGACGATGAAACCGAATCA:: TAK2486 ;;	A|-@chr4_ref v2@@816533[[ATATAACTAACAATTTGGATAACTATCCAT{{TAGTCACATAATACGAACATTAATATCCTT:: TAK258 ;;repeat_deletion,1'13	AL-@chr4_ref v2@@386092[[TGGCAGCCCCTTGAAAGAGCCGCAGGAACC{{GAAGGAAAGTTTATTTTTTTCTTTTTCCAA:: TAK2689 ;;repeat_deletion,1'10	A|-@chr4_ref v2@@386092[[TGGCAGCCCCTTGAAAGAGCCGCAGGAACC{{GAAGGAAAGTTTATTTTTTTCTTTTTCCAA:: TAK2689 ;;repeat_deletion,1'10
	--|AT@chr6_ref v2@@78011[[AAAAGTGATTACCCTCGTACTTTTCATTTC{{GTACCTATATATTCTTCTTATTATGGCTTT:: TAK1257 ;;repeat_insertion,12'24	-|G@chr9_ref v2@@366115[[TAAGAAGGCGACGAGGAACGGTCATCTACA{{TTGGTGTTGAGGAAGGCACAAAGGGAGATG:: TAK2486 ;;repeat_insertion,3'4	A|-@chr4_ref v2@@817433[[ATCATCGAGGAATTGTTGAAGTGAATAGAT{{CGCACCAAGTAAGTAAGTAAATAAAGAATA:: TAK258 ;;repeat_deletion,1'11	TT|--@chr4_ref v2@@410826[[TGTACAGCTGATGGGACCTTGCCGTCTTCA{{CACCTATAGAGCCGGGCAGAGCTGCCCGGC:: TAK2689 ;;repeat_deletion,1'14	TT|--@chr4_ref v2@@410826[[TGTACAGCTGATGGGACCTTGCCGTCTTCA{{CACCTATAGAGCCGGGCAGAGCTGCCCGGC:: TAK2689 ;;repeat_deletion,1'14
	C|T@chr7_ref v2@@94119[[TTCATACGAAAATTGCAACCACTGGCTTAC{{GAACTGAGAGAGAACGCAGATGACAACGTG:: TAK1257 ;;	-|A@chr10_ref v2@@523656[[CATTGTGTATGTACGAAAAGAAAGGGAAAT{{TAACGACAACTGCAGGACTCGAACCTGCGC:: TAK2486 ;;repeat_insertion,1'6	AL-@chr4_ref v2@@817433[[ATCATCGAGGAATTGTTGAAGTGAATAGAT{{CGCACCAAGTAAGTAAGTAAATAAAGAATA:: TAK258 ;;repeat_deletion,1'11	TTL--@chr4_ref v2@@410826[[TGTACAGCTGATGGGACCTTGCCGTCTTCA{{CACCTATAGAGCCGGGCAGAGCTGCCCGGC:: TAK2689 ;;repeat_deletion,1'14	TT|--@chr4_ref v2@@410826[[TGTACAGCTGATGGGACCTTGCCGTCTTCA{{CACCTATAGAGCCGGGCAGAGCTGCCCGGC:: TAK2689 ;;repeat_deletion,1'14
	T|G@chr7_ref v2@@406641[[CTCAGCCTTTATTTTTCTTTCTTGTGGCTC{{TGCGTTCATTTTTCGTTGTTATATAATCTT:: TAK1257 ;;	-|A@chr11_ref v2@@100027[[CGCAACAGCGATCTTTCCGTCGCACAAGTT{{GAAATTGTTGAAAAATACAAATAATCGCGA:: TAK2486 ;;repeat_insertion,1'4	A|-@chr4_ref v2@@832620[[TTGAAGATTTACGCAGTATCACGTAAACCC{{TACAATATCGGTTAAAGTGCTGTTTTAATT:: TAK258 ;;repeat_deletion,1'11	A|-@chr4_ref v2@@465607[[TTGTTTTTCAAGTTGAAGTGTTGCGAGGTC{{GCTCACTGTAGGATATAGGAGTTACTATAT:: TAK2689 ;;repeat_deletion,1'12	A|-@chr4_ref v2@@465607[[TTGTTTTTCAAGTTGAAGTGTTGCGAGGTC{{GCTCACTGTAGGATATAGGAGTTACTATAT:: TAK2689 ;;repeat_deletion,1'12
	A|T@chr7_ref v2@@678558[[GGAACTAGGGCGAAGCGTACAAGAATAAGG{{AAGACAGCGTAGTTACAAACTAAACTATCT:: TAK1257 ;;	pTA@chr11_ref v2@@100026[[ACGCAACAGCGATCTTTCCGTCGCACAAGT{{AAAAGAAATTGTTGAAAAATACAAATAATC:: TAK2486 ;;	A|-@chr4_ref v2@@838178[[CGCGTTGACCACAGTAATTGCAGAAACGAC{{CAAAAAAAAGAAGCACCATTCTAACTCAGC:: TAK258 ;;repeat_deletion,1'10	AL-@chr4_ref v2@@465607[[TTGTTTTTCAAGTTGAAGTGTTGCGAGGTC{{GCTCACTGTAGGATATAGGAGTTACTATAT:: TAK2689 ;;repeat_deletion,1'12	A|-@chr4_ref v2@@465607[[TTGTTTTTCAAGTTGAAGTGTTGCGAGGTC{{GCTCACTGTAGGATATAGGAGTTACTATAT:: TAK2689 ;;repeat_deletion,1'12
	T|G@chr8_ref v2@@80841[[TATCCAGTTTAGAATTGTTAATATTTTCAA{{AGCTCTGCCTGATAAAACACCGTGCGTGAC:: TAK1257 ;;	C|T@chr11_ref v2@@252744[[AGTGTCCAAAATGTTGAAGTTGAAGAAGCG{{CTTCCAGTGATAAAAAGAATTGGTTCGTCA:: TAK2486 ;;	A|-@chr4_ref v2@@849526[[AGCGACTCCTGCTTCTTCAGAAGAGCCCTT{{CCAAAATATCCGTGCAAGACTCTAATGTAC:: TAK258 ;;repeat_deletion,1'11	T|-@chr4_ref v2@@471647[[AAGCATCGCGCAGACGCAATTTTTTTAACA{{CAAGTACTCTGGAAAAGTTTTCATGAAGAT:: TAK2689 ;;repeat_deletion,1'12	T|-@chr4_ref v2@@471647[[AAGCATCGCGCAGACGCAATTTTTTTAACA{{CAAGTACTCTGGAAAAGTTTTCATGAAGAT:: TAK2689 ;;repeat_deletion,1'12
	T|G@chr8_ref v2@@309195[[TGGACAAACGTCAATGTTAAACTGGTTTAC{{TCGAGAAGTTTTTGATATTTCAAGATCTCG:: TAK1257 ;;	pT@chr11_ref v2@@252744[[AGTGTCCAAAATGTTGAAGTTGAAGAAGCG{{CTTCCAGTGATAAAAAGAATTGGTTCGTCA:: TAK2486 ;;	-|A@chr4_ref v2@@851019[[TAGGTAAAACAAGGGTAAGAACAAAAATTT{{TAGAAAAAACCTTTGCATATATTTGGGTCT:: TAK258 ;;repeat_insertion,1'13	TL-@chr4_ref v2@@471647[[AAGCATCGCGCAGACGCAATTTTTTTAACA{{CAAGTACTCTGGAAAAGTTTTCATGAAGAT:: TAK2689 ;;repeat_deletion,1'12	T|-@chr4_ref v2@@471647[[AAGCATCGCGCAGACGCAATTTTTTTAACA{{CAAGTACTCTGGAAAAGTTTTCATGAAGAT:: TAK2689 ;;repeat_deletion,1'12
	T|C@chr8_ref v2@@523256[[TAAATACATCGTTGAAGAACGGCGGAAAAA{{ACTTATTTTCAGGTTGTCTTCGTTTTCACT:: TAK1257 ;;	pT@chr11_ref v2@@331612[[TTGAGAAGAACTTCCGCCAACAGACACTTA{{CTTGTCTATAAAGGTTTAACAATAAAAATT:: TAK2486 ;;	AA|--@chr4_ref v2@@867887[[CGCCCATTCTGGGAAAACAAAACACAGGTT{{GAAAGGAATGGATGGGGAATGGGACAGAGA:: TAK258 ;;repeat_deletion,1'11	T|-@chr4_ref v2@@503321[[ATGCTTTTAGCTGCACATCCGAGTTCGGAG{{CCTACGCTTAAGAAACTATTCAAAGTAAAC:: TAK2689 ;;repeat_deletion,1'12	T|-@chr4_ref v2@@503321[[ATGCTTTTAGCTGCACATCCGAGTTCGGAG{{CCTACGCTTAAGAAACTATTCAAAGTAAAC:: TAK2689 ;;repeat_deletion,1'12
	TGCTGCGGTTTCGCCTGCTGTTGT|------------------------@chr9_ref v2@@368770[[GGCATACTGGAATTTGGTACGTATCCCGTA{{TGGGGTTGTTGGCCAAAATTACCATTACCA:: TAK1257 ;;deletion_terminal_microhomology,TGCTGC'6	T|C@chr11_ref v2@@331612[[TTGAGAAGAACTTCCGCCAACAGACACTTA{{CTTGTCTATAAAGGTTTAACAATAAAAATT:: TAK2486 ;;	T|-@chr4_ref v2@@870609[[TTCAATCCTTTTCTTATTTTCTATTTTTGC{{CTTTTTTCCATATTCTCAGGCCACGTCAGG:: TAK258 ;;repeat_deletion,1'11	TL-@chr4_ref v2@@503321[[ATGCTTTTAGCTGCACATCCGAGTTCGGAG{{CCTACGCTTAAGAAACTATTCAAAGTAAAC:: TAK2689 ;;repeat_deletion,1'12	T|-@chr4_ref v2@@503321[[ATGCTTTTAGCTGCACATCCGAGTTCGGAG{{CCTACGCTTAAGAAACTATTCAAAGTAAAC:: TAK2689 ;;repeat_deletion,1'12
	-|A@chr12_ref v2@@641221[[GTCGAACTTTAACAGTATAAGTACAAAGTG{{TGGAAATATCTATGATAGTGATATGATAGA:: TAK1257 ;;repeat_insertion,1'15	pT@chr11_ref v2@@436798[[CTTCATTCACTAATTCTAAAATAGACTTCT{{CCCCAAAGAACGGTGTAACGATGAGGCTCT:: TAK2486 ;;	TL-@chr4_ref v2@@870609[[TTCAATCCTTTTCTTATTTTCTATTTTTGC{{CTTTTTTCCATATTCTCAGGCCACGTCAGG:: TAK258 ;;repeat_deletion,1'11	A|-@chr4_ref v2@@541833[[GGAAGACGTAGAGTGGATGAAAATTTTGTG{{GCTTATAGGAACAAAAACATCCTTACATCT:: TAK2689 ;;repeat_deletion,1'10	A|-@chr4_ref v2@@541833[[GGAAGACGTAGAGTGGATGAAAATTTTGTG{{GCTTATAGGAACAAAAACATCCTTACATCT:: TAK2689 ;;repeat_deletion,1'10
	C|T@chr13_ref v2@@17555[[TCTACAAATGGGTCTAAATGCCTTGCTGAT{{CTAAGGAATCTGGCTCAAGATACTGATTCG:: TAK1257 ;;	-|C@chr11_ref v2@@436799[[TTCATTCACTAATTCTAAAATAGACTTCTT{{AAAGAACGGTGTAACGATGAGGCTCTATCC:: TAK2486 ;;repeat_insertion,3'4	AA|--@chr4_ref v2@@917418[[GTTCTAACTGGACATCGTTTTGCAGGGGAT{{GGAAGCTTCAACCCACAATACCAAAAAAGC:: TAK258 ;;repeat_deletion,1'11	AL-@chr4_ref v2@@541833[[GGAAGACGTAGAGTGGATGAAAATTTTGTG{{GCTTATAGGAACAAAAACATCCTTACATCT:: TAK2689 ;;repeat_deletion,1'10	A|-@chr4_ref v2@@541833[[GGAAGACGTAGAGTGGATGAAAATTTTGTG{{GCTTATAGGAACAAAAACATCCTTACATCT:: TAK2689 ;;repeat_deletion,1'10
	G|T@chr16_ref v2@@29304[[AACTTTTGTCCAAAGTAAAGTATCAGTAAC{{TAATCTGAGCAAACCTACATTAAATCGTAA:: TAK1257 ;;	pT@chr11_ref v2@@645926[[ATATAAAGAGACACTTCTTTTACGTTCCAC{{GTTTCGAGTTTACGTTGAAGATTTGTTTTA:: TAK2486 ;;	TT|--@chr4_ref v2@@929074[[TTGTAAATCAGTAAAAAAAAAAATTAACAG{{CATTTTTTTTTTTTATTCTTATTTATGTAT:: TAK258 ;;repeat_deletion,1'11	A|-@chr4_ref v2@@591613[[GAGGCGAAGAAGGCGGAGAAAAAAGCCGGT{{GCGGAATCAATCAGCACAATCAGAGGCGTC:: TAK2689 ;;repeat_deletion,1'11	A|-@chr4_ref v2@@591613[[GAGGCGAAGAAGGCGGAGAAAAAAGCCGGT{{GCGGAATCAATCAGCACAATCAGAGGCGTC:: TAK2689 ;;repeat_deletion,1'11
	TAATAATAAAAATAG|---------------@chr16_ref v2@@520964[[TTTCGTGTCTTATAATAATAATAATAATAA{{ATAAAGATGGATTTCTTTAATTTGAATAAT:: TAK1257 ;;repeat_deletion,TAATAATAAAAATAG'36	T|G@chr11_ref v2@@645926[[ATATAAAGAGACACTTCTTTTACGTTCCAC{{GTTTCGAGTTTACGTTGAAGATTTGTTTTA:: TAK2486 ;;	T|-@chr4_ref v2@@929087[[AAAAAAAAAATTAACAGTTTTTTTTTTTCA{{ATTCTTATTTATGTATGATACTTTATTATT:: TAK258 ;;repeat_deletion,1'12	AL-@chr4_ref v2@@591613[[GAGGCGAAGAAGGCGGAGAAAAAAGCCGGT{{GCGGAATCAATCAGCACAATCAGAGGCGTC:: TAK2689 ;;repeat_deletion,1'11	A|-@chr4_ref v2@@591613[[GAGGCGAAGAAGGCGGAGAAAAAAGCCGGT{{GCGGAATCAATCAGCACAATCAGAGGCGTC:: TAK2689 ;;repeat_deletion,1'11
	A|C@chr4_ref v2@@612396[[AGATGGATCAATGAACAACTGTATACAATT{{GCTCTGATGAAGCTTTGAAATTAATAAAAG:: TAK1258 ;;	G|T@chr12_ref v2@@270328[[ATAAAGAAACTTCTGTGCAATTTTTATAAC{{TTCCCATAGGCCTGGTGCCGATAAAGATAC:: TAK2486 ;;	T|-@chr4_ref v2@@957531[[TTGCTTTTTTTTGTTGATCCCTGTAACCCC{{GGAAGTTGCTATTATTATTCATTCACATTT:: TAK258 ;;repeat_deletion,1'12	-|C@chr4_ref v2@@599805[[AAGTGGTATGTACACATCCCCTCAAGCACA{{ATTACCCTTATAGGATTAATGTAAGCAACA:: TAK2689 ;;repeat_insertion,3'3	-|C@chr4_ref v2@@599805[[AAGTGGTATGTACACATCCCCTCAAGCACA{{ATTACCCTTATAGGATTAATGTAAGCAACA:: TAK2689 ;;repeat_insertion,3'3
	A|C@chr8_ref v2@@428074[[TTCAATAGTGTTAGGTTCCACTTGTGTTTG{{GTTTCGTTCAATAGTTCAATTAGTGAATCG:: TAK1258 ;;	-|G@chr12_ref v2@@282558[[AAATGAAATTATAGTAGCGGTTATTTCCGT{{TGCTTTTTACACCTGTACATCTTTTCCCTC:: TAK2486 ;;repeat_insertion,3'4	G|A@chr4_ref v2@@996322[[TTACTCTCCTCACCCGGATCAATCGACGGC{{CAAATCCTTCTGGAGTAGTATTGAAGTTTT:: TAK258 ;;	-LC@chr4_ref v2@@599805[[AAGTGGTATGTACACATCCCCTCAAGCACA{{ATTACCCTTATAGGATTAATGTAAGCAACA:: TAK2689 ;;repeat_insertion,3'3	-|C@chr4_ref v2@@599805[[AAGTGGTATGTACACATCCCCTCAAGCACA{{ATTACCCTTATAGGATTAATGTAAGCAACA:: TAK2689 ;;repeat_insertion,3'3
	-|T@chr9_ref v2@@51295[[GAAAGGGTTTATGACTAGCAAAATTTTGCA{{GCACCATAAATATGTATTGCGTATGCACCA:: TAK1258 ;;repeat_insertion,1'11	C|T@chr12_ref v2@@623840[[ATCTACTTTTTGATGCGCTTCATCCGTTCA{{TGACGCACCAAACCTTCCTTCTATGCAATG:: TAK2486 ;;	T|-@chr4_ref v2@@1002194[[TGCTTAATTACAAGTCTTCCGAATATCTAA{{CATTTTTAAATTTCAGTTTTTACCGCATGC:: TAK258 ;;repeat_deletion,1'13	T|-@chr4_ref v2@@630749[[GTTTTAGTTTACTTTTTCCTACCCTGTTCG{{CGCACCAAATTTTTCAACCGTTCCATGGAA:: TAK2689 ;;repeat_deletion,1'16	T|-@chr4_ref v2@@630749[[GTTTTAGTTTACTTTTTCCTACCCTGTTCG{{CGCACCAAATTTTTCAACCGTTCCATGGAA:: TAK2689 ;;repeat_deletion,1'16
	T|G@chr9_ref v2@@384959[[ACTATGTAAATGTAATGGTAGAACCGTTAT{{ATAACGTAAAATAGATCGTACATAAGAAAA:: TAK1258 ;;	C|T@chr12_ref v2@@764955[[TCTAGATTACTGCGATTTCTGGAAAGCGAG{{AACTATCACACTCCCTTAGCCTCGAGACAC:: TAK2486 ;;	C|T@chr4_ref v2@@1015990[[ACTGGAGAAATGGACTCGTATTTTCTCTCA{{GATGAATTTTTCCACAAAATTATAAGATGA:: TAK258 ;;	TL-@chr4_ref v2@@630749[[GTTTTAGTTTACTTTTTCCTACCCTGTTCG{{CGCACCAAATTTTTCAACCGTTCCATGGAA:: TAK2689 ;;repeat_deletion,1'16	T|-@chr4_ref v2@@630749[[GTTTTAGTTTACTTTTTCCTACCCTGTTCG{{CGCACCAAATTTTTCAACCGTTCCATGGAA:: TAK2689 ;;repeat_deletion,1'16
	T|C@chr10_ref v2@@703722[[GACGCATCAGTCCGCGACATTTGCGGACTG{{ATATATTGCCAGTCAGGGCAGTCGCCAAGT:: TAK1258 ;;	-|C@chr12_ref v2@@1038262[[GCTCTACCAGCAGTGGAAGCTCATTAACGA{{AAATAGTCAAGTAGCGAACACTATATCATA:: TAK2486 ;;repeat_insertion,3'4	C|-@chr4_ref v2@@1016614[[AAGAATTCATTTTAATCTTCCTTGCTTTGT{{TAGAAGCATAGTTTTGTCTTAACGCTGTAA:: TAK258 ;;repeat_deletion,3'10	T|-@chr4_ref v2@@653252[[CAAATGTTATTATAAGTCCCTCCAGTAGTC{{CAAATATTCATCATCAAAGGTTACGAAATC:: TAK2689 ;;repeat_deletion,1'10	T|-@chr4_ref v2@@653252[[CAAATGTTATTATAAGTCCCTCCAGTAGTC{{CAAATATTCATCATCAAAGGTTACGAAATC:: TAK2689 ;;repeat_deletion,1'10
	G|T@chr15_ref v2@@86650[[CTCTACAATAAAGAAAGGGCTATTGGCATC{{TACTGCGAAAAGTCTATGGAAAGATTATAT:: TAK1258 ;;	--|AT@chr13_ref v2@@239348[[AAGATAGGGAACTTCTATTTCCTGTCTTTC{{GTGCATATGTACATCGTTGAGTTGTTCATG:: TAK2486 ;;repeat_insertion,12'32	--|TA@chr4_ref v2@@1043018[[TTTATTATTGTTGAATAACATTGTCTGTGG{{CTATGATATTACAGTTTTTAAGACATTAAT:: TAK258 ;;repeat_insertion,12'14	TL-@chr4_ref v2@@653252[[CAAATGTTATTATAAGTCCCTCCAGTAGTC{{CAAATATTCATCATCAAAGGTTACGAAATC:: TAK2689 ;;repeat_deletion,1'10	T|-@chr4_ref v2@@653252[[CAAATGTTATTATAAGTCCCTCCAGTAGTC{{CAAATATTCATCATCAAAGGTTACGAAATC:: TAK2689 ;;repeat_deletion,1'10
	C|T@chr15_ref v2@@582389[[CAGAATCGATGTCATCGTCATTGTCATTAT{{GTTACCATTGTTAATATTGTTGGTGGCTTG:: TAK1258 ;;	C|A@chr14_ref v2@@215879[[TTAGGAAAAAGAAGCGGGAACGTGATTAAA{{TTTTTATTCTCTTTTATTTATTATATATTA:: TAK2486 ;;	A|-@chr4_ref v2@@1047338[[TATTCATTCGAAAGAAAATTGTTATCCCTT{{TGGAATCAATTTCAGTATCAGGATCGTGAA:: TAK258 ;;repeat_deletion,1'4	T|-@chr4_ref v2@@658029[[TCATAATTTTGAACAATTTCCCTTCTTTTC{{GGGTGCGGCGATATGTAGCTTGTTAATTTA:: TAK2689 ;;repeat_deletion,1'12	T|-@chr4_ref v2@@658029[[TCATAATTTTGAACAATTTCCCTTCTTTTC{{GGGTGCGGCGATATGTAGCTTGTTAATTTA:: TAK2689 ;;repeat_deletion,1'12
	C|T@chr6_ref v2@@210937[[TAGGTACGAAATACACAACTGATAGGCGTT{{ATGCACTCTCATAGACAAAAGTGGGGCCGC:: TAK1259 ;;	-|C@chr15_ref v2@@86545[[TTTATGCAGCTCATCGAGCGTTGTACCCTG{{AATACTCATAAATACCTCTGGTTAAAATAG:: TAK2486 ;;repeat_insertion,3'5	T|-@chr4_ref v2@@1057833[[TTTATGTTTATTCCATATATACACTTATAA{{GCGATTAATATAAGTTTGCCTGGATACACG:: TAK258 ;;repeat_deletion,1'11	TL-@chr4_ref v2@@658029[[TCATAATTTTGAACAATTTCCCTTCTTTTC{{GGGTGCGGCGATATGTAGCTTGTTAATTTA:: TAK2689 ;;repeat_deletion,1'12	T|-@chr4_ref v2@@658029[[TCATAATTTTGAACAATTTCCCTTCTTTTC{{GGGTGCGGCGATATGTAGCTTGTTAATTTA:: TAK2689 ;;repeat_deletion,1'12
	-|G@chr7_ref v2@@175781[[TCTGAAACATTTGTCATAGGAGGTGGAGGT{{AAGGAAATCGGTTGTCCAAACCCATGTGGT:: TAK1259 ;;repeat_insertion,3'3	-|G@chr15_ref v2@@906215[[AGTAGGGTGGACTGTTAAGTTAGCTATAAT{{CTTGTACTCTTTTTGAATACAAAAACCACC:: TAK2486 ;;repeat_insertion,3'3	G|T@chr4_ref v2@@1128907[[CCATTAAAGAGTCATTAAATAATAACTCGA{{CAAATCAAACCAAGAAGAAGTGCCGAGTAC:: TAK258 ;;	A|-@chr4_ref v2@@741847[[TATATGATATATATATATAAAGATGCAGAT{{GGTAAAAGGAGTAGAAAATAATGTCTGAAA:: TAK2689 ;;repeat_deletion,1'8	A|-@chr4_ref v2@@741847[[TATATGATATATATATATAAAGATGCAGAT{{GGTAAAAGGAGTAGAAAATAATGTCTGAAA:: TAK2689 ;;repeat_deletion,1'8
	A|C@chr7_ref v2@@556950[[ATTAGTATATTTATGACAATATATATATGT{{CATAGGGTGATTATGAAGATGAGTAAGATG:: TAK1259 ;;	-|A@chr16_ref v2@@452221[[CGTGAATTCACCATATAGGATAAAGAAGCC{{TAAATCCGGTAACGACGCAGGATAAGATGT:: TAK2486 ;;repeat_insertion,1'5	TT|--@chr4_ref v2@@1130784[[AAGCATATTTTACATCTTTATATATATTTA{{ATTTTGGTAGAATAGATTACATATACAACT:: TAK258 ;;repeat_deletion,1'14	AL-@chr4_ref v2@@741847[[TATATGATATATATATATAAAGATGCAGAT{{GGTAAAAGGAGTAGAAAATAATGTCTGAAA:: TAK2689 ;;repeat_deletion,1'8	A|-@chr4_ref v2@@741847[[TATATGATATATATATATAAAGATGCAGAT{{GGTAAAAGGAGTAGAAAATAATGTCTGAAA:: TAK2689 ;;repeat_deletion,1'8
	TLC@chr13_ref v2@@26569[[TTTTTTTTTTTAATTTTTTTTTTTTTTGAT{{TCATTTCTTTTTTTTATTGATTCTTTTTTT:: TAK1259 ;;	A|-@chr16_ref v2@@455082[[TTGATTCATTCTCTCTGATGAAAATAAGAG{{GAACTTCACAGGGTAATGGCCCGTACAAAG:: TAK2486 ;;repeat_deletion,1'8	AA|--@chr4_ref v2@@1156362[[GTGGGCATTCTTCCACCAGTTGTTCCTCCT{{GATTTCCTACCCCGCACAAATTCCTGCATA:: TAK258 ;;repeat_deletion,1'12	T|-@chr4_ref v2@@775718[[TTTGTAATATATAAACAAAAGAAATGTGCA{{CTATAGCTTTAGGAAAAGTATTTGATAATC:: TAK2689 ;;repeat_deletion,1'6	T|-@chr4_ref v2@@775718[[TTTGTAATATATAAACAAAAGAAATGTGCA{{CTATAGCTTTAGGAAAAGTATTTGATAATC:: TAK2689 ;;repeat_deletion,1'6
	G|T@chr16_ref v2@@79952[[GCAATTGGTTGTGAAAGCGCTTGAGAATTT{{TTTGAGTTGTTATGAGGTTCGGACCGTTGC:: TAK1259 ;;	C|A@chr4_ref v2@@168697[[GAGCCATTGATTCAAAACAGGACAGGCAAT{{AATCAATGACAGACAAGTATAGTAAACTAA:: TAK2487 ;;	AAL--@chr4_ref v2@@1156362[[GTGGGCATTCTTCCACCAGTTGTTCCTCCT{{GATTTCCTACCCCGCACAAATTCCTGCATA:: TAK258 ;;repeat_deletion,1'12	TL-@chr4_ref v2@@775718[[TTTGTAATATATAAACAAAAGAAATGTGCA{{CTATAGCTTTAGGAAAAGTATTTGATAATC:: TAK2689 ;;repeat_deletion,1'6	T|-@chr4_ref v2@@775718[[TTTGTAATATATAAACAAAAGAAATGTGCA{{CTATAGCTTTAGGAAAAGTATTTGATAATC:: TAK2689 ;;repeat_deletion,1'6
	T|G@chr16_ref v2@@860689[[TACGATCTCTTCTCCTGATAGACAATGAAA{{ATACCCCGGTGCTTGTTTCCCACTAAGGAA:: TAK1259 ;;	T|C@chr4_ref v2@@188137[[CACGTAGTTTTCTTTCTCTTTCATACTTGT{{TTTTTCCGCACCTTCTTCGGTATTAATAGT:: TAK2487 ;;	A|-@chr4_ref v2@@1174358[[ATACAAAGCACTGCAAGTCATAGCTGAGGT{{GAATGAAGATCTCATTGTTTGGGTTAAATT:: TAK258 ;;repeat_deletion,1'11	A|-@chr4_ref v2@@786144[[AGGTAGTAAGTACATCTTTATAACTAATAT{{GATACGTACCGATTTGTGTTAATAATCATT:: TAK2689 ;;repeat_deletion,1'7	A|-@chr4_ref v2@@786144[[AGGTAGTAAGTACATCTTTATAACTAATAT{{GATACGTACCGATTTGTGTTAATAATCATT:: TAK2689 ;;repeat_deletion,1'7
	T|-@chr3_ref v2@@126150[[CCCTCACTGGGGTCGTTAATTTTTCTTTTC{{ATCTCCGACGGAGAAAAAATTTTTTCTCAA:: TAK1260 ;;repeat_deletion,1'13	T|A@chr4_ref v2@@1107368[[TGAAAAAATCAGTGGCCATGCTGAATAAAT{{ATTGCTATCTGTACCAACAATGTTGGATAA:: TAK2487 ;;	C|T@chr4_ref v2@@1229128[[CTGTTCGATCCTATTCGATATACACACACA{{ATATATATATATATGTATATAGATATGGGT:: TAK258 ;;	AL-@chr4_ref v2@@786144[[AGGTAGTAAGTACATCTTTATAACTAATAT{{GATACGTACCGATTTGTGTTAATAATCATT:: TAK2689 ;;repeat_deletion,1'7	A|-@chr4_ref v2@@786144[[AGGTAGTAAGTACATCTTTATAACTAATAT{{GATACGTACCGATTTGTGTTAATAATCATT:: TAK2689 ;;repeat_deletion,1'7
	AAAAACAAAAATTATAAT|------------------@chr7_ref v2@@496927[[ATACAAAAAACTATTTTCTTTTCGGAAGGC{{TAAAAATATGTATAATATAATTTTTATCTT:: TAK1260 ;;deletion_terminal_microhomology,AAAAA'5	C|G@chr4_ref v2@@1200188[[AATGATACAGTTATGAATACAAAACTTCTG{{AAGAGGGTGGCTCTTTGTCAGGAAATAGTA:: TAK2487 ;;	T|-@chr4_ref v2@@1236185[[ACCACAGAGTTCTTTGTCCAGTTGCTAGTA{{CGCGACGAGGCAGGGGCGGGGAGACGTGTT:: TAK258 ;;repeat_deletion,1'10	A|-@chr4_ref v2@@817433[[ATCATCGAGGAATTGTTGAAGTGAATAGAT{{CGCACCAAGTAAGTAAGTAAATAAAGAATA:: TAK2689 ;;repeat_deletion,1'11	A|-@chr4_ref v2@@817433[[ATCATCGAGGAATTGTTGAAGTGAATAGAT{{CGCACCAAGTAAGTAAGTAAATAAAGAATA:: TAK2689 ;;repeat_deletion,1'11
	AAG|---@chr10_ref v2@@153274[[GGCAAGTATAGCGAATAAAGAATTTAATTA{{TACATTTAAAGCAAATTTTCAACACAAAAT:: TAK1260 ;;deletion_terminal_microhomology,AA'2	A|G@chr4_ref v2@@1490738[[CTCGGATGATAACTATGGTAGTTTAGCATG{{GTGACTCTTTCTACGTTATCCTCCTCCGCA:: TAK2487 ;;	T|-@chr4_ref v2@@1237494[[GATTTTATATCATAGAGATATATGACTAAC{{ATTATAGGAATTTTTTGCATCTCAAGTAGG:: TAK258 ;;repeat_deletion,1'12	AL-@chr4_ref v2@@817433[[ATCATCGAGGAATTGTTGAAGTGAATAGAT{{CGCACCAAGTAAGTAAGTAAATAAAGAATA:: TAK2689 ;;repeat_deletion,1'11	A|-@chr4_ref v2@@817433[[ATCATCGAGGAATTGTTGAAGTGAATAGAT{{CGCACCAAGTAAGTAAGTAAATAAAGAATA:: TAK2689 ;;repeat_deletion,1'11
	C|G@chr15_ref v2@@481288[[TCGCTAAAACTTAGTTTCTTCTTCGCCCAT{{TCATGATTCTTCTTATGGTTTGTGAGGCTG:: TAK1260 ;;	-|C@chr5_ref v2@@23695[[TATACTTTCCCCACGCACATGAAACGCATA{{ACCCCCACATTTCTCATTTAATATTTTTTA:: TAK2487 ;;repeat_insertion,3'4	AAU--@chr4_ref v2@@1240864[[TTTGATTTATATTTAGTCCAAATATTACAG{{GATGCCTAAGCCTTGGGTCTTATTTCGAAC:: TAK258 ;;repeat_deletion,1'14	A|-@chr4_ref v2@@892435[[AAAAGTGCAGAATATTCGAAATAGATTCCC{{GGGATATTGTGTTACCCAGTTCACAATGGA:: TAK2689 ;;repeat_deletion,1'13	A|-@chr4_ref v2@@892435[[AAAAGTGCAGAATATTCGAAATAGATTCCC{{GGGATATTGTGTTACCCAGTTCACAATGGA:: TAK2689 ;;repeat_deletion,1'13
	TLG@chr16_ref v2@@860689[[TACGATCTCTTCTCCTGATAGACAATGAAA{{ATACCCCGGTGCTTGTTTCCCACTAAGGAA:: TAK1260 ;;	T|C@chr7_ref v2@@384780[[CCTCTAATCTAGCCGCCCAATGTCGCGGGT{{GACCCGCGACATTGGGCGGGCAATACTCTC:: TAK2487 ;;	AU-@chr4_ref v2@@1240864[[TTTGATTTATATTTAGTCCAAATATTACAG{{GATGCCTAAGCCTTGGGTCTTATTTCGAAC:: TAK258 ;;repeat_deletion,1'14	AL-@chr4_ref v2@@892435[[AAAAGTGCAGAATATTCGAAATAGATTCCC{{GGGATATTGTGTTACCCAGTTCACAATGGA:: TAK2689 ;;repeat_deletion,1'13	A|-@chr4_ref v2@@892435[[AAAAGTGCAGAATATTCGAAATAGATTCCC{{GGGATATTGTGTTACCCAGTTCACAATGGA:: TAK2689 ;;repeat_deletion,1'13
	---|TTA@chr2_ref v2@@68282[[GGAGTTTTGAAAGTTGTTTTATTTATAATG{{GTTATTTTGGTGGTTCCTATCGTTATTTAA:: TAK1261 ;;repeat_insertion,112'65	G|A@chr7_ref v2@@384781[[CTCTAATCTAGCCGCCCAATGTCGCGGGTT{{ACCCGCGACATTGGGCGGGCAATACTCTCA:: TAK2487 ;;	A|-@chr4_ref v2@@1242181[[TTTCCATTAGGCCCTGAGCGGTTCCCCAAG{{CAGTAGAAAAAAATGATGCTTCTTCCTAAC:: TAK258 ;;repeat_deletion,1'11	A|-@chr4_ref v2@@894896[[CCTTACTTTACTATAAGAATTTTGTTTTCC{{TATAAAAAAAATAATCATACTCTATTACTA:: TAK2689 ;;repeat_deletion,1'12	A|-@chr4_ref v2@@894896[[CCTTACTTTACTATAAGAATTTTGTTTTCC{{TATAAAAAAAATAATCATACTCTATTACTA:: TAK2689 ;;repeat_deletion,1'12
	G|A@chr4_ref v2@@483176[[ACCCTCAGGGAACATGATTAAATTATAAGC{{GCAATGGATTCATTTGTCTTGGAATAACAA:: TAK1261 ;;	A|T@chr9_ref v2@@119204[[AGTTATTGAGGCAGACTAATTCCTTTTTGG{{TTCTTTGTCGGAGGCTGTTAGAGCACAACA:: TAK2487 ;;	T|-@chr4_ref v2@@1254439[[CACCATTTTTCTTTCCTTTTAATTTCCTCA{{CGTTATTTCCCTTAAAAACCTGTTGGCGGT:: TAK258 ;;repeat_deletion,1'13	AL-@chr4_ref v2@@894896[[CCTTACTTTACTATAAGAATTTTGTTTTCC{{TATAAAAAAAATAATCATACTCTATTACTA:: TAK2689 ;;repeat_deletion,1'12	A|-@chr4_ref v2@@894896[[CCTTACTTTACTATAAGAATTTTGTTTTCC{{TATAAAAAAAATAATCATACTCTATTACTA:: TAK2689 ;;repeat_deletion,1'12
	G|T@chr5_ref v2@@345009[[TCTTCCAGAAAATGTTGCCTTGTCTTGTGT{{TAGCCATTAATTGTAAAATAGTATCAAGTA:: TAK1261 ;;	A|-@chr9_ref v2@@232825[[GGAATAAAATATGTACAGATGTAGTTGATC{{GTCTATGGACATCATTCCTACTGAAGGCAC:: TAK2487 ;;repeat_deletion,1'8	-|T@chr4_ref v2@@1254439[[CACCATTTTTCTTTCCTTTTAATTTCCTCA{{CGTTATTTCCCTTAAAAACCTGTTGGCGGT:: TAK258 ;;repeat_insertion,1'13	AAAA|----@chr4_ref v2@@966423[[AAACTACTGTGTTCTGTTATCGCTTCCAAT{{CCTATGCAAAAATTTCAGTCAAAGCATAAC:: TAK2689 ;;repeat_deletion,1'18	AAAA|----@chr4_ref v2@@966423[[AAACTACTGTGTTCTGTTATCGCTTCCAAT{{CCTATGCAAAAATTTCAGTCAAAGCATAAC:: TAK2689 ;;repeat_deletion,1'18
	C|T@chr7_ref v2@@800214[[CTTACCCGACTCTGAAGAAAAACAAAAAAA{{AGCGACATGTTGGAAAGGTCGGGCAGTAAA:: TAK1261 ;;	C|A@chr10_ref v2@@179284[[TGTGCTTTGCACACCATTTATCAAAGAACC{{GGATTCGATCTTTTCCCTTCAACAACTTTG:: TAK2487 ;;	T|-@chr4_ref v2@@1263043[[CAAGTTTTTCACTTTTTTTTTTCTGTGATA{{CCAAATGAGATGGTAAGATGAGTACCTATC:: TAK258 ;;repeat_deletion,1'9	AAAAL----@chr4_ref v2@@966423[[AAACTACTGTGTTCTGTTATCGCTTCCAAT{{CCTATGCAAAAATTTCAGTCAAAGCATAAC:: TAK2689 ;;repeat_deletion,1'18	AAAA|----@chr4_ref v2@@966423[[AAACTACTGTGTTCTGTTATCGCTTCCAAT{{CCTATGCAAAAATTTCAGTCAAAGCATAAC:: TAK2689 ;;repeat_deletion,1'18
	C|G@chr8_ref v2@@191521[[AAGGTCGAACAGTTCTTATCCATATTCAAC{{TGGACCCTGAAACCATTTTTGACTTGAAGC:: TAK1261 ;;	C|A@chr10_ref v2@@228110[[ATGATGAAATGATTTAAATTATTCTCGCTC{{AGTATTAACTTATTACGTAATATGAGCTTA:: TAK2487 ;;	C|T@chr4_ref v2@@1265442[[GAAGTTGACTACGACATCGAGCATGTTATG{{AAATTCTAATGTACTTCGCACTGTCCATGA:: TAK258 ;;	T|-@chr4_ref v2@@1031736[[ATTCTTTACCCTGTCATCGTTGACGAATAC{{AAAGGGATCGCACTCTAACCACCTGAAAGG:: TAK2689 ;;repeat_deletion,1'8	T|-@chr4_ref v2@@1031736[[ATTCTTTACCCTGTCATCGTTGACGAATAC{{AAAGGGATCGCACTCTAACCACCTGAAAGG:: TAK2689 ;;repeat_deletion,1'8
	T|C@chr10_ref v2@@114906[[CTGCTGTTGCTGTTGTTGCTGCTGTTGCTG{{TGTTGTTTTCCTGCTTCTTCTTCTTCTTCA:: TAK1261 ;;	AT|--@chr12_ref v2@@407102[[GTGCCAATGTTTACATTTTGCCGTTTTGAG{{CGTATATTATGACAACCTTCACCTATCTGA:: TAK2487 ;;repeat_deletion,12'8	-|T@chr4_ref v2@@1269613[[ACAGTACATATTTCCCTTCCGAGTCACTTA{{CTTCTGAAAAAATTAATTAGATTAATTTCA:: TAK258 ;;repeat_insertion,1'10	TL-@chr4_ref v2@@1031736[[ATTCTTTACCCTGTCATCGTTGACGAATAC{{AAAGGGATCGCACTCTAACCACCTGAAAGG:: TAK2689 ;;repeat_deletion,1'8	T|-@chr4_ref v2@@1031736[[ATTCTTTACCCTGTCATCGTTGACGAATAC{{AAAGGGATCGCACTCTAACCACCTGAAAGG:: TAK2689 ;;repeat_deletion,1'8
	C|T@chr11_ref v2@@610358[[GGGTCAATGGCATCGTGAATGTTTTAAATG{{ATTGAATGTGGTATCAAATTCAATAAACAT:: TAK1261 ;;	G|C@chr13_ref v2@@26931[[ATCACGTTTATCAATCGACACTTTAGCAAT{{TCGTCAAATAATAGGAAGAAACTGCTTCTG:: TAK2487 ;;	T|-@chr4_ref v2@@1273929[[TCCCTGGAAGGAAAATTATTGATGTTTACC{{GCGACGCGCGTCTGGCCATAAATAAAAGGG:: TAK258 ;;repeat_deletion,1'7	-|A@chr4_ref v2@@1054655[[GCCTTCAATCGTTCTCAATTCTGTCTTTTT{{TTTTTTGTTACCTCTCCTTTCTCGATGTTC:: TAK2689 ;;repeat_insertion,1'11	-|A@chr4_ref v2@@1054655[[GCCTTCAATCGTTCTCAATTCTGTCTTTTT{{TTTTTTGTTACCTCTCCTTTCTCGATGTTC:: TAK2689 ;;repeat_insertion,1'11
	T|G@chr4_ref v2@@75565[[GTTTCCTTCAATGATGATGATATAGCGCAA{{CATCTGCAACTGTGCTTTCCTGGTGATCGC:: TAK1262 ;;	-|G@chr14_ref v2@@525462[[GCACCGTACTGGTCTCGATGTCGGTGAGCA{{CGGCGAAATTCATTCCAATCTTGGATAATA:: TAK2487 ;;repeat_insertion,3'4	AA|--@chr4_ref v2@@1278450[[TACGGAGCAAACTACATAATCTCTAAACAG{{GAAAGAAAATTAAGAACATTACTTTTTCCG:: TAK258 ;;repeat_deletion,1'13	-LA@chr4_ref v2@@1054655[[GCCTTCAATCGTTCTCAATTCTGTCTTTTT{{TTTTTTGTTACCTCTCCTTTCTCGATGTTC:: TAK2689 ;;repeat_insertion,1'11	-|A@chr4_ref v2@@1054655[[GCCTTCAATCGTTCTCAATTCTGTCTTTTT{{TTTTTTGTTACCTCTCCTTTCTCGATGTTC:: TAK2689 ;;repeat_insertion,1'11
	G|A@chr5_ref v2@@28769[[CGCATTCTTTATCAATTTTAACTGGTATAT{{CAAGGTGATTACATGTATACTGTACTAGTC:: TAK1262 ;;	A|C@chr15_ref v2@@396194[[AGGATTTTCCAAGTTAAAGAACTTAGCAGC{{ATCGTTAATGGATGACTCATCATATTACTT:: TAK2487 ;;	T|C@chr4_ref v2@@1329765[[TAGAGGTGGTTACGATAGTCCAAGAGGTGG{{TATTCCAGAGGTGGCTATGGTGGTCCAAGA:: TAK258 ;;	-|T@chr4_ref v2@@1073555[[CAAAATATATGCAAGTTTGCATGTAAAATA{{AGGCCGGATAAAATAATTCTTCCTAATAGT:: TAK2689 ;;repeat_insertion,1'8	-|T@chr4_ref v2@@1073555[[CAAAATATATGCAAGTTTGCATGTAAAATA{{AGGCCGGATAAAATAATTCTTCCTAATAGT:: TAK2689 ;;repeat_insertion,1'8
	G|T@chr7_ref v2@@110054[[TAAGTTATTTTCCTTGTATTTTATTGACAA{{CATTCCGGAGAATTCCAACAATTCAAGATC:: TAK1262 ;;	--|AT@chr15_ref v2@@921168[[CAAATGTCCATGCGCGTTGATTGATGTGTG{{GTATATAGATGTATATTATTATGTTCAGAG:: TAK2487 ;;repeat_insertion,12'20	T|-@chr4_ref v2@@1340682[[CTCTCTCTTTTACATACCAACAGTTTAGCA{{ATATAAATTACCATAAATACTGCCTCAGGC:: TAK258 ;;repeat_deletion,1'9	-LT@chr4_ref v2@@1073555[[CAAAATATATGCAAGTTTGCATGTAAAATA{{AGGCCGGATAAAATAATTCTTCCTAATAGT:: TAK2689 ;;repeat_insertion,1'8	-|T@chr4_ref v2@@1073555[[CAAAATATATGCAAGTTTGCATGTAAAATA{{AGGCCGGATAAAATAATTCTTCCTAATAGT:: TAK2689 ;;repeat_insertion,1'8
	C|A@chr8_ref v2@@504452[[ATTTAGAATTTATTTATATTAAACAAAAGA{{GAAGAGAGGGCAGATAACAATATTTAAAAT:: TAK1262 ;;	-|T@chr16_ref v2@@149359[[CCTAAAGCTAGAGTGACATTGGCACCAAAA{{GATGAACCTTATTGGTGATATGTTGCACTA:: TAK2487 ;;repeat_insertion,1'4	CC|--@chr4_ref v2@@1341545[[GACAACAGGAACACTGAAGAACGGGATACT{{TTGTGAATGTGCTACAATAAACAGAATATC:: TAK258 ;;repeat_deletion,3'11	TTT|---@chr4_ref v2@@1078914[[TGAATATGTTTTATAAGCTGATTCTTTGAA{{CATTTTCTGTCCTTAGCTTAAGTTTGCAGG:: TAK2689 ;;repeat_deletion,1'20	TTT|---@chr4_ref v2@@1078914[[TGAATATGTTTTATAAGCTGATTCTTTGAA{{CATTTTCTGTCCTTAGCTTAAGTTTGCAGG:: TAK2689 ;;repeat_deletion,1'20
	G|T@chr12_ref v2@@16332[[GGGGTACACGTATTTTTTGATGGTGAATAA{{ATAGAAATGCATACCGTGATACTTCAAGCT:: TAK1262 ;;	A|-@chr16_ref v2@@506537[[CTATAGCCACAGTCAATATCGCGTCTAATG{{GTCGGGACGAGTAAACTTTTGTCTGCGTGG:: TAK2487 ;;repeat_deletion,1'10	CCL--@chr4_ref v2@@1341545[[GACAACAGGAACACTGAAGAACGGGATACT{{TTGTGAATGTGCTACAATAAACAGAATATC:: TAK258 ;;repeat_deletion,3'11	TTTL---@chr4_ref v2@@1078914[[TGAATATGTTTTATAAGCTGATTCTTTGAA{{CATTTTCTGTCCTTAGCTTAAGTTTGCAGG:: TAK2689 ;;repeat_deletion,1'20	TTT|---@chr4_ref v2@@1078914[[TGAATATGTTTTATAAGCTGATTCTTTGAA{{CATTTTCTGTCCTTAGCTTAAGTTTGCAGG:: TAK2689 ;;repeat_deletion,1'20
	--|AT@chr13_ref v2@@321323[[TTTGAAGACATGTGGCAACCCGTGTTACTC{{CAACTATCAGAAGATTATCAATCTAATAGA:: TAK1262 ;;repeat_insertion,12'23	G|A@chr1_ref v2@@51193[[GTCAGAGCTTGGACTACAACAGTGGTTTAC{{TCAGGGTCCTTTGGCGGGTGGTGGTTCAAA:: TAK2488 ;;	C|T@chr4_ref v2@@1346397[[TACGCGAGTATGCCAGGTGGATGTACGAGT{{ATAATATATTATAGAAGATGATCCTGTACT:: TAK258 ;;	A|-@chr4_ref v2@@1092554[[TATTATTTACATTTTCCAGAGGGCCACTAG{{TACTTATCTATCCATATATTTTACAAATGG:: TAK2689 ;;repeat_deletion,1'10	A|-@chr4_ref v2@@1092554[[TATTATTTACATTTTCCAGAGGGCCACTAG{{TACTTATCTATCCATATATTTTACAAATGG:: TAK2689 ;;repeat_deletion,1'10
		-|G@chr2_ref v2@@182475[[GTCCACAACAGGAGCTACCTTCCTCATGAT{{CCAACTTTTCACCAAACTGGTAACGTTCAT:: TAK2488 ;;repeat_insertion,3'3	G|T@chr4_ref v2@@1390429[[GCAAATCTGAAAAGAAAACAGCTATATCTA{{GAGAGCTTCCAAAAAGGCATCTAGAGATGC:: TAK258 ;;	AL-@chr4_ref v2@@1092554[[TATTATTTACATTTTCCAGAGGGCCACTAG{{TACTTATCTATCCATATATTTTACAAATGG:: TAK2689 ;;repeat_deletion,1'10	A|-@chr4_ref v2@@1092554[[TATTATTTACATTTTCCAGAGGGCCACTAG{{TACTTATCTATCCATATATTTTACAAATGG:: TAK2689 ;;repeat_deletion,1'10
		C|A@chr2_ref v2@@518728[[AATGTTGCACAGACGATATCCAAATTTTTC{{TATTCCTTTCAGGTAAGGACTCATTGTTGG:: TAK2488 ;;	T|C@chr4_ref v2@@1393264[[TATAATTAAGCAAACGTGATACGTGGATGG{{AATAATAGTTACAGTTAAAGTAAGACCGCT:: TAK258 ;;	AA|--@chr4_ref v2@@1108504[[TGTGCCGTTCGTGTGAAAAAATACTCGATG{{GATGATGACGATGACTTTGTTGAAGAAATG:: TAK2689 ;;repeat_deletion,1'16	AA|--@chr4_ref v2@@1108504[[TGTGCCGTTCGTGTGAAAAAATACTCGATG{{GATGATGACGATGACTTTGTTGAAGAAATG:: TAK2689 ;;repeat_deletion,1'16
		A|G@chr4_ref v2@@115166[[TTAAATGACGCGAGTGAAATTGTTTGCTGG{{CTGTTTCAGCTGGTATAAAACATTTGATGT:: TAK2488 ;;	A|-@chr4_ref v2@@1420929[[TTCTTATCTGCTACGCCTTCTTCTAGTAGG{{GAAATTTGGTGAAGAAACAGTCTGAAAAGG:: TAK258 ;;repeat_deletion,1'10	AAL--@chr4_ref v2@@1108504[[TGTGCCGTTCGTGTGAAAAAATACTCGATG{{GATGATGACGATGACTTTGTTGAAGAAATG:: TAK2689 ;;repeat_deletion,1'16	AA|--@chr4_ref v2@@1108504[[TGTGCCGTTCGTGTGAAAAAATACTCGATG{{GATGATGACGATGACTTTGTTGAAGAAATG:: TAK2689 ;;repeat_deletion,1'16
		-|G@chr4_ref v2@@711546[[AGCTCGCCCTAAGCGGTACGTGGACACCTT{{CTGGGAGGCGGTACTAATGGGGATTCAAGA:: TAK2488 ;;repeat_insertion,3'4	T|-@chr4_ref v2@@1440939[[TTTCTGTTGCACGTAGACTATCATCTTCTG{{GTCATTTTCTCTTTCGTGAGGTGAGGATTC:: TAK258 ;;repeat_deletion,1'10	T|-@chr4_ref v2@@1157228[[TGTCAATCTAAGACTTGAAGATTACAGGAC{{CTTACTGTATTTTTCCGTAGAGTGCACCAT:: TAK2689 ;;repeat_deletion,1'10	T|-@chr4_ref v2@@1157228[[TGTCAATCTAAGACTTGAAGATTACAGGAC{{CTTACTGTATTTTTCCGTAGAGTGCACCAT:: TAK2689 ;;repeat_deletion,1'10
		T|C@chr4_ref v2@@1052018[[TCTGAGGTAACCATGTATGGCTATTTTTAA{{TCGTTGATGGTTAGAATCATAAACTGGGCA:: TAK2488 ;;	A|T@chr4_ref v2@@1447425[[GTTTAGTTAGGTTTTACCTTGAATTTTTTT{{AAAAAAAAAGAGTCAGACAGGCTCGCTCTT:: TAK258 ;;	TL-@chr4_ref v2@@1157228[[TGTCAATCTAAGACTTGAAGATTACAGGAC{{CTTACTGTATTTTTCCGTAGAGTGCACCAT:: TAK2689 ;;repeat_deletion,1'10	T|-@chr4_ref v2@@1157228[[TGTCAATCTAAGACTTGAAGATTACAGGAC{{CTTACTGTATTTTTCCGTAGAGTGCACCAT:: TAK2689 ;;repeat_deletion,1'10
		T|C@chr4_ref v2@@1118216[[AAAATTATCCGAGCATTTAAACCATTATAT{{CTTCTCAGATATCATCACAACGACATTTCT:: TAK2488 ;;	T|-@chr4_ref v2@@1451163[[ACTAGCAACGGGGAACAATATATAGAAGCG{{GGTATACTATTTACACAATATTTGCCGATT:: TAK258 ;;repeat_deletion,1'11	T|-@chr4_ref v2@@1178235[[ATGTTAATCAGCGTAGATCACTATATACGC{{CAGCTCCGATTAGAGAGCAAAAGAGATGTA:: TAK2689 ;;repeat_deletion,1'16	T|-@chr4_ref v2@@1178235[[ATGTTAATCAGCGTAGATCACTATATACGC{{CAGCTCCGATTAGAGAGCAAAAGAGATGTA:: TAK2689 ;;repeat_deletion,1'16
		-|G@chr4_ref v2@@1145361[[AAATCTCATAAGGACATATTGAAAGATCAT{{AATGTGGAACTACATTGATTGATACTTTGC:: TAK2488 ;;repeat_insertion,3'4	TL-@chr4_ref v2@@1451163[[ACTAGCAACGGGGAACAATATATAGAAGCG{{GGTATACTATTTACACAATATTTGCCGATT:: TAK258 ;;repeat_deletion,1'11	TL-@chr4_ref v2@@1178235[[ATGTTAATCAGCGTAGATCACTATATACGC{{CAGCTCCGATTAGAGAGCAAAAGAGATGTA:: TAK2689 ;;repeat_deletion,1'16	T|-@chr4_ref v2@@1178235[[ATGTTAATCAGCGTAGATCACTATATACGC{{CAGCTCCGATTAGAGAGCAAAAGAGATGTA:: TAK2689 ;;repeat_deletion,1'16
		-|A@chr5_ref v2@@84912[[AAAGAAAAGAAAAGGAAAATGAAAAAAAAT{{GAAGGCAACTAGACCAGATGAGCCCGGTTC:: TAK2488 ;;repeat_insertion,1'8	AA|--@chr4_ref v2@@1468410[[TGAGAAAGCGATAGTTTTTTTTTCTTACAC{{CATAAAGCACCTATAACTCTCAACTTTGAA:: TAK258 ;;repeat_deletion,1'13	A|-@chr4_ref v2@@1191798[[AAAAATCAAAAAACCAATATAAGCCTGGTT{{GATCAGTATCGTAAAGTCGTAAAGTTAGGT:: TAK2689 ;;repeat_deletion,1'13	A|-@chr4_ref v2@@1191798[[AAAAATCAAAAAACCAATATAAGCCTGGTT{{GATCAGTATCGTAAAGTCGTAAAGTTAGGT:: TAK2689 ;;repeat_deletion,1'13
		T|C@chr6_ref v2@@152642[[GCCATTTGCTGCTTCATCGAATATTTTGGC{{TTCGTTGTACAAAGCCTCAGTCCTTCTTTT:: TAK2488 ;;	A|-@chr4_ref v2@@1468410[[TGAGAAAGCGATAGTTTTTTTTTCTTACAC{{CATAAAGCACCTATAACTCTCAACTTTGAA:: TAK258 ;;repeat_deletion,1'13	AL-@chr4_ref v2@@1191798[[AAAAATCAAAAAACCAATATAAGCCTGGTT{{GATCAGTATCGTAAAGTCGTAAAGTTAGGT:: TAK2689 ;;repeat_deletion,1'13	A|-@chr4_ref v2@@1191798[[AAAAATCAAAAAACCAATATAAGCCTGGTT{{GATCAGTATCGTAAAGTCGTAAAGTTAGGT:: TAK2689 ;;repeat_deletion,1'13
		T|C@chr6_ref v2@@228183[[GCTTGTGCCCACCCACGTGGTCAGCAATCT{{CTCCCACTGGTCTTCATACATTTCAATACC:: TAK2488 ;;	T|-@chr4_ref v2@@1483306[[GGCTTACTGAGGCATTTGAGTTTATATCCA{{CCCTGATGTTCAGCAAACCGAAAGAAATAT:: TAK258 ;;repeat_deletion,1'7	-|G@chr4_ref v2@@1271434[[AAAAAAATCTGTCAAATATATTAGCATTAT{{TGGACTCCATGGTCTAGGAAACTGTAACCC:: TAK2689 ;;repeat_insertion,3'6	-|G@chr4_ref v2@@1271434[[AAAAAAATCTGTCAAATATATTAGCATTAT{{TGGACTCCATGGTCTAGGAAACTGTAACCC:: TAK2689 ;;repeat_insertion,3'6
		-|C@chr7_ref v2@@281244[[TTTTCTTAATATACAGATATATGCGGTTTA{{AAAACTACTTTGATGGGAAGCCAACATCCT:: TAK2488 ;;repeat_insertion,3'4	TA|--@chr4_ref v2@@1485448[[GAAAACAAAAACTCATGCATATACACACAT{{CTATTTTTTTAAACGAATCCTTTCTTTATT:: TAK258 ;;repeat_deletion,12'13	-LG@chr4_ref v2@@1271434[[AAAAAAATCTGTCAAATATATTAGCATTAT{{TGGACTCCATGGTCTAGGAAACTGTAACCC:: TAK2689 ;;repeat_insertion,3'6	-|G@chr4_ref v2@@1271434[[AAAAAAATCTGTCAAATATATTAGCATTAT{{TGGACTCCATGGTCTAGGAAACTGTAACCC:: TAK2689 ;;repeat_insertion,3'6
		T|A@chr7_ref v2@@666844[[AAAATAAAGCAAAATTGACCAGAGAGCAGA{{CCTCGTTTTAACAATGTCCATGAAGACGTC:: TAK2488 ;;	A|-@chr4_ref v2@@1487288[[TAGAAGAAAGTAGTGTCATTCTTTCGCGTC{{TGGAATTTGTGTCTTTTTCGTTTTTATGTG:: TAK258 ;;repeat_deletion,1'12	AA|--@chr4_ref v2@@1278450[[TACGGAGCAAACTACATAATCTCTAAACAG{{GAAAGAAAATTAAGAACATTACTTTTTCCG:: TAK2689 ;;repeat_deletion,1'13	AA|--@chr4_ref v2@@1278450[[TACGGAGCAAACTACATAATCTCTAAACAG{{GAAAGAAAATTAAGAACATTACTTTTTCCG:: TAK2689 ;;repeat_deletion,1'13
		T|G@chr7_ref v2@@841939[[TTGTTAAATAAGGATAGCCTAAAGAAGTAA{{TTGTCTCTGACTGATAAACTACTTCGTTTT:: TAK2488 ;;	A|-@chr4_ref v2@@1487808[[AATACCATTGCACAATAAAAATTCTGTAAT{{TGGGCGTTCCATCAACAATTTCATAGTGCT:: TAK258 ;;repeat_deletion,1'8	AAL--@chr4_ref v2@@1278450[[TACGGAGCAAACTACATAATCTCTAAACAG{{GAAAGAAAATTAAGAACATTACTTTTTCCG:: TAK2689 ;;repeat_deletion,1'13	AA|--@chr4_ref v2@@1278450[[TACGGAGCAAACTACATAATCTCTAAACAG{{GAAAGAAAATTAAGAACATTACTTTTTCCG:: TAK2689 ;;repeat_deletion,1'13
		A|-@chr9_ref v2@@334570[[AAGAGAGAGTTTATTGGGTTGCTAGGAGCC{{CGCCACTTTCTGGTTCTATTAGATCGCATT:: TAK2488 ;;repeat_deletion,1'7	AAA|---@chr4_ref v2@@1494317[[GATTATAACCAACTAATCGTCATTCATTTC{{GGAAGAATTAGAGCTCTTCCACAATAGTGG:: TAK258 ;;repeat_deletion,1'15	G|A@chr4_ref v2@@1390067[[TGATGAATTTTCCAGAATATTAGCCGATAT{{GTTAACCAAGTGGTTAACACTTCATTAAAA:: TAK2689 ;;	G|A@chr4_ref v2@@1390067[[TGATGAATTTTCCAGAATATTAGCCGATAT{{GTTAACCAAGTGGTTAACACTTCATTAAAA:: TAK2689 ;;
		--|TT@chr10_ref v2@@75590[[TGATGTATGGGCGCACAGTACCAATTTAAC{{CATTTTTTAGCTTGATTTTCAAAAAACTTA:: TAK2488 ;;repeat_insertion,1'13	T|-@chr4_ref v2@@1517543[[CTTTTTTACTGGTATATTCTCTCATGATAG{{CAATTGTTATTATTTAATTCGTTTAATTAC:: TAK258 ;;repeat_deletion,1'12	GLA@chr4_ref v2@@1390067[[TGATGAATTTTCCAGAATATTAGCCGATAT{{GTTAACCAAGTGGTTAACACTTCATTAAAA:: TAK2689 ;;	G|A@chr4_ref v2@@1390067[[TGATGAATTTTCCAGAATATTAGCCGATAT{{GTTAACCAAGTGGTTAACACTTCATTAAAA:: TAK2689 ;;
		-|G@chr12_ref v2@@194088[[CGCATAGTTATGTAAAGTAGTTATTGAGGT{{TGAGCAGAGTAACGACAACGATGGAGTTCC:: TAK2488 ;;repeat_insertion,3'5	-|T@chr4_ref v2@@1517543[[CTTTTTTACTGGTATATTCTCTCATGATAG{{CAATTGTTATTATTTAATTCGTTTAATTAC:: TAK258 ;;repeat_insertion,1'12	A|-@chr4_ref v2@@1468410[[TGAGAAAGCGATAGTTTTTTTTTCTTACAC{{CATAAAGCACCTATAACTCTCAACTTTGAA:: TAK2689 ;;repeat_deletion,1'13	A|-@chr4_ref v2@@1468410[[TGAGAAAGCGATAGTTTTTTTTTCTTACAC{{CATAAAGCACCTATAACTCTCAACTTTGAA:: TAK2689 ;;repeat_deletion,1'13
		-|C@chr12_ref v2@@241747[[CTTTTTACATCCGTACATATAAAATGTAAA{{ATGCATTCATGACAATTTTACCTATTTCTT:: TAK2488 ;;repeat_insertion,3'3	TU-@chr4_ref v2@@1518812[[GCAATATTGCATCCTGCATATGATTATGCG{{CATTTTGAGCAGAGGAGATTGAGCAAGGAT:: TAK258 ;;repeat_deletion,1'13	AL-@chr4_ref v2@@1468410[[TGAGAAAGCGATAGTTTTTTTTTCTTACAC{{CATAAAGCACCTATAACTCTCAACTTTGAA:: TAK2689 ;;repeat_deletion,1'13	A|-@chr4_ref v2@@1468410[[TGAGAAAGCGATAGTTTTTTTTTCTTACAC{{CATAAAGCACCTATAACTCTCAACTTTGAA:: TAK2689 ;;repeat_deletion,1'13
		-|G@chr12_ref v2@@561151[[CCATCTTCATCCAAGTTAGGACCTCTCAAT{{TGCTGGCCAGCAAGGCCAGGGATATTTAAA:: TAK2488 ;;repeat_insertion,3'3	TTTTTU-----@chr4_ref v2@@1518812[[GCAATATTGCATCCTGCATATGATTATGCG{{CATTTTGAGCAGAGGAGATTGAGCAAGGAT:: TAK258 ;;repeat_deletion,1'13	A|-@chr4_ref v2@@1470382[[GAAATCCATATACTATATAGTACACATGCT{{GCTAAAAATCTCACTTATTTGCAGTGGTCT:: TAK2689 ;;repeat_deletion,1'11	A|-@chr4_ref v2@@1470382[[GAAATCCATATACTATATAGTACACATGCT{{GCTAAAAATCTCACTTATTTGCAGTGGTCT:: TAK2689 ;;repeat_deletion,1'11
		-|A@chr12_ref v2@@1051972[[CATTAGTAATGCCCATTATTTACTTAAAGT{{TAATGGTCTCTAGCGGGATCGAACCGCTGA:: TAK2488 ;;repeat_insertion,1'8	A|-@chr4_ref v2@@1521682[[TTCAAAAGAGTCAACTTGAAGTAATGTCTC{{TGATAGTATTGCTTGCTCAAGTACTAATTA:: TAK258 ;;repeat_deletion,1'12	AL-@chr4_ref v2@@1470382[[GAAATCCATATACTATATAGTACACATGCT{{GCTAAAAATCTCACTTATTTGCAGTGGTCT:: TAK2689 ;;repeat_deletion,1'11	A|-@chr4_ref v2@@1470382[[GAAATCCATATACTATATAGTACACATGCT{{GCTAAAAATCTCACTTATTTGCAGTGGTCT:: TAK2689 ;;repeat_deletion,1'11
		C|G@chr13_ref v2@@798660[[TGCGTATAAAACTAAAAAGGATTTATGAGC{{CAAATCCTCATTCAATCTGATTAATGAAGA:: TAK2488 ;;	T|-@chr5_ref v2@@23231[[CGCTATCAATAGAGGATTGCGCACTAGACA{{GGTTTAACTTTTGTTTCTTTTTTCTTTTTT:: TAK258 ;;repeat_deletion,1'12	T|-@chr4_ref v2@@1474688[[TTACAAATAAATGATTAATTTTAGACAATA{{ATTATGTATATAGTTAACATGTATAAAGTA:: TAK2689 ;;repeat_deletion,1'17	T|-@chr4_ref v2@@1474688[[TTACAAATAAATGATTAATTTTAGACAATA{{ATTATGTATATAGTTAACATGTATAAAGTA:: TAK2689 ;;repeat_deletion,1'17
		-|G@chr14_ref v2@@701909[[CACCCGTCAACATCGCAACCCTTAAGTATT{{AAAAGGGACACGAAGTTGAATCTGCCCACC:: TAK2488 ;;repeat_insertion,3'5	TL-@chr5_ref v2@@23231[[CGCTATCAATAGAGGATTGCGCACTAGACA{{GGTTTAACTTTTGTTTCTTTTTTCTTTTTT:: TAK258 ;;repeat_deletion,1'12	TL-@chr4_ref v2@@1474688[[TTACAAATAAATGATTAATTTTAGACAATA{{ATTATGTATATAGTTAACATGTATAAAGTA:: TAK2689 ;;repeat_deletion,1'17	T|-@chr4_ref v2@@1474688[[TTACAAATAAATGATTAATTTTAGACAATA{{ATTATGTATATAGTTAACATGTATAAAGTA:: TAK2689 ;;repeat_deletion,1'17
		-|C@chr15_ref v2@@94638[[AATTAGAAAAAAAAAAAAATAGAATTAACA{{ATGCATTATTGTCTTCGGTAAAAAAATTCA:: TAK2488 ;;repeat_insertion,3'3	AT|--@chr5_ref v2@@31461[[TAGTATTAGCGTGAAAATGTACACATATAC{{CTTGAAGGTCTGAAGGAGTTTCAAATGCTT:: TAK258 ;;repeat_deletion,12'23	A|-@chr4_ref v2@@1487103[[AATCGATAATATTGAAAATGGCAAAATAAG{{GAAGAGAATTAGCTGGCTTTTTTTGGATAG:: TAK2689 ;;repeat_deletion,1'9	A|-@chr4_ref v2@@1487103[[AATCGATAATATTGAAAATGGCAAAATAAG{{GAAGAGAATTAGCTGGCTTTTTTTGGATAG:: TAK2689 ;;repeat_deletion,1'9
		C|T@chr15_ref v2@@606365[[TTGTCAGATTTACAGCTTATTAACATTAAT{{AAATACTAGACCAAATTACCATGGAGCTAT:: TAK2488 ;;	TT|--@chr5_ref v2@@33476[[GTCTTCTTTTGAATTTGTCATTGCTATGCC{{GTTTTTACAGGAGTTAAGAAGTCTGAAGAA:: TAK258 ;;repeat_deletion,1'13	AL-@chr4_ref v2@@1487103[[AATCGATAATATTGAAAATGGCAAAATAAG{{GAAGAGAATTAGCTGGCTTTTTTTGGATAG:: TAK2689 ;;repeat_deletion,1'9	A|-@chr4_ref v2@@1487103[[AATCGATAATATTGAAAATGGCAAAATAAG{{GAAGAGAATTAGCTGGCTTTTTTTGGATAG:: TAK2689 ;;repeat_deletion,1'9
		G|T@chr15_ref v2@@679794[[CATCGACTTTATTGCCACATAGCACTATGG{{AATATTTTCACACACACGGACTAAGTCTCT:: TAK2488 ;;	A|-@chr5_ref v2@@34325[[CTGTATCTCCGAATAGGACTGATAAGTGAT{{GAAAACTGGGTTAGCTTGAAGCGACTTTCT:: TAK258 ;;repeat_deletion,1'10	A|-@chr4_ref v2@@1494317[[GATTATAACCAACTAATCGTCATTCATTTC{{GGAAGAATTAGAGCTCTTCCACAATAGTGG:: TAK2689 ;;repeat_deletion,1'15	A|-@chr4_ref v2@@1494317[[GATTATAACCAACTAATCGTCATTCATTTC{{GGAAGAATTAGAGCTCTTCCACAATAGTGG:: TAK2689 ;;repeat_deletion,1'15
		T|C@chr15_ref v2@@975045[[TCCTTCTTTAGTGGGGATTTTTTTTTTTTA{{CTTTTTGTATGTTTTTTCCAACTTCTTTTT:: TAK2488 ;;	T|-@chr5_ref v2@@36291[[AATTAGAGAAATTCATTGTCCATCAAAATG{{AATATTACAACTTATTTCCGTAAATAAAGA:: TAK258 ;;repeat_deletion,1'15	AL-@chr4_ref v2@@1494317[[GATTATAACCAACTAATCGTCATTCATTTC{{GGAAGAATTAGAGCTCTTCCACAATAGTGG:: TAK2689 ;;repeat_deletion,1'15	A|-@chr4_ref v2@@1494317[[GATTATAACCAACTAATCGTCATTCATTTC{{GGAAGAATTAGAGCTCTTCCACAATAGTGG:: TAK2689 ;;repeat_deletion,1'15
		T|C@chr15_ref v2@@999147[[TATAGTTACAGCATCATATGTGCAGAAAAT{{GGTTCTGAGCTTTTCTTATTGTCTTCTTAT:: TAK2488 ;;	C|T@chr5_ref v2@@46417[[ATGAGTCGGTATGTTCAAAGTGGTGCCCAA{{ATTTACTAATATTGGTCTGCGGTACAAAAT:: TAK258 ;;	G|A@chr4_ref v2@@1507517[[CTATATACCGTTTTTGGTTGGTTAATCCTC{{CCAGGTGCAGCTATTGCGCTTGGCTGCTTC:: TAK2689 ;;	G|A@chr4_ref v2@@1507517[[CTATATACCGTTTTTGGTTGGTTAATCCTC{{CCAGGTGCAGCTATTGCGCTTGGCTGCTTC:: TAK2689 ;;
		---|TGT@chr16_ref v2@@185387[[CCAGCAGGTTGCTGTTGCTGTTGCTGTTGC{{AGGTGGCGGAGGTTGGTGTGACATTGGTGG:: TAK2488 ;;repeat_insertion,114'26	AA|--@chr5_ref v2@@52436[[AAAGTAAGAAAAAAGAATGAAGTGAAAAGC{{GATAAAAATGAAAAAACAAAAAAACGGAGG:: TAK258 ;;repeat_deletion,1'13	GLA@chr4_ref v2@@1507517[[CTATATACCGTTTTTGGTTGGTTAATCCTC{{CCAGGTGCAGCTATTGCGCTTGGCTGCTTC:: TAK2689 ;;	G|A@chr4_ref v2@@1507517[[CTATATACCGTTTTTGGTTGGTTAATCCTC{{CCAGGTGCAGCTATTGCGCTTGGCTGCTTC:: TAK2689 ;;
		C|T@chr16_ref v2@@316106[[AAAGTTCACATATTAGGTATTTCAAGTTTA{{TAAGGACTGGTTTAGTTCCTATTTTGACTG:: TAK2488 ;;	TT|--@chr5_ref v2@@59360[[TTTCTTCTAATGCTTTCATTTCAGAGTTTG{{CTTTTTTTTTTTTTTCCTTACCGGAGTCTG:: TAK258 ;;repeat_deletion,1'12	TT|--@chr4_ref v2@@1518812[[GCAATATTGCATCCTGCATATGATTATGCG{{CATTTTGAGCAGAGGAGATTGAGCAAGGAT:: TAK2689 ;;repeat_deletion,1'13	TT|--@chr4_ref v2@@1518812[[GCAATATTGCATCCTGCATATGATTATGCG{{CATTTTGAGCAGAGGAGATTGAGCAAGGAT:: TAK2689 ;;repeat_deletion,1'13
		-|G@chr16_ref v2@@754373[[AATCAATATTGATACATGGCGAATTTTTGT{{CAGGATCTTTGCCTACATTTTCTTCTTTAA:: TAK2488 ;;repeat_insertion,3'10	TT|--@chr5_ref v2@@61687[[AAATTGTCTTAATTGCCATTATCACTCCTC{{GATGATGATTACACTCCATGCTAATCATGA:: TAK258 ;;repeat_deletion,1'15	T|-@chr5_ref v2@@16073[[AACAGGAGTGGCGCATTTTATGTTTTTTCA{{GTGCGTGATCATTAAGCGGGATATTGTCCA:: TAK2689 ;;repeat_deletion,1'13	T|-@chr5_ref v2@@16073[[AACAGGAGTGGCGCATTTTATGTTTTTTCA{{GTGCGTGATCATTAAGCGGGATATTGTCCA:: TAK2689 ;;repeat_deletion,1'13
		A|G@chr16_ref v2@@786584[[GGATGGATATGGACATGAGTATGGGAATGA{{CTATTATCTGACTCCCACATATAAAAACTA:: TAK2488 ;;	TT|--@chr5_ref v2@@64155[[AAACTTAGATAATGAAATAAAAAAAAACCC{{GGTAGTATAAATATCTTTATACGTACATAC:: TAK258 ;;repeat_deletion,1'13	TL-@chr5_ref v2@@16073[[AACAGGAGTGGCGCATTTTATGTTTTTTCA{{GTGCGTGATCATTAAGCGGGATATTGTCCA:: TAK2689 ;;repeat_deletion,1'13	T|-@chr5_ref v2@@16073[[AACAGGAGTGGCGCATTTTATGTTTTTTCA{{GTGCGTGATCATTAAGCGGGATATTGTCCA:: TAK2689 ;;repeat_deletion,1'13
		A|-@chr16_ref v2@@802204[[TTTCGCGAAAGGAAAAAGTGAAAAAATATG{{GAGATGACATTTTATAGATGAGCTTTGATT:: TAK2488 ;;repeat_deletion,1'13	T|-@chr5_ref v2@@64155[[AAACTTAGATAATGAAATAAAAAAAAACCC{{GGTAGTATAAATATCTTTATACGTACATAC:: TAK258 ;;repeat_deletion,1'13	A|-@chr5_ref v2@@25398[[TCCTTTCCACCACTTCAGTACTGTAACTTG{{GGGAGAGAATTGATCTAATTAAAATTATAT:: TAK2689 ;;repeat_deletion,1'9	A|-@chr5_ref v2@@25398[[TCCTTTCCACCACTTCAGTACTGTAACTTG{{GGGAGAGAATTGATCTAATTAAAATTATAT:: TAK2689 ;;repeat_deletion,1'9
		T|A@chr2_ref v2@@47796[[AACGGATTTACCGCCGTGGATACGATATGG{{GCGATACTGTGGCCACATAGATTACGACAA:: TAK2493 ;;	AA|--@chr5_ref v2@@70396[[AAGGACAAGATAAAGTGAAAAAAAAATAAT{{GGAATATTGTTAATGGAAAGCGTGTAAAGA:: TAK258 ;;repeat_deletion,1'12	AL-@chr5_ref v2@@25398[[TCCTTTCCACCACTTCAGTACTGTAACTTG{{GGGAGAGAATTGATCTAATTAAAATTATAT:: TAK2689 ;;repeat_deletion,1'9	A|-@chr5_ref v2@@25398[[TCCTTTCCACCACTTCAGTACTGTAACTTG{{GGGAGAGAATTGATCTAATTAAAATTATAT:: TAK2689 ;;repeat_deletion,1'9
		G|T@chr2_ref v2@@361703[[AACTCTTCTCTGGTAACGTCAGGTGCCATT{{ACATGGTGTGCCTTGACTTCGCATTAGTTC:: TAK2493 ;;	--|TA@chr5_ref v2@@75815[[GTCGTTTAATAAACTGCTAGCTATTGATAT{{AATAAACCTACAATCAGGTTAGTGTATTCA:: TAK258 ;;repeat_insertion,12'10	T|-@chr5_ref v2@@33476[[GTCTTCTTTTGAATTTGTCATTGCTATGCC{{GTTTTTACAGGAGTTAAGAAGTCTGAAGAA:: TAK2689 ;;repeat_deletion,1'13	T|-@chr5_ref v2@@33476[[GTCTTCTTTTGAATTTGTCATTGCTATGCC{{GTTTTTACAGGAGTTAAGAAGTCTGAAGAA:: TAK2689 ;;repeat_deletion,1'13
		C|T@chr2_ref v2@@487904[[GTCTTTAAAAATTTGAGAAACAAGTCCTTC{{AACGTATTGAAGGATCTTTTAAATTTTGAT:: TAK2493 ;;	AAA|---@chr5_ref v2@@121631[[TCTAATTTATTCATTAATATTCAGTAATTG{{GAGGATAACTAAGAGAAAACAACATCAAGC:: TAK258 ;;repeat_deletion,1'16	TL-@chr5_ref v2@@33476[[GTCTTCTTTTGAATTTGTCATTGCTATGCC{{GTTTTTACAGGAGTTAAGAAGTCTGAAGAA:: TAK2689 ;;repeat_deletion,1'13	T|-@chr5_ref v2@@33476[[GTCTTCTTTTGAATTTGTCATTGCTATGCC{{GTTTTTACAGGAGTTAAGAAGTCTGAAGAA:: TAK2689 ;;repeat_deletion,1'13
		-|C@chr3_ref v2@@150764[[TTAACGGAACGCCTAGGGACGCTGACTAGG{{ATCATTCTACTACTGGAGCCCATACGTTCC:: TAK2493 ;;repeat_insertion,3'3	-|T@chr5_ref v2@@127549[[AATTTTTGTGTGAGTCTGCTTTGCTTTCTG{{GTTGACTCGCTGTTCAATCTCCTACTTTTC:: TAK258 ;;repeat_insertion,1'9	A|-@chr5_ref v2@@70396[[AAGGACAAGATAAAGTGAAAAAAAAATAAT{{GGAATATTGTTAATGGAAAGCGTGTAAAGA:: TAK2689 ;;repeat_deletion,1'12	A|-@chr5_ref v2@@70396[[AAGGACAAGATAAAGTGAAAAAAAAATAAT{{GGAATATTGTTAATGGAAAGCGTGTAAAGA:: TAK2689 ;;repeat_deletion,1'12
		C|A@chr3_ref v2@@232838[[CACCTTTGTTCAACAGTACATAATAAGAAT{{TGTAGATATAGATGAACTTTCTCTATTACA:: TAK2493 ;;	--|AT@chr5_ref v2@@131468[[AGTCGCAAATCAATAATTTCGAGCACACAC{{GTATGTATGTATAAGTATATATGATGGCAT:: TAK258 ;;repeat_insertion,12'22	AL-@chr5_ref v2@@70396[[AAGGACAAGATAAAGTGAAAAAAAAATAAT{{GGAATATTGTTAATGGAAAGCGTGTAAAGA:: TAK2689 ;;repeat_deletion,1'12	A|-@chr5_ref v2@@70396[[AAGGACAAGATAAAGTGAAAAAAAAATAAT{{GGAATATTGTTAATGGAAAGCGTGTAAAGA:: TAK2689 ;;repeat_deletion,1'12
		T|-@chr4_ref v2@@449669[[CTTGCAAAAGGTCACATGCTTATAATCAAC{{AAAAATTTAAAATACTTTTTTATTTTTTAT:: TAK2493 ;;repeat_deletion,1'6	A|-@chr5_ref v2@@134412[[CGATTGCGCCAACAAGGCTTTTTTCTTGGG{{TCTCTTCCAAGGTTTAACCTATACTGTCTG:: TAK258 ;;repeat_deletion,1'4	A|-@chr5_ref v2@@121631[[TCTAATTTATTCATTAATATTCAGTAATTG{{GAGGATAACTAAGAGAAAACAACATCAAGC:: TAK2689 ;;repeat_deletion,1'16	A|-@chr5_ref v2@@121631[[TCTAATTTATTCATTAATATTCAGTAATTG{{GAGGATAACTAAGAGAAAACAACATCAAGC:: TAK2689 ;;repeat_deletion,1'16
		-|C@chr4_ref v2@@1491214[[ATGCTGAAAAGCAACAAACGAGTACAGACG{{ACTATCCGAGGCAAAATCTATCCATAATGA:: TAK2493 ;;repeat_insertion,3'4	T|-@chr5_ref v2@@139397[[TTCCGTATTTAAAGTCGGAAATTTTTCATC{{CAAGATGTATGCTCATGCACTTTATTCCCC:: TAK258 ;;repeat_deletion,1'9	-|T@chr5_ref v2@@140377[[AATCTTCCTCATCTTGCCCCTTCTTTGGTG{{GCGCAACTCAAAACCTCGTTACTGCATCAA:: TAK2689 ;;repeat_insertion,1'8	-|T@chr5_ref v2@@140377[[AATCTTCCTCATCTTGCCCCTTCTTTGGTG{{GCGCAACTCAAAACCTCGTTACTGCATCAA:: TAK2689 ;;repeat_insertion,1'8
		-|T@chr6_ref v2@@101482[[GGCCCTGGGTTCAATTCCCAGCTCGCCCCC{{GCATATCTGGTCATAATATCTTATCTGATC:: TAK2493 ;;repeat_insertion,1'8	AA|--@chr5_ref v2@@146994[[ATCGCGAACGCTGCCGCCTGGAAGTAAATG{{GAATTCATCACCTAAACTCACTAATCTTTA:: TAK258 ;;repeat_deletion,1'16	-LT@chr5_ref v2@@140377[[AATCTTCCTCATCTTGCCCCTTCTTTGGTG{{GCGCAACTCAAAACCTCGTTACTGCATCAA:: TAK2689 ;;repeat_insertion,1'8	-|T@chr5_ref v2@@140377[[AATCTTCCTCATCTTGCCCCTTCTTTGGTG{{GCGCAACTCAAAACCTCGTTACTGCATCAA:: TAK2689 ;;repeat_insertion,1'8
		-|T@chr6_ref v2@@108146[[TCGGCGAGAAACTCCTCTTGTGTCTTACCA{{CTGACACATGCTTGTTCAGATCTAGCGATA:: TAK2493 ;;repeat_insertion,1'4	A|-@chr5_ref v2@@146994[[ATCGCGAACGCTGCCGCCTGGAAGTAAATG{{GAATTCATCACCTAAACTCACTAATCTTTA:: TAK258 ;;repeat_deletion,1'16	-|C@chr5_ref v2@@193308[[CGTATATAACTTCAAAATTGAGCTTGAAGA{{ACCGTAACCAGCCTGTCTGGTGGAAGTGGG:: TAK2689 ;;repeat_insertion,3'3	-|C@chr5_ref v2@@193308[[CGTATATAACTTCAAAATTGAGCTTGAAGA{{ACCGTAACCAGCCTGTCTGGTGGAAGTGGG:: TAK2689 ;;repeat_insertion,3'3
		A|T@chr7_ref v2@@145308[[TATTCGATAAAAAAAATTCAAAATAAAAAA{{GATTAATCCTTTGATAGGAACTAAAGGTAC:: TAK2493 ;;	T|-@chr5_ref v2@@155566[[ACTTTTATGTAAATTTTTTTTTATCGACAC{{CAGAATGGAATAAAAAGAAAAATAGGCGAT:: TAK258 ;;repeat_deletion,1'7	-LC@chr5_ref v2@@193308[[CGTATATAACTTCAAAATTGAGCTTGAAGA{{ACCGTAACCAGCCTGTCTGGTGGAAGTGGG:: TAK2689 ;;repeat_insertion,3'3	-|C@chr5_ref v2@@193308[[CGTATATAACTTCAAAATTGAGCTTGAAGA{{ACCGTAACCAGCCTGTCTGGTGGAAGTGGG:: TAK2689 ;;repeat_insertion,3'3
		C|T@chr7_ref v2@@194320[[TGTACCATCCAACCGTACAGCACTGTAGTG{{TTATATCTACACATTTTTTCAATGAGGTCC:: TAK2493 ;;	G|A@chr5_ref v2@@175268[[AGACCTGAACATTAACCGAATTCAACGAAG{{CTGAAATGCTAGGATTGATAACGTAACAGA:: TAK258 ;;	-|A@chr5_ref v2@@210923[[GGAAAAAAAGAAGAAAAATAATGAAGCAAC{{CTGGAACTGCTTTGCCTTCCAAGTATTACT:: TAK2689 ;;repeat_insertion,1'9	-|A@chr5_ref v2@@210923[[GGAAAAAAAGAAGAAAAATAATGAAGCAAC{{CTGGAACTGCTTTGCCTTCCAAGTATTACT:: TAK2689 ;;repeat_insertion,1'9
		C|A@chr9_ref v2@@249934[[TTCTTTATTCTCTTTCTACCTATTCTTCTT{{GTTGCTTATATCCTATACACATATGAACGG:: TAK2493 ;;	G|-@chr5_ref v2@@211526[[CCTGGTGGGGGCTGAAACTTCCTTGTTTGA{{CGCTTCATTATTAAACCTCGACCTATTTGC:: TAK258 ;;repeat_deletion,3'5	-LA@chr5_ref v2@@210923[[GGAAAAAAAGAAGAAAAATAATGAAGCAAC{{CTGGAACTGCTTTGCCTTCCAAGTATTACT:: TAK2689 ;;repeat_insertion,1'9	-|A@chr5_ref v2@@210923[[GGAAAAAAAGAAGAAAAATAATGAAGCAAC{{CTGGAACTGCTTTGCCTTCCAAGTATTACT:: TAK2689 ;;repeat_insertion,1'9
		-|T@chr11_ref v2@@84300[[GCGCGAGTTCGAACCTCGCATCCTTCAGTA{{ATTTTATTTTTGCGTTGCAAGCGTTGATTC:: TAK2493 ;;repeat_insertion,1'10	A|-@chr5_ref v2@@216585[[ACGACATTCCATCTCATCGCAAACTAAAAT{{CAACCCTACAAATTGTTCTGGTAAACAGAT:: TAK258 ;;repeat_deletion,1'14	T|-@chr5_ref v2@@222021[[TTTATTTCTACTTGAGCGGGCGGGCTCTCA{{GGGGTTTTATTTAGGTCGGATTATTCATAA:: TAK2689 ;;repeat_deletion,1'11	T|-@chr5_ref v2@@222021[[TTTATTTCTACTTGAGCGGGCGGGCTCTCA{{GGGGTTTTATTTAGGTCGGATTATTCATAA:: TAK2689 ;;repeat_deletion,1'11
		T|C@chr11_ref v2@@271928[[AATCAACAAACGATCACATAGAGAGTATAA{{AAAGTTTACCGACGCTCCCAAAAATATTGC:: TAK2493 ;;	A|-@chr5_ref v2@@220709[[TAACGTTATTCTACTTAAAACGAGCAAAAC{{CAAGACAATTGAAAACGCAATGGATGCATT:: TAK258 ;;repeat_deletion,1'11	TL-@chr5_ref v2@@222021[[TTTATTTCTACTTGAGCGGGCGGGCTCTCA{{GGGGTTTTATTTAGGTCGGATTATTCATAA:: TAK2689 ;;repeat_deletion,1'11	T|-@chr5_ref v2@@222021[[TTTATTTCTACTTGAGCGGGCGGGCTCTCA{{GGGGTTTTATTTAGGTCGGATTATTCATAA:: TAK2689 ;;repeat_deletion,1'11
		G|T@chr11_ref v2@@378253[[TTAAACTTATGTGGCTAAACATATGCATTT{{TATATGGTAATACAGTGGTTTATTATTGCT:: TAK2493 ;;	T|-@chr5_ref v2@@267742[[TGAATTTACGACGTAATCTGTCTTGACATC{{CAGCGAGCATTCTCTAGGATTTTTTGTTTA:: TAK258 ;;repeat_deletion,1'11	--|TA@chr5_ref v2@@255197[[CATTAATATATATGTAAATATATGTGCGCG{{AAGGGAAAATTAATATTCTATCATTAAAGT:: TAK2689 ;;repeat_insertion,12'24	--|TA@chr5_ref v2@@255197[[CATTAATATATATGTAAATATATGTGCGCG{{AAGGGAAAATTAATATTCTATCATTAAAGT:: TAK2689 ;;repeat_insertion,12'24
		-|T@chr11_ref v2@@445526[[GACAAGTCACCATCCTCCAGAATGTGCATA{{ACATGATTCCTGAATCTTCGATTAGAGTGG:: TAK2493 ;;repeat_insertion,1'5	T|-@chr5_ref v2@@273253[[ATGTGACGGAAAGAAAAATTCGATAAGGCC{{CACTCATCGTATTGCCAAGCAATTTTAGTC:: TAK258 ;;repeat_deletion,1'10	--LTA@chr5_ref v2@@255197[[CATTAATATATATGTAAATATATGTGCGCG{{AAGGGAAAATTAATATTCTATCATTAAAGT:: TAK2689 ;;repeat_insertion,12'24	--|TA@chr5_ref v2@@255197[[CATTAATATATATGTAAATATATGTGCGCG{{AAGGGAAAATTAATATTCTATCATTAAAGT:: TAK2689 ;;repeat_insertion,12'24
		C|T@chr12_ref v2@@398269[[CCTTAACTATAAGCCATAAATATTTACAGT{{CCGCTAAGTCTGGCTTTCGTCTAGTTTTCG:: TAK2493 ;;	T|-@chr5_ref v2@@276356[[ATATGCCAAAGACCACAAGTAAATACAAAA{{CCGTAGTAGCCGGTCTAGCGTTCCCTCTAT:: TAK258 ;;repeat_deletion,1'9	A|-@chr5_ref v2@@262739[[AGCCTACTAAAAACTATACCTTACAGAAAG{{GTCCAATGTGGTTCCTTTCTCCTCAATCAA:: TAK2689 ;;repeat_deletion,1'10	A|-@chr5_ref v2@@262739[[AGCCTACTAAAAACTATACCTTACAGAAAG{{GTCCAATGTGGTTCCTTTCTCCTCAATCAA:: TAK2689 ;;repeat_deletion,1'10
		T|-@chr13_ref v2@@241849[[AGAATTAGAAGATCTGCAGTAATCGTTTTC{{CATTAATTTATATGCTATCCTTTTAAAAAT:: TAK2493 ;;repeat_deletion,1'13	T|-@chr5_ref v2@@290525[[TTTTGGGTGATACAATCTCCAGATGACTGC{{ACCCCAGATTCAGGGGCCGAAGGAACGGAA:: TAK258 ;;repeat_deletion,1'13	AL-@chr5_ref v2@@262739[[AGCCTACTAAAAACTATACCTTACAGAAAG{{GTCCAATGTGGTTCCTTTCTCCTCAATCAA:: TAK2689 ;;repeat_deletion,1'10	A|-@chr5_ref v2@@262739[[AGCCTACTAAAAACTATACCTTACAGAAAG{{GTCCAATGTGGTTCCTTTCTCCTCAATCAA:: TAK2689 ;;repeat_deletion,1'10
		T|G@chr13_ref v2@@849339[[ACATACTTCATCAAAACGATGCTCAATGGA{{TTTTAATTGATAGCACAATAAATTGGGATG:: TAK2493 ;;	TL-@chr5_ref v2@@290525[[TTTTGGGTGATACAATCTCCAGATGACTGC{{ACCCCAGATTCAGGGGCCGAAGGAACGGAA:: TAK258 ;;repeat_deletion,1'13	-|T@chr5_ref v2@@273253[[ATGTGACGGAAAGAAAAATTCGATAAGGCC{{CACTCATCGTATTGCCAAGCAATTTTAGTC:: TAK2689 ;;repeat_insertion,1'10	-|T@chr5_ref v2@@273253[[ATGTGACGGAAAGAAAAATTCGATAAGGCC{{CACTCATCGTATTGCCAAGCAATTTTAGTC:: TAK2689 ;;repeat_insertion,1'10
		T|-@chr14_ref v2@@628775[[ACATTTTAAAAAATATACATTTTTTTATTA{{ATATATTAATGTTAAAATTTATTTATGTAT:: TAK2493 ;;repeat_deletion,1'7	T|-@chr5_ref v2@@291744[[TCCCGGGTAACATTGTAAGTGTGAATATGA{{GCTTTCTCTTTTCAAAATTTCCGAAAAGCA:: TAK258 ;;repeat_deletion,1'11	-LT@chr5_ref v2@@273253[[ATGTGACGGAAAGAAAAATTCGATAAGGCC{{CACTCATCGTATTGCCAAGCAATTTTAGTC:: TAK2689 ;;repeat_insertion,1'10	-|T@chr5_ref v2@@273253[[ATGTGACGGAAAGAAAAATTCGATAAGGCC{{CACTCATCGTATTGCCAAGCAATTTTAGTC:: TAK2689 ;;repeat_insertion,1'10
		-|T@chr15_ref v2@@110675[[TTGAATGTGCTGCACTTTACTAGAAGTTTC{{CTTTTTTTAAAAATAAAAAAAGAGGAGAAA:: TAK2493 ;;repeat_insertion,1'5	T|-@chr5_ref v2@@315602[[AGAAAAGTATCTCAAGATATTTTCAGTAAA{{GAATTTTCCGTTTAATATTAAAAGACCTTA:: TAK258 ;;repeat_deletion,1'13	T|-@chr5_ref v2@@276105[[GATTATTGCTGGTGGTACCGTGCTTGTGAC{{GGTTACAGTGTCGTTCATGCATACGAAAAA:: TAK2689 ;;repeat_deletion,1'7	T|-@chr5_ref v2@@276105[[GATTATTGCTGGTGGTACCGTGCTTGTGAC{{GGTTACAGTGTCGTTCATGCATACGAAAAA:: TAK2689 ;;repeat_deletion,1'7
		-|G@chr15_ref v2@@542020[[TTCAAGACTGGAGGAAGAGACACCCATCTT{{TCTAAAGCACCGTTCGCCTTAGGAGCACGA:: TAK2493 ;;repeat_insertion,3'4	TL-@chr5_ref v2@@315602[[AGAAAAGTATCTCAAGATATTTTCAGTAAA{{GAATTTTCCGTTTAATATTAAAAGACCTTA:: TAK258 ;;repeat_deletion,1'13	TL-@chr5_ref v2@@276105[[GATTATTGCTGGTGGTACCGTGCTTGTGAC{{GGTTACAGTGTCGTTCATGCATACGAAAAA:: TAK2689 ;;repeat_deletion,1'7	T|-@chr5_ref v2@@276105[[GATTATTGCTGGTGGTACCGTGCTTGTGAC{{GGTTACAGTGTCGTTCATGCATACGAAAAA:: TAK2689 ;;repeat_deletion,1'7
		AATL---@chr15_ref v2@@1035559[[TCTTATCCAAGTAATAGCAACAACAAAAAC{{GTATTAATATTAATAATAAGGATAACGCTA:: TAK2493 ;;repeat_deletion,112'34	A|-@chr5_ref v2@@318532[[AAATATATAAATGATACGTTTATACCCGCT{{TATAAAACAAAAAAAGGATCTCATAAGACG:: TAK258 ;;repeat_deletion,1'12	A|-@chr5_ref v2@@278672[[AGTCAGAAATAATAGCACACTATATGTTTT{{TCTATCTACGTATTTATTTAATCAATAAGA:: TAK2689 ;;repeat_deletion,1'11	A|-@chr5_ref v2@@278672[[AGTCAGAAATAATAGCACACTATATGTTTT{{TCTATCTACGTATTTATTTAATCAATAAGA:: TAK2689 ;;repeat_deletion,1'11
		G|T@chr16_ref v2@@31681[[TATGCTGTACACAGAATATACGGGGAATGC{{GTATTCGGCCTTTCTACCTTCTATTCGGAA:: TAK2493 ;;	AL-@chr5_ref v2@@318532[[AAATATATAAATGATACGTTTATACCCGCT{{TATAAAACAAAAAAAGGATCTCATAAGACG:: TAK258 ;;repeat_deletion,1'12	AL-@chr5_ref v2@@278672[[AGTCAGAAATAATAGCACACTATATGTTTT{{TCTATCTACGTATTTATTTAATCAATAAGA:: TAK2689 ;;repeat_deletion,1'11	A|-@chr5_ref v2@@278672[[AGTCAGAAATAATAGCACACTATATGTTTT{{TCTATCTACGTATTTATTTAATCAATAAGA:: TAK2689 ;;repeat_deletion,1'11
		T|-@chr16_ref v2@@619136[[TGAAAATATCATGCATGCTTATATAAAAGC{{CTATAGGGTGACATTTAGGAGCAATAATTT:: TAK2493 ;;repeat_deletion,1'10	A|-@chr5_ref v2@@336345[[TCTCGAACGAATAGTTATAATTAATCAATG{{GAGAAAGTAAAAAATGTTACAACAACTAAT:: TAK258 ;;repeat_deletion,1'11	-|T@chr5_ref v2@@283143[[ATCTTGCAATTTTTACTCTGACTGTTGCTG{{GCTGAGATATTTTCCGGTTAAGATGTTTGA:: TAK2689 ;;repeat_insertion,1'8	-|T@chr5_ref v2@@283143[[ATCTTGCAATTTTTACTCTGACTGTTGCTG{{GCTGAGATATTTTCCGGTTAAGATGTTTGA:: TAK2689 ;;repeat_insertion,1'8
		G|A@chr4_ref v2@@288829[[GATTGATTGTTATCACTGAGCTGTTCTCGT{{GCAGTTAGGTAAACCAATTTTGAAGGACTC:: TAK2494 ;;	C|A@chr5_ref v2@@354010[[CCTTCAGCAAAAGAAAAAGCAGTTGGGCTC{{TGTACGCCATATATACTTTATATGCGGTTT:: TAK258 ;;	-LT@chr5_ref v2@@283143[[ATCTTGCAATTTTTACTCTGACTGTTGCTG{{GCTGAGATATTTTCCGGTTAAGATGTTTGA:: TAK2689 ;;repeat_insertion,1'8	-|T@chr5_ref v2@@283143[[ATCTTGCAATTTTTACTCTGACTGTTGCTG{{GCTGAGATATTTTCCGGTTAAGATGTTTGA:: TAK2689 ;;repeat_insertion,1'8
		G|A@chr7_ref v2@@43744[[TACCTGCCAGATTCAATTTAAAGGAAAACT{{GGAGTTGGCATTGTACATCTCGAGATTGCC:: TAK2494 ;;	---|AAA@chr5_ref v2@@381416[[GACTATACAAATATGTAAAAAATTGCTACC{{TTTAAAAACTCTGATAATATAGTAAAAATT:: TAK258 ;;repeat_insertion,1'18	-|C@chr5_ref v2@@293818[[TATAACGAAATGCAAGAAAAAAAAATCTCA{{ATTTTTTTAAACCTTTGACGTGGAAAGGTA:: TAK2689 ;;repeat_insertion,3'3	-|C@chr5_ref v2@@293818[[TATAACGAAATGCAAGAAAAAAAAATCTCA{{ATTTTTTTAAACCTTTGACGTGGAAAGGTA:: TAK2689 ;;repeat_insertion,3'3
		G|A@chr7_ref v2@@300093[[CAGCCTTTTCATGTGGCACCTCATCTAGCC{{AAGGATTGAAAGCTTACGTTGACAGGATGT:: TAK2494 ;;	A|-@chr5_ref v2@@385036[[CACTAAAGAGTTTCTTTTTTTATTATCTCG{{GCTTCCAGTTGAATTTAGCAGCAAATATTA:: TAK258 ;;repeat_deletion,1'12	-LC@chr5_ref v2@@293818[[TATAACGAAATGCAAGAAAAAAAAATCTCA{{ATTTTTTTAAACCTTTGACGTGGAAAGGTA:: TAK2689 ;;repeat_insertion,3'3	-|C@chr5_ref v2@@293818[[TATAACGAAATGCAAGAAAAAAAAATCTCA{{ATTTTTTTAAACCTTTGACGTGGAAAGGTA:: TAK2689 ;;repeat_insertion,3'3
		T|A@chr7_ref v2@@900252[[TCCTTGTGTGTGGTTTTTCATTTTTGAATC{{CAATTCAAAAGTATTATCTTCCATATTTCT:: TAK2494 ;;	AL-@chr5_ref v2@@385036[[CACTAAAGAGTTTCTTTTTTTATTATCTCG{{GCTTCCAGTTGAATTTAGCAGCAAATATTA:: TAK258 ;;repeat_deletion,1'12	AA|--@chr5_ref v2@@304594[[ATACAGATAAAATCTAACAAGGATATATTC{{CAAAACAAAAAAATAATAACGTGATAAACA:: TAK2689 ;;repeat_deletion,1'13	AA|--@chr5_ref v2@@304594[[ATACAGATAAAATCTAACAAGGATATATTC{{CAAAACAAAAAAATAATAACGTGATAAACA:: TAK2689 ;;repeat_deletion,1'13
		-|G@chr8_ref v2@@149103[[TAATCCAATGGTGCATGGGTGAAAATGTAT{{CTAAATACAAGAAAGGATGTCAATATTTCT:: TAK2494 ;;repeat_insertion,3'3	A|-@chr5_ref v2@@389147[[TGTAGATCTTAGAGTGGAAAAAAGTAAAAC{{TTGAAATATATTTTCCATTTTCGCGAATGC:: TAK258 ;;repeat_deletion,1'14	AAL--@chr5_ref v2@@304594[[ATACAGATAAAATCTAACAAGGATATATTC{{CAAAACAAAAAAATAATAACGTGATAAACA:: TAK2689 ;;repeat_deletion,1'13	AA|--@chr5_ref v2@@304594[[ATACAGATAAAATCTAACAAGGATATATTC{{CAAAACAAAAAAATAATAACGTGATAAACA:: TAK2689 ;;repeat_deletion,1'13
		C|T@chr9_ref v2@@179542[[TTAACAAATACACAGGGTTTATGCAGGGTG{{CCAACACCTTACCTGGTCCTATACTTCATT:: TAK2494 ;;	AA|--@chr5_ref v2@@394095[[AATCAGAAAAAGTATCAATGAGCAGGAAGC{{GGTAAAAATTTACGATTGTGCTGGGGTTAA:: TAK258 ;;repeat_deletion,1'12	T|-@chr5_ref v2@@304692[[TAAGCATAGGTGAGAAATTACCTTCTTTAC{{GGTGATATTGTATATTGAAATATATAGTAA:: TAK2689 ;;repeat_deletion,1'16	T|-@chr5_ref v2@@304692[[TAAGCATAGGTGAGAAATTACCTTCTTTAC{{GGTGATATTGTATATTGAAATATATAGTAA:: TAK2689 ;;repeat_deletion,1'16
		C|T@chr9_ref v2@@408249[[ATATTCTTTTCTATGTGGCCGATTATAAAT{{GTGTCGTGATGGCTATAGTATGGTATGCCG:: TAK2494 ;;	TT|--@chr5_ref v2@@405311[[AAAGCGATTTTTATACTTTTCTCTTTTTCC{{GATTGGCTGTTTCCTTATGCCGCTCTTTCC:: TAK258 ;;repeat_deletion,1'11	TL-@chr5_ref v2@@304692[[TAAGCATAGGTGAGAAATTACCTTCTTTAC{{GGTGATATTGTATATTGAAATATATAGTAA:: TAK2689 ;;repeat_deletion,1'16	T|-@chr5_ref v2@@304692[[TAAGCATAGGTGAGAAATTACCTTCTTTAC{{GGTGATATTGTATATTGAAATATATAGTAA:: TAK2689 ;;repeat_deletion,1'16
		-|T@chr10_ref v2@@422670[[GAGTTCGAACCTCCCCTGGAGCACATTTTC{{GTGAATTAAACCTCGAAGCTCAACATTCAT:: TAK2494 ;;repeat_insertion,1'7	T|-@chr5_ref v2@@420691[[GAATATGTTTAATTTGAAATAGTCCCTAAC{{AGATTGGGGCACAGTGGTAAAAGAGTCTTC:: TAK258 ;;repeat_deletion,1'9	A|-@chr5_ref v2@@318532[[AAATATATAAATGATACGTTTATACCCGCT{{TATAAAACAAAAAAAGGATCTCATAAGACG:: TAK2689 ;;repeat_deletion,1'12	A|-@chr5_ref v2@@318532[[AAATATATAAATGATACGTTTATACCCGCT{{TATAAAACAAAAAAAGGATCTCATAAGACG:: TAK2689 ;;repeat_deletion,1'12
		G|T@chr11_ref v2@@140258[[TTTGAACATAGGTAAAATGTCAGGTGAACC{{AATGAATAAGTATGAGTAGATTGGTTGAAA:: TAK2494 ;;	A|-@chr5_ref v2@@423887[[AGTTCAATACTTCCTTAAGTATTGGTTTTC{{TTCTAAAATTCTAAAATTCTTCTATTATAC:: TAK258 ;;repeat_deletion,1'12	AL-@chr5_ref v2@@318532[[AAATATATAAATGATACGTTTATACCCGCT{{TATAAAACAAAAAAAGGATCTCATAAGACG:: TAK2689 ;;repeat_deletion,1'12	A|-@chr5_ref v2@@318532[[AAATATATAAATGATACGTTTATACCCGCT{{TATAAAACAAAAAAAGGATCTCATAAGACG:: TAK2689 ;;repeat_deletion,1'12
		-|T@chr11_ref v2@@155557[[ATATTTCAGTTAGACTACGACATCCAGTTA{{CTATTTCTCTGCTCGTTACCGACCTTTGAG:: TAK2494 ;;repeat_insertion,1'7	A|-@chr5_ref v2@@429862[[CCGGCAATGATACGCACATTAAGAAAAGGG{{GAATAAATTGGCCATAGAAAAATTCTGTTA:: TAK258 ;;repeat_deletion,1'10	-|C@chr5_ref v2@@320991[[CGATAGGTGGAGATACATCTCCACCTTTCT{{ATTATCTTTGAATTTTCCTCAAATATATAA:: TAK2689 ;;repeat_insertion,3'4	-|C@chr5_ref v2@@320991[[CGATAGGTGGAGATACATCTCCACCTTTCT{{ATTATCTTTGAATTTTCCTCAAATATATAA:: TAK2689 ;;repeat_insertion,3'4
		-|A@chr11_ref v2@@624124[[AGAGTTTGAAGAAAAGGTTGAGGAGAGAAT{{TCAATGGAACAATCTGGAGAAATAGACGTG:: TAK2494 ;;repeat_insertion,1'4	A|-@chr5_ref v2@@431261[[ACAACGTAACACAAGTTAACACCACAACTG{{TAAGAGGTGAACGAACGAGTAACTGGGGAG:: TAK258 ;;repeat_deletion,1'10	-LC@chr5_ref v2@@320991[[CGATAGGTGGAGATACATCTCCACCTTTCT{{ATTATCTTTGAATTTTCCTCAAATATATAA:: TAK2689 ;;repeat_insertion,3'4	-|C@chr5_ref v2@@320991[[CGATAGGTGGAGATACATCTCCACCTTTCT{{ATTATCTTTGAATTTTCCTCAAATATATAA:: TAK2689 ;;repeat_insertion,3'4
		G|T@chr12_ref v2@@153868[[AAGCCCTAATATCGGCAGTAGCCAAAAAAT{{TATTTAATTGTTTGGATTGCCATGTTCATC:: TAK2494 ;;	T|-@chr5_ref v2@@432026[[CAAATTCATTTACTAACTTATTTTTTTCTA{{AGATATGTGGTGACATTCATGGGCAATACT:: TAK258 ;;repeat_deletion,1'14	T|-@chr5_ref v2@@356787[[GTTGTATTTCACTTCACCTACTGTAATAAC{{AGAGCACAATAAAATTTCACATATTTTCCA:: TAK2689 ;;repeat_deletion,1'11	T|-@chr5_ref v2@@356787[[GTTGTATTTCACTTCACCTACTGTAATAAC{{AGAGCACAATAAAATTTCACATATTTTCCA:: TAK2689 ;;repeat_deletion,1'11
		-|T@chr12_ref v2@@270810[[TTTTATATCTCTATTGGCCCGAAAAGTTAC{{CCTTCAAACAATGAAAAATTTCAAAATCAA:: TAK2494 ;;repeat_insertion,1'4	TL-@chr5_ref v2@@432026[[CAAATTCATTTACTAACTTATTTTTTTCTA{{AGATATGTGGTGACATTCATGGGCAATACT:: TAK258 ;;repeat_deletion,1'14	TL-@chr5_ref v2@@356787[[GTTGTATTTCACTTCACCTACTGTAATAAC{{AGAGCACAATAAAATTTCACATATTTTCCA:: TAK2689 ;;repeat_deletion,1'11	T|-@chr5_ref v2@@356787[[GTTGTATTTCACTTCACCTACTGTAATAAC{{AGAGCACAATAAAATTTCACATATTTTCCA:: TAK2689 ;;repeat_deletion,1'11
		G|A@chr13_ref v2@@126850[[TAGGTGCTGTTGTCAAAAATGGGATGATCC{{TATCAGAATGATATATGGACTTGTAAAGAA:: TAK2494 ;;	T|-@chr5_ref v2@@435668[[TGCATATTTGCCTGCGAAAAAAAGTTATTC{{GGTTAACGTAGTTAAACTACTCTGTTAAAA:: TAK258 ;;repeat_deletion,1'9	A|-@chr5_ref v2@@385036[[CACTAAAGAGTTTCTTTTTTTATTATCTCG{{GCTTCCAGTTGAATTTAGCAGCAAATATTA:: TAK2689 ;;repeat_deletion,1'12	A|-@chr5_ref v2@@385036[[CACTAAAGAGTTTCTTTTTTTATTATCTCG{{GCTTCCAGTTGAATTTAGCAGCAAATATTA:: TAK2689 ;;repeat_deletion,1'12
		T|A@chr13_ref v2@@137346[[GTTTTGCAAAATATTTATGTTTTGTTAATC{{CCTCTACCCTTTCAATGCTTGAAAAATACT:: TAK2494 ;;	-|A@chr5_ref v2@@450390[[AGGTGTATATATTATTCTACCGAGTAATCC{{GCAGCACTCCCATGCAACACAAGGATACGG:: TAK258 ;;repeat_insertion,1'9	AL-@chr5_ref v2@@385036[[CACTAAAGAGTTTCTTTTTTTATTATCTCG{{GCTTCCAGTTGAATTTAGCAGCAAATATTA:: TAK2689 ;;repeat_deletion,1'12	A|-@chr5_ref v2@@385036[[CACTAAAGAGTTTCTTTTTTTATTATCTCG{{GCTTCCAGTTGAATTTAGCAGCAAATATTA:: TAK2689 ;;repeat_deletion,1'12
		---|TAT@chr13_ref v2@@587633[[ATGGTTGTGATACTGTGGGTGTATTATTAC{{CTATTATTACTATTATTATTATTATTATTA:: TAK2494 ;;repeat_insertion,112'38	T|-@chr5_ref v2@@471269[[ACTCTTCTTTGTTAGCGTCTTGCATGTTCA{{AATGATGATGGAAAGGAAAGCGGTACCTGG:: TAK258 ;;repeat_deletion,1'8	A|-@chr5_ref v2@@389147[[TGTAGATCTTAGAGTGGAAAAAAGTAAAAC{{TTGAAATATATTTTCCATTTTCGCGAATGC:: TAK2689 ;;repeat_deletion,1'14	A|-@chr5_ref v2@@389147[[TGTAGATCTTAGAGTGGAAAAAAGTAAAAC{{TTGAAATATATTTTCCATTTTCGCGAATGC:: TAK2689 ;;repeat_deletion,1'14
		--|TA@chr14_ref v2@@138487[[CATTGTCTATAACGATAACAAAAGACATCG{{GGGCAGGTTTAGTAACATAATAACGTCCAA:: TAK2494 ;;repeat_insertion,12'17	T|-@chr5_ref v2@@490839[[ATGTAGTGATGAGTACTGTAACTGGTTTTA{{GAATTTTTATTTTCGTGACGTGCTTTTTTT:: TAK258 ;;repeat_deletion,1'11	AL-@chr5_ref v2@@389147[[TGTAGATCTTAGAGTGGAAAAAAGTAAAAC{{TTGAAATATATTTTCCATTTTCGCGAATGC:: TAK2689 ;;repeat_deletion,1'14	A|-@chr5_ref v2@@389147[[TGTAGATCTTAGAGTGGAAAAAAGTAAAAC{{TTGAAATATATTTTCCATTTTCGCGAATGC:: TAK2689 ;;repeat_deletion,1'14
		-|T@chr16_ref v2@@817470[[CATTGTTTTTCAAATTCAGTTGCTGTTCAA{{ATCTTTTCTTCACGAAGGGTTTCAAATTTG:: TAK2494 ;;repeat_insertion,1'5	A|-@chr5_ref v2@@491027[[AGGGTAATAGGAAATATCACGCTACCTGAC{{TTAATTTTGGCCTGGAAAATTCTTCTCCTT:: TAK258 ;;repeat_deletion,1'14	-|A@chr5_ref v2@@392976[[TAGCGGCTGTGATAAGTTTTGTTTTTTTTT{{GAAGGTCTCCTTCTTCGTTCATACCGCATC:: TAK2689 ;;repeat_insertion,1'12	-|A@chr5_ref v2@@392976[[TAGCGGCTGTGATAAGTTTTGTTTTTTTTT{{GAAGGTCTCCTTCTTCGTTCATACCGCATC:: TAK2689 ;;repeat_insertion,1'12
		-|A@chr3_ref v2@@142223[[GTGTGTCGAAACCAGGGACGAAGAAGAAGG{{TTGTCAAAGGATGAAAAGAATTCGAAAAAA:: TAK2495 ;;repeat_insertion,1'5	-|T@chr5_ref v2@@508866[[TAACGAAAACTGTTAATCGAAGATTATTTC{{CTCTTTCCTTTTTACAAAGAAAATTTTTTT:: TAK258 ;;repeat_insertion,1'11	-LA@chr5_ref v2@@392976[[TAGCGGCTGTGATAAGTTTTGTTTTTTTTT{{GAAGGTCTCCTTCTTCGTTCATACCGCATC:: TAK2689 ;;repeat_insertion,1'12	-|A@chr5_ref v2@@392976[[TAGCGGCTGTGATAAGTTTTGTTTTTTTTT{{GAAGGTCTCCTTCTTCGTTCATACCGCATC:: TAK2689 ;;repeat_insertion,1'12
		C|T@chr4_ref v2@@89977[[AAAGTTAAGACAATCTCCCACTCAAATATA{{GTACGTGAAATTGACATTTGAACTACCGCT:: TAK2495 ;;	-LT@chr5_ref v2@@511015[[AAACTTATCATCTTTTTTTTCTCCCTTCCC{{GTCTTAAATACTAGTTATTATCCTTTGTAA:: TAK258 ;;repeat_insertion,1'10	T|-@chr5_ref v2@@393858[[TTTTATTTATGTTGTACCTGGTAACCTTAA{{CTTTTCTTTGTAATACCTTAGCTCTGGTTA:: TAK2689 ;;repeat_deletion,1'11	T|-@chr5_ref v2@@393858[[TTTTATTTATGTTGTACCTGGTAACCTTAA{{CTTTTCTTTGTAATACCTTAGCTCTGGTTA:: TAK2689 ;;repeat_deletion,1'11
		-|C@chr4_ref v2@@578528[[TTTGAATTTATCAGCTACCATTGATTTAAA{{ATTATTTAGTTTTGCAATTGCGTCCTCAAA:: TAK2495 ;;repeat_insertion,3'3	AA|--@chr5_ref v2@@519627[[ATTTTGATAATAGCAACTAAAAAAGGAATG{{GTTCAAAAATAGTAACAGATATCTTTCGAA:: TAK258 ;;repeat_deletion,1'16	TL-@chr5_ref v2@@393858[[TTTTATTTATGTTGTACCTGGTAACCTTAA{{CTTTTCTTTGTAATACCTTAGCTCTGGTTA:: TAK2689 ;;repeat_deletion,1'11	T|-@chr5_ref v2@@393858[[TTTTATTTATGTTGTACCTGGTAACCTTAA{{CTTTTCTTTGTAATACCTTAGCTCTGGTTA:: TAK2689 ;;repeat_deletion,1'11
		T|-@chr4_ref v2@@1236185[[ACCACAGAGTTCTTTGTCCAGTTGCTAGTA{{CGCGACGAGGCAGGGGCGGGGAGACGTGTT:: TAK2495 ;;repeat_deletion,1'10	A|-@chr5_ref v2@@539352[[AATAAGGAAGATAAACTTTCGGAAAACCAG{{GGATATTACTGTGAGTCATGAACATCAACA:: TAK258 ;;repeat_deletion,1'9	-|G@chr5_ref v2@@394480[[GCGATAGTCCTTGGCTGCACCATACTCTTT{{TGCTTCTTTGGTTTCCTCCTGAAAGTCGTC:: TAK2689 ;;repeat_insertion,3'3	-|G@chr5_ref v2@@394480[[GCGATAGTCCTTGGCTGCACCATACTCTTT{{TGCTTCTTTGGTTTCCTCCTGAAAGTCGTC:: TAK2689 ;;repeat_insertion,3'3
		G|A@chr5_ref v2@@120960[[ATTATACAGAGATACCGTTCTGAATAAATT{{GAAAGTAAAACTGGGAATTTTCAGAAGCTA:: TAK2495 ;;	T|-@chr5_ref v2@@540351[[ATCAGTACAGAGATATTGAAGATGCCGCTA{{ATATTTCCGCCGTATTTTATTCCTGTGTAG:: TAK258 ;;repeat_deletion,1'13	-LG@chr5_ref v2@@394480[[GCGATAGTCCTTGGCTGCACCATACTCTTT{{TGCTTCTTTGGTTTCCTCCTGAAAGTCGTC:: TAK2689 ;;repeat_insertion,3'3	-|G@chr5_ref v2@@394480[[GCGATAGTCCTTGGCTGCACCATACTCTTT{{TGCTTCTTTGGTTTCCTCCTGAAAGTCGTC:: TAK2689 ;;repeat_insertion,3'3
		A|C@chr5_ref v2@@278436[[GTGATTGGTGTGAGTCCATTTTTGGAAGAG{{GCAGATTCCCCCATGACTCACTTAATGATC:: TAK2495 ;;	A|-@chr5_ref v2@@545290[[GTATTCTGATAAATCTAAAGAGAAATTACT{{GAAAAAAAAAAGAACGGGGGTGTAATAATT:: TAK258 ;;repeat_deletion,1'8	T|-@chr5_ref v2@@405311[[AAAGCGATTTTTATACTTTTCTCTTTTTCC{{GATTGGCTGTTTCCTTATGCCGCTCTTTCC:: TAK2689 ;;repeat_deletion,1'11	T|-@chr5_ref v2@@405311[[AAAGCGATTTTTATACTTTTCTCTTTTTCC{{GATTGGCTGTTTCCTTATGCCGCTCTTTCC:: TAK2689 ;;repeat_deletion,1'11
		C|A@chr7_ref v2@@408054[[CTTGCTCTTCTGCCTTTTCTGCAGCTTTTT{{GCGATCTTTTCTGGAGGTATATCCTCTATT:: TAK2495 ;;	T|-@chr5_ref v2@@549521[[TCTTTCGAAGCTTTTTCGAATATTTTAACA{{CTCTATAGCTTCTTTGTGGCATCGCCCATG:: TAK258 ;;repeat_deletion,1'6	TL-@chr5_ref v2@@405311[[AAAGCGATTTTTATACTTTTCTCTTTTTCC{{GATTGGCTGTTTCCTTATGCCGCTCTTTCC:: TAK2689 ;;repeat_deletion,1'11	T|-@chr5_ref v2@@405311[[AAAGCGATTTTTATACTTTTCTCTTTTTCC{{GATTGGCTGTTTCCTTATGCCGCTCTTTCC:: TAK2689 ;;repeat_deletion,1'11
		-|A@chr7_ref v2@@920020[[CCAAACATATTAAAAAACCCAGACATAAAG{{CTTTGAAAAAAAAAGTATTATGCCGCTGAG:: TAK2495 ;;repeat_insertion,1'7	pC@chr6_ref v2@@16332[[TTTAGCATCGCCAAAATATGATTTCAAAAT{{CTTGAGCCTATTATACCACGTTCCAAAACT:: TAK258 ;;	T|-@chr5_ref v2@@431858[[GGCATTTTTTCGTTATGAAGAAAACGAATC{{GAGCCCGAGAGAAAGGTCGGACGAAAACCA:: TAK2689 ;;repeat_deletion,1'11	T|-@chr5_ref v2@@431858[[GGCATTTTTTCGTTATGAAGAAAACGAATC{{GAGCCCGAGAGAAAGGTCGGACGAAAACCA:: TAK2689 ;;repeat_deletion,1'11
		C|G@chr9_ref v2@@67894[[TGAAATCCTTGAATAGTACTGCGATTTGAT{{TCATCGACCAAAACATTGAGTTTTGTCACT:: TAK2495 ;;	C|T@chr6_ref v2@@16332[[TTTAGCATCGCCAAAATATGATTTCAAAAT{{CTTGAGCCTATTATACCACGTTCCAAAACT:: TAK258 ;;	TL-@chr5_ref v2@@431858[[GGCATTTTTTCGTTATGAAGAAAACGAATC{{GAGCCCGAGAGAAAGGTCGGACGAAAACCA:: TAK2689 ;;repeat_deletion,1'11	T|-@chr5_ref v2@@431858[[GGCATTTTTTCGTTATGAAGAAAACGAATC{{GAGCCCGAGAGAAAGGTCGGACGAAAACCA:: TAK2689 ;;repeat_deletion,1'11
		-|A@chr10_ref v2@@221427[[CTTTAATGGATCAGCCTAAAAATGGTCACC{{CTATATAACAAAGACACAAGGTGTAGTGGC:: TAK2495 ;;repeat_insertion,1'4	pAT@chr6_ref v2@@29838[[ATTATGCTATTATAGCAAGAAAAAAAATTT{{TTTTTTTTTCAAGGGGGGTGATTGTGATGT:: TAK258 ;;	T|-@chr5_ref v2@@432026[[CAAATTCATTTACTAACTTATTTTTTTCTA{{AGATATGTGGTGACATTCATGGGCAATACT:: TAK2689 ;;repeat_deletion,1'14	T|-@chr5_ref v2@@432026[[CAAATTCATTTACTAACTTATTTTTTTCTA{{AGATATGTGGTGACATTCATGGGCAATACT:: TAK2689 ;;repeat_deletion,1'14
		-LA@chr10_ref v2@@221427[[CTTTAATGGATCAGCCTAAAAATGGTCACC{{CTATATAACAAAGACACAAGGTGTAGTGGC:: TAK2495 ;;repeat_insertion,1'4	T|-@chr6_ref v2@@29839[[TTATGCTATTATAGCAAGAAAAAAAATTTA{{CAAGGGGGGTGATTGTGATGTGAATTAAAT:: TAK258 ;;repeat_deletion,1'9	TL-@chr5_ref v2@@432026[[CAAATTCATTTACTAACTTATTTTTTTCTA{{AGATATGTGGTGACATTCATGGGCAATACT:: TAK2689 ;;repeat_deletion,1'14	T|-@chr5_ref v2@@432026[[CAAATTCATTTACTAACTTATTTTTTTCTA{{AGATATGTGGTGACATTCATGGGCAATACT:: TAK2689 ;;repeat_deletion,1'14
		C|T@chr11_ref v2@@438268[[TAATACATCAACTACTGATATCAAAGTAGG{{ACTTAGAATCAAAAGGCTTCCGAAAATTTG:: TAK2495 ;;	pCT@chr6_ref v2@@30997[[CCGATGTGAAAATAGTAAACCTACGATAAC{{TTTTTTTTTTTACTAACCGAATTGAGCAGA:: TAK258 ;;	T|-@chr5_ref v2@@440303[[GCCTCGTGACAAAATGAACATTTTATCTTA{{CTTTTTACTACTCTTTTTGCTGGTTACTCC:: TAK2689 ;;repeat_deletion,1'8	T|-@chr5_ref v2@@440303[[GCCTCGTGACAAAATGAACATTTTATCTTA{{CTTTTTACTACTCTTTTTGCTGGTTACTCC:: TAK2689 ;;repeat_deletion,1'8
		-|T@chr12_ref v2@@643354[[AGCTGAAAATGCAGAAAAAACCCGTCATTA{{AGTAAGTTCAAGAAGCAAACAGCATTGAAA:: TAK2495 ;;repeat_insertion,1'4	-LT@chr6_ref v2@@30998[[CGATGTGAAAATAGTAAACCTACGATAACC{{ACTAACCGAATTGAGCAGATATTGTTACCT:: TAK258 ;;repeat_insertion,1'11	TL-@chr5_ref v2@@440303[[GCCTCGTGACAAAATGAACATTTTATCTTA{{CTTTTTACTACTCTTTTTGCTGGTTACTCC:: TAK2689 ;;repeat_deletion,1'8	T|-@chr5_ref v2@@440303[[GCCTCGTGACAAAATGAACATTTTATCTTA{{CTTTTTACTACTCTTTTTGCTGGTTACTCC:: TAK2689 ;;repeat_deletion,1'8
		--|AT@chr14_ref v2@@606123[[ATATATGTGCATATATATATATCCATTTAA{{CTTTTGTCCTCCTCTCCAGTTACTTTTGCG:: TAK2495 ;;repeat_insertion,12'18	T|-@chr6_ref v2@@31533[[GATACAGAGCAAGGAACGTGATGTAATGCA{{GTTCCTTGGAACCACATGATTTACTCAACA:: TAK258 ;;repeat_deletion,1'11	T|-@chr5_ref v2@@461797[[TAAAAATAGATAAAGGAAATCAAGTGTTTC{{GGTTTATTGTTTGACACTGGTGATTTGCTT:: TAK2689 ;;repeat_deletion,1'13	T|-@chr5_ref v2@@461797[[TAAAAATAGATAAAGGAAATCAAGTGTTTC{{GGTTTATTGTTTGACACTGGTGATTTGCTT:: TAK2689 ;;repeat_deletion,1'13
		T|A@chr15_ref v2@@854652[[GTAGGCTCTCTCTAGGATAACTTCTTCAAC{{GAATTCGTAGTAATCAATCTTAGAATTCTA:: TAK2495 ;;	TL-@chr6_ref v2@@31533[[GATACAGAGCAAGGAACGTGATGTAATGCA{{GTTCCTTGGAACCACATGATTTACTCAACA:: TAK258 ;;repeat_deletion,1'11	TL-@chr5_ref v2@@461797[[TAAAAATAGATAAAGGAAATCAAGTGTTTC{{GGTTTATTGTTTGACACTGGTGATTTGCTT:: TAK2689 ;;repeat_deletion,1'13	T|-@chr5_ref v2@@461797[[TAAAAATAGATAAAGGAAATCAAGTGTTTC{{GGTTTATTGTTTGACACTGGTGATTTGCTT:: TAK2689 ;;repeat_deletion,1'13
		T|-@chr2_ref v2@@342877[[TAGACAAGAAGTCCTAAGAACTTACCATAA{{CTAAAAACCCTTTTTTACTCAAAACTAATA:: TAK2496 ;;repeat_deletion,1'8	pA@chr6_ref v2@@31532[[AGATACAGAGCAAGGAACGTGATGTAATGC{{TTTTTTTTTTTGTTCCTTGGAACCACATGA:: TAK258 ;;	A|-@chr5_ref v2@@519627[[ATTTTGATAATAGCAACTAAAAAAGGAATG{{GTTCAAAAATAGTAACAGATATCTTTCGAA:: TAK2689 ;;repeat_deletion,1'16	A|-@chr5_ref v2@@519627[[ATTTTGATAATAGCAACTAAAAAAGGAATG{{GTTCAAAAATAGTAACAGATATCTTTCGAA:: TAK2689 ;;repeat_deletion,1'16
		C|A@chr2_ref v2@@716181[[GAACCGGCAAAGAGCGCTTGTAGCCCGACG{{AAATTCCCATTATTGGTTTTCCAGATTCAA:: TAK2496 ;;	pTAAA@chr6_ref v2@@57967[[CTATTGATTTTTGATCCTCACTTCAGCGGC{{AAAAAAAAAAAAAACACCCCGAGTATTAGT:: TAK258 ;;	T|-@chr5_ref v2@@521816[[CTCCCCTAAACGTTTCTTTTTCTTTTTCCA{{AGTTTTACTTTCTTTTTATTCGGAAAAATC:: TAK2689 ;;repeat_deletion,1'16	T|-@chr5_ref v2@@521816[[CTCCCCTAAACGTTTCTTTTTCTTTTTCCA{{AGTTTTACTTTCTTTTTATTCGGAAAAATC:: TAK2689 ;;repeat_deletion,1'16
		A|T@chr2_ref v2@@782912[[TGCCATGTTTGATGGTGTCTTTAGCAATTT{{AGCGCAAAACCAGATACCACAGAGACTGAA:: TAK2496 ;;	A|-@chr6_ref v2@@57968[[TATTGATTTTTGATCCTCACTTCAGCGGCT{{CACCCCGAGTATTAGTGAATATAGATATAT:: TAK258 ;;repeat_deletion,1'14	TL-@chr5_ref v2@@521816[[CTCCCCTAAACGTTTCTTTTTCTTTTTCCA{{AGTTTTACTTTCTTTTTATTCGGAAAAATC:: TAK2689 ;;repeat_deletion,1'16	T|-@chr5_ref v2@@521816[[CTCCCCTAAACGTTTCTTTTTCTTTTTCCA{{AGTTTTACTTTCTTTTTATTCGGAAAAATC:: TAK2689 ;;repeat_deletion,1'16
		C|T@chr3_ref v2@@91985[[CGTCCACATTTAGGAAAGTGACTTCAAATC{{CTCCTTCATCATGGCCCGTGCGGCTTCCAA:: TAK2496 ;;	pCAT@chr6_ref v2@@68948[[AACTCTAACAAAGGAGAATATATATACGTA{{ATATATATATATATATATATAAGTTATTGT:: TAK258 ;;	A|-@chr5_ref v2@@544219[[AGGCAAAAAGCAAAGAAAAGCAAAAAAAAT{{CAAAAAAACAGGGGTATGAGAAAAAGACAC:: TAK2689 ;;repeat_deletion,1'11	A|-@chr5_ref v2@@544219[[AGGCAAAAAGCAAAGAAAAGCAAAAAAAAT{{CAAAAAAACAGGGGTATGAGAAAAAGACAC:: TAK2689 ;;repeat_deletion,1'11
		-|C@chr4_ref v2@@335152[[AACATTCTCGGCGGTACAGTGTTCAGAGAG{{ATTGTGATTCCTAGAATTCCTAGACTGGTC:: TAK2496 ;;repeat_insertion,3'3	AT|--@chr6_ref v2@@68949[[ACTCTAACAAAGGAGAATATATATACGTAC{{AGTTATTGTAATTGAGAAAAAAATAAACAT:: TAK258 ;;repeat_deletion,12'21	AL-@chr5_ref v2@@544219[[AGGCAAAAAGCAAAGAAAAGCAAAAAAAAT{{CAAAAAAACAGGGGTATGAGAAAAAGACAC:: TAK2689 ;;repeat_deletion,1'11	A|-@chr5_ref v2@@544219[[AGGCAAAAAGCAAAGAAAAGCAAAAAAAAT{{CAAAAAAACAGGGGTATGAGAAAAAGACAC:: TAK2689 ;;repeat_deletion,1'11
		A|C@chr4_ref v2@@561864[[TATTGGGGTCCTCTAATAGAGATACTATAG{{GATCAACACACTTTCCACGGTCTGCACGGG:: TAK2496 ;;	pA@chr6_ref v2@@83144[[ACCATGTATTTTGTAAGCGCTGTTAAAGGT{{TGATTGTGACTTATAATGATGTTAGTGCCA:: TAK258 ;;	T|-@chr5_ref v2@@549215[[ATTTGCTTTGCCAATTTTTTGTCATCTAGC{{CTATGATTGAAATTTAGGTCACGAAGCCTT:: TAK2689 ;;repeat_deletion,1'6	T|-@chr5_ref v2@@549215[[ATTTGCTTTGCCAATTTTTTGTCATCTAGC{{CTATGATTGAAATTTAGGTCACGAAGCCTT:: TAK2689 ;;repeat_deletion,1'6
		T|C@chr4_ref v2@@1459561[[ATACTTTTTCCGTCAGCTTTGCGGGTTTTC{{TTTTTGCGGCCTTGTAAACGGCTGTGGGAA:: TAK2496 ;;	A|G@chr6_ref v2@@83144[[ACCATGTATTTTGTAAGCGCTGTTAAAGGT{{TGATTGTGACTTATAATGATGTTAGTGCCA:: TAK258 ;;	TL-@chr5_ref v2@@549215[[ATTTGCTTTGCCAATTTTTTGTCATCTAGC{{CTATGATTGAAATTTAGGTCACGAAGCCTT:: TAK2689 ;;repeat_deletion,1'6	T|-@chr5_ref v2@@549215[[ATTTGCTTTGCCAATTTTTTGTCATCTAGC{{CTATGATTGAAATTTAGGTCACGAAGCCTT:: TAK2689 ;;repeat_deletion,1'6
		C|A@chr5_ref v2@@455139[[CTTAACGTAGTTAACAAAGTACATACCAAA{{ATAACAGCAAAAATATACGTAAAGATGGAT:: TAK2496 ;;	pAT@chr6_ref v2@@95462[[ATACTTCTGAGTTCTACGTGGTGCAAAAAT{{TTTTTTTTTTTTTGAAAAACCTACCCTATT:: TAK258 ;;	-|G@chr5_ref v2@@563679[[GTACACGGGGTTTACTTTGGCTCATAGAAT{{TCTGGATATGAAATTCTGAAATATTCAGAT:: TAK2689 ;;repeat_insertion,3'3	-|G@chr5_ref v2@@563679[[GTACACGGGGTTTACTTTGGCTCATAGAAT{{TCTGGATATGAAATTCTGAAATATTCAGAT:: TAK2689 ;;repeat_insertion,3'3
		CLA@chr5_ref v2@@455139[[CTTAACGTAGTTAACAAAGTACATACCAAA{{ATAACAGCAAAAATATACGTAAAGATGGAT:: TAK2496 ;;	pCAA@chr6_ref v2@@97507[[GATTGGTTGAATCTGAATTTATAGATCCCC{{AAAAAAAAAAAGTACTCGCTTCTTTCCATG:: TAK258 ;;	-LG@chr5_ref v2@@563679[[GTACACGGGGTTTACTTTGGCTCATAGAAT{{TCTGGATATGAAATTCTGAAATATTCAGAT:: TAK2689 ;;repeat_insertion,3'3	-|G@chr5_ref v2@@563679[[GTACACGGGGTTTACTTTGGCTCATAGAAT{{TCTGGATATGAAATTCTGAAATATTCAGAT:: TAK2689 ;;repeat_insertion,3'3
		TTAATTGATAAT|------------@chr6_ref v2@@246911[[TTATCTAAGAAAACAATGGGTGGAAAGACA{{CAAGCGAACAGAGAGATCATCATTATGAAT:: TAK2496 ;;deletion_terminal_microhomology,TTAATTGATA'10	pTA@chr6_ref v2@@97618[[AATAAAAAGAAGAACACTATATTTATTTCA{{AAAAAAAAAAAAAAAATAACAAAAAAAGTG:: TAK258 ;;	A|-@chr6_ref v2@@57968[[TATTGATTTTTGATCCTCACTTCAGCGGCT{{CACCCCGAGTATTAGTGAATATAGATATAT:: TAK2689 ;;repeat_deletion,1'14	A|-@chr6_ref v2@@57968[[TATTGATTTTTGATCCTCACTTCAGCGGCT{{CACCCCGAGTATTAGTGAATATAGATATAT:: TAK2689 ;;repeat_deletion,1'14
		T|G@chr7_ref v2@@104427[[ACAATAATAGCAACCCTTGTAAAGCCACAT{{TTCGTTGAAAGGAGAAGGTTCCAATATGAT:: TAK2496 ;;	A|-@chr6_ref v2@@97619[[ATAAAAAGAAGAACACTATATTTATTTCAT{{TAACAAAAAAAGTGCAACATTTATCAAAAG:: TAK258 ;;repeat_deletion,1'16	AL-@chr6_ref v2@@57968[[TATTGATTTTTGATCCTCACTTCAGCGGCT{{CACCCCGAGTATTAGTGAATATAGATATAT:: TAK2689 ;;repeat_deletion,1'14	A|-@chr6_ref v2@@57968[[TATTGATTTTTGATCCTCACTTCAGCGGCT{{CACCCCGAGTATTAGTGAATATAGATATAT:: TAK2689 ;;repeat_deletion,1'14
		T|-@chr7_ref v2@@122347[[TAGGGGTTCGAGCCCCCTACAGGGCTATTC{{GTTCTATATGAACAGAGCTATTTCCCTTCT:: TAK2496 ;;repeat_deletion,1'7	pTA@chr6_ref v2@@107772[[CTAGTTCAGTTTAAAAATTAGCTGTTTTTT{{AAAAAAAAAAATTCTCTTTCTTTACAAAAT:: TAK258 ;;	T|-@chr6_ref v2@@75913[[AGCCCCAGCTTTTGCTTTCTGCTTTTTTTC{{AGTCGTGGTTCTCTGATGGGGGAGGAGCCG:: TAK2689 ;;repeat_deletion,1'15	T|-@chr6_ref v2@@75913[[AGCCCCAGCTTTTGCTTTCTGCTTTTTTTC{{AGTCGTGGTTCTCTGATGGGGGAGGAGCCG:: TAK2689 ;;repeat_deletion,1'15
		T|C@chr7_ref v2@@184594[[GGCGGTTATCTATTGGCAAAAGTGGATTTC{{AAAATCCCTAATGGAAGGTAAATTTTGACT:: TAK2496 ;;	A|-@chr6_ref v2@@107773[[TAGTTCAGTTTAAAAATTAGCTGTTTTTTT{{TTCTCTTTCTTTACAAAATGTTCTTAAATG:: TAK258 ;;repeat_deletion,1'11	TL-@chr6_ref v2@@75913[[AGCCCCAGCTTTTGCTTTCTGCTTTTTTTC{{AGTCGTGGTTCTCTGATGGGGGAGGAGCCG:: TAK2689 ;;repeat_deletion,1'15	T|-@chr6_ref v2@@75913[[AGCCCCAGCTTTTGCTTTCTGCTTTTTTTC{{AGTCGTGGTTCTCTGATGGGGGAGGAGCCG:: TAK2689 ;;repeat_deletion,1'15
		-|T@chr7_ref v2@@194861[[TCACGCCCTCGCAAAATTGGATTCTCAAAA{{CCTAAATTCTGCTCTGGAACCTAATAAGCC:: TAK2496 ;;repeat_insertion,1'5	pAT@chr6_ref v2@@111479[[TTCAAATTGCAAAACCATTAGTTTTATTAT{{TTTTTTTTTTTTTCTTTCATTGAAGTATAC:: TAK258 ;;	AA|--@chr6_ref v2@@104580[[TTGTATTACGCAAAAAAAAAAAAAATAAAT{{TAAGGTATAAATCGTTGGTTCTTTTATGCA:: TAK2689 ;;repeat_deletion,1'19	AA|--@chr6_ref v2@@104580[[TTGTATTACGCAAAAAAAAAAAAAATAAAT{{TAAGGTATAAATCGTTGGTTCTTTTATGCA:: TAK2689 ;;repeat_deletion,1'19
		-|T@chr7_ref v2@@345857[[TACAATGCATGAGGTTACCCGCACTTATTA{{CTCTTTTTTTTTCTTAGCTATAAAAGGCAG:: TAK2496 ;;repeat_insertion,1'7	T|-@chr6_ref v2@@111480[[TCAAATTGCAAAACCATTAGTTTTATTATA{{CTTTCATTGAAGTATACACGAAATCCCATA:: TAK258 ;;repeat_deletion,1'13	-|A@chr6_ref v2@@104580[[TTGTATTACGCAAAAAAAAAAAAAATAAAT{{TAAGGTATAAATCGTTGGTTCTTTTATGCA:: TAK2689 ;;repeat_insertion,1'19	-|A@chr6_ref v2@@104580[[TTGTATTACGCAAAAAAAAAAAAAATAAAT{{TAAGGTATAAATCGTTGGTTCTTTTATGCA:: TAK2689 ;;repeat_insertion,1'19
		-|C@chr8_ref v2@@456364[[ATTGCAGTTAGTAAATCTTCATAATCGACG{{ACTTATTCTTTCTTTATAGTACCGGGTAGG:: TAK2496 ;;repeat_insertion,3'3	pGAA@chr6_ref v2@@119286[[GTAATCGTTTGTCATGATAAACACGTACGG{{AAAAAAAAAAAAAGTATCAATAACGCGTAA:: TAK258 ;;	AA|--@chr6_ref v2@@107773[[TAGTTCAGTTTAAAAATTAGCTGTTTTTTT{{TTCTCTTTCTTTACAAAATGTTCTTAAATG:: TAK2689 ;;repeat_deletion,1'11	AA|--@chr6_ref v2@@107773[[TAGTTCAGTTTAAAAATTAGCTGTTTTTTT{{TTCTCTTTCTTTACAAAATGTTCTTAAATG:: TAK2689 ;;repeat_deletion,1'11
		T|A@chr9_ref v2@@272353[[ACTAACTGGCTTCCACAACATGGTTATAAT{{GGCAAAGTCTTTGTGAAAAACATATACTTT:: TAK2496 ;;	A|-@chr6_ref v2@@119287[[TAATCGTTTGTCATGATAAACACGTACGGG{{GTATCAATAACGCGTAAAGTGAATAGAGTA:: TAK258 ;;repeat_deletion,1'13	AAL--@chr6_ref v2@@107773[[TAGTTCAGTTTAAAAATTAGCTGTTTTTTT{{TTCTCTTTCTTTACAAAATGTTCTTAAATG:: TAK2689 ;;repeat_deletion,1'11	AA|--@chr6_ref v2@@107773[[TAGTTCAGTTTAAAAATTAGCTGTTTTTTT{{TTCTCTTTCTTTACAAAATGTTCTTAAATG:: TAK2689 ;;repeat_deletion,1'11
		GLT@chr10_ref v2@@608670[[CAGTCCGCCTCTTGTCACGTGATTTAGTAA{{AAATTTTGACAGCACCCTCGGTTTAATGGA:: TAK2496 ;;	T|-@chr6_ref v2@@134765[[ACGCTTCTGCAATAATATCCGGGTTGAATA{{ACCACCCTTATTCCACTATTCTCTATTGCG:: TAK258 ;;repeat_deletion,1'8	C|-@chr6_ref v2@@123671[[CACATTCTCCGCTAAGAGCAAGGTCTGCTA{{AACGCTACAGGACCAAAAACTGTTCAATGG:: TAK2689 ;;repeat_deletion,3'4	C|-@chr6_ref v2@@123671[[CACATTCTCCGCTAAGAGCAAGGTCTGCTA{{AACGCTACAGGACCAAAAACTGTTCAATGG:: TAK2689 ;;repeat_deletion,3'4
		T|C@chr10_ref v2@@652594[[CAAGGACCCACTAATGATGTAACATAGCCA{{AAACAATTATTGTTAGCAAGTATACCCGTG:: TAK2496 ;;	pA@chr6_ref v2@@134764[[TACGCTTCTGCAATAATATCCGGGTTGAAT{{TTTTTTTTACCACCCTTATTCCACTATTCT:: TAK258 ;;	CL-@chr6_ref v2@@123671[[CACATTCTCCGCTAAGAGCAAGGTCTGCTA{{AACGCTACAGGACCAAAAACTGTTCAATGG:: TAK2689 ;;repeat_deletion,3'4	C|-@chr6_ref v2@@123671[[CACATTCTCCGCTAAGAGCAAGGTCTGCTA{{AACGCTACAGGACCAAAAACTGTTCAATGG:: TAK2689 ;;repeat_deletion,3'4
		-|C@chr11_ref v2@@85524[[ACAACGCGTTGATGAATATATATATCAACT{{AGAAAACTTAAAGCTCATAATGACTTTAAT:: TAK2496 ;;repeat_insertion,3'4	pA@chr6_ref v2@@154448[[GAATGGGAAAGAGAAAACGCGTTAGGAGGG{{AAAGGCTCCTTAAATAACAGTAAAAATGAA:: TAK258 ;;	A|-@chr6_ref v2@@148665[[TTGAAAGTTAGAAATTAGTATTATAATAGC{{TTTAAAGTTAGAAATTAGAATTTAAGGCTC:: TAK2689 ;;repeat_deletion,1'8	A|-@chr6_ref v2@@148665[[TTGAAAGTTAGAAATTAGTATTATAATAGC{{TTTAAAGTTAGAAATTAGAATTTAAGGCTC:: TAK2689 ;;repeat_deletion,1'8
		-|A@chr12_ref v2@@112995[[AGGAATCTCCGTTTAGTTGAAGATAGTTTC{{CCCTCAAAAAACTAATTTACACCTTGTCTA:: TAK2496 ;;repeat_insertion,1'7	A|G@chr6_ref v2@@154448[[GAATGGGAAAGAGAAAACGCGTTAGGAGGG{{AAAGGCTCCTTAAATAACAGTAAAAATGAA:: TAK258 ;;	AL-@chr6_ref v2@@148665[[TTGAAAGTTAGAAATTAGTATTATAATAGC{{TTTAAAGTTAGAAATTAGAATTTAAGGCTC:: TAK2689 ;;repeat_deletion,1'8	A|-@chr6_ref v2@@148665[[TTGAAAGTTAGAAATTAGTATTATAATAGC{{TTTAAAGTTAGAAATTAGAATTTAAGGCTC:: TAK2689 ;;repeat_deletion,1'8
		-|A@chr12_ref v2@@421248[[GTCCAGGTACAGCGGAAGGAAAAAAAAAGC{{GAGTGCTGCTGTTAAGTCGGCGCTATCAAA:: TAK2496 ;;repeat_insertion,1'4	T|-@chr6_ref v2@@164822[[ATTAAGTATGCATTCATAGCCCCATGATAC{{GACTACTTGTATTGGAATCTAATTGACCTA:: TAK258 ;;repeat_deletion,1'11	-|C@chr6_ref v2@@196943[[TAATACTCCTCAAAGGTCCTCCAAACGAGG{{TCGGTGCTTTTATCTGGTTGCATCGTTTTA:: TAK2689 ;;repeat_insertion,3'5	-|C@chr6_ref v2@@196943[[TAATACTCCTCAAAGGTCCTCCAAACGAGG{{TCGGTGCTTTTATCTGGTTGCATCGTTTTA:: TAK2689 ;;repeat_insertion,3'5
		T|-@chr13_ref v2@@505006[[GCAAGAGTTCGAATCTCTTAGCAACCATTA{{CTCGCGTATTCCTTTGAGGGCGCCCCTTTA:: TAK2496 ;;repeat_deletion,1'7	TL-@chr6_ref v2@@164822[[ATTAAGTATGCATTCATAGCCCCATGATAC{{GACTACTTGTATTGGAATCTAATTGACCTA:: TAK258 ;;repeat_deletion,1'11	-LC@chr6_ref v2@@196943[[TAATACTCCTCAAAGGTCCTCCAAACGAGG{{TCGGTGCTTTTATCTGGTTGCATCGTTTTA:: TAK2689 ;;repeat_insertion,3'5	-|C@chr6_ref v2@@196943[[TAATACTCCTCAAAGGTCCTCCAAACGAGG{{TCGGTGCTTTTATCTGGTTGCATCGTTTTA:: TAK2689 ;;repeat_insertion,3'5
		A|C@chr13_ref v2@@757196[[AGATAAAGATAGGACTCTTCTACTAAACAT{{TATATTACTGAACGTCCCAATCGAATATCG:: TAK2496 ;;	pC@chr6_ref v2@@164821[[AATTAAGTATGCATTCATAGCCCCATGATA{{TTTTTTTTTTTGACTACTTGTATTGGAATC:: TAK258 ;;	A|-@chr6_ref v2@@224100[[TAAAAGAAAACAGTACTAGACAGAGCGCAT{{GCCTAATCCCTTTTCCGTCTGTATACTTGT:: TAK2689 ;;repeat_deletion,1'7	A|-@chr6_ref v2@@224100[[TAAAAGAAAACAGTACTAGACAGAGCGCAT{{GCCTAATCCCTTTTCCGTCTGTATACTTGT:: TAK2689 ;;repeat_deletion,1'7
		-|C@chr16_ref v2@@188784[[TTAATGGACTTAAGCACGTGACTTTTAAAA{{ATGCATCGGTTACTATGGTTACCATTACTT:: TAK2496 ;;repeat_insertion,3'3	A|-@chr6_ref v2@@172414[[TAGATACGCGTATCTTTTCAACTAAGGCAT{{GGTAGAAAGTGAGGACGAAAAAGTGCAAAA:: TAK258 ;;repeat_deletion,1'10	AL-@chr6_ref v2@@224100[[TAAAAGAAAACAGTACTAGACAGAGCGCAT{{GCCTAATCCCTTTTCCGTCTGTATACTTGT:: TAK2689 ;;repeat_deletion,1'7	A|-@chr6_ref v2@@224100[[TAAAAGAAAACAGTACTAGACAGAGCGCAT{{GCCTAATCCCTTTTCCGTCTGTATACTTGT:: TAK2689 ;;repeat_deletion,1'7
		-LC@chr16_ref v2@@188784[[TTAATGGACTTAAGCACGTGACTTTTAAAA{{ATGCATCGGTTACTATGGTTACCATTACTT:: TAK2496 ;;repeat_insertion,3'3	AL-@chr6_ref v2@@172414[[TAGATACGCGTATCTTTTCAACTAAGGCAT{{GGTAGAAAGTGAGGACGAAAAAGTGCAAAA:: TAK258 ;;repeat_deletion,1'10	-|T@chr7_ref v2@@17815[[TGTTTATTTATCGAATACTAGGTCGAAACA{{GTTTATTCAAAATGATCATGTACCTTCTTC:: TAK2689 ;;repeat_insertion,1'8	-|T@chr7_ref v2@@17815[[TGTTTATTTATCGAATACTAGGTCGAAACA{{GTTTATTCAAAATGATCATGTACCTTCTTC:: TAK2689 ;;repeat_insertion,1'8
		A|T@chr16_ref v2@@335536[[TTCTAGAATATACACACAGATACTCCTAGC{{GCCAGTGTTTCAACAAACGTGATGTTGTAT:: TAK2496 ;;	pT@chr6_ref v2@@172413[[TTAGATACGCGTATCTTTTCAACTAAGGCA{{AAAAAAAAAAGGTAGAAAGTGAGGACGAAA:: TAK258 ;;	-LT@chr7_ref v2@@17815[[TGTTTATTTATCGAATACTAGGTCGAAACA{{GTTTATTCAAAATGATCATGTACCTTCTTC:: TAK2689 ;;repeat_insertion,1'8	-|T@chr7_ref v2@@17815[[TGTTTATTTATCGAATACTAGGTCGAAACA{{GTTTATTCAAAATGATCATGTACCTTCTTC:: TAK2689 ;;repeat_insertion,1'8
		T|C@chr16_ref v2@@421290[[CCACTATCAGTACTGCAATTGTCTAGTCTT{{TCCAAAGCTTTTACATAAAATTTGATAAAG:: TAK2496 ;;	TT|--@chr6_ref v2@@174048[[CTGCACCATTCTAAACGCGGGGGGAGTTTC{{CAGCCTTTTCTTCGTAAGCAAAGTATCCCA:: TAK258 ;;repeat_deletion,1'15	--|AA@chr7_ref v2@@43268[[ATAAAAATAATACTATCATCGTTGTGATGC{{TGAACAGAAAATAATAGTGATGTGAATGGT:: TAK2689 ;;repeat_insertion,1'15	--|AA@chr7_ref v2@@43268[[ATAAAAATAATACTATCATCGTTGTGATGC{{TGAACAGAAAATAATAGTGATGTGAATGGT:: TAK2689 ;;repeat_insertion,1'15
		-|A@chr16_ref v2@@457741[[AATCAAACTCATCCAGAACTGGATGCCTCC{{CCCTGCAAAATATCTAGCTTGATATCTTAC:: TAK2496 ;;repeat_insertion,1'7	-|T@chr6_ref v2@@174048[[CTGCACCATTCTAAACGCGGGGGGAGTTTC{{CAGCCTTTTCTTCGTAAGCAAAGTATCCCA:: TAK258 ;;repeat_insertion,1'15	--LAA@chr7_ref v2@@43268[[ATAAAAATAATACTATCATCGTTGTGATGC{{TGAACAGAAAATAATAGTGATGTGAATGGT:: TAK2689 ;;repeat_insertion,1'15	--|AA@chr7_ref v2@@43268[[ATAAAAATAATACTATCATCGTTGTGATGC{{TGAACAGAAAATAATAGTGATGTGAATGGT:: TAK2689 ;;repeat_insertion,1'15
		-|G@chr16_ref v2@@735186[[TGCTCCAGTTGTAATCTTTTTCTTAGATTT{{CTCGTTTTTTTTGAGATTTCTTGTATTTAT:: TAK2496 ;;repeat_insertion,3'3	pC@chr6_ref v2@@174047[[GCTGCACCATTCTAAACGCGGGGGGAGTTT{{TTTTTTTTTTTTTTTCAGCCTTTTCTTCGT:: TAK258 ;;	A|-@chr7_ref v2@@45355[[ATCAACGCGTTATACCTTGGGTATACTAGG{{GATACATATGGATGTATATGACCTGCATAC:: TAK2689 ;;repeat_deletion,1'13	A|-@chr7_ref v2@@45355[[ATCAACGCGTTATACCTTGGGTATACTAGG{{GATACATATGGATGTATATGACCTGCATAC:: TAK2689 ;;repeat_deletion,1'13
		T|A@chr2_ref v2@@47796[[AACGGATTTACCGCCGTGGATACGATATGG{{GCGATACTGTGGCCACATAGATTACGACAA:: TAK2497 ;;	pA@chr6_ref v2@@187482[[ATGGGTGAATGTGAAACTTTTGAAGTTAAA{{GCTACATTTATGGAAACATCAGTAAAACAT:: TAK258 ;;	AL-@chr7_ref v2@@45355[[ATCAACGCGTTATACCTTGGGTATACTAGG{{GATACATATGGATGTATATGACCTGCATAC:: TAK2689 ;;repeat_deletion,1'13	A|-@chr7_ref v2@@45355[[ATCAACGCGTTATACCTTGGGTATACTAGG{{GATACATATGGATGTATATGACCTGCATAC:: TAK2689 ;;repeat_deletion,1'13
		G|T@chr2_ref v2@@361703[[AACTCTTCTCTGGTAACGTCAGGTGCCATT{{ACATGGTGTGCCTTGACTTCGCATTAGTTC:: TAK2497 ;;	A|G@chr6_ref v2@@187482[[ATGGGTGAATGTGAAACTTTTGAAGTTAAA{{GCTACATTTATGGAAACATCAGTAAAACAT:: TAK258 ;;	-|G@chr7_ref v2@@62078[[ACAATTAGTGTAAATAAGTATCTTAATTAT{{TGAAAAACGTAACCGTAATGGTAAGGATGC:: TAK2689 ;;repeat_insertion,3'3	-|G@chr7_ref v2@@62078[[ACAATTAGTGTAAATAAGTATCTTAATTAT{{TGAAAAACGTAACCGTAATGGTAAGGATGC:: TAK2689 ;;repeat_insertion,3'3
		AGGATCGAACTA|------------@chr2_ref v2@@642985[[GATTGCAAAAAAAAAAAGAAGCTCGCACTC{{CCAACAGATTTGCAATCTGCTGCGCTACCA:: TAK2497 ;;deletion_terminal_microhomology,AGGA'4	-|T@chr6_ref v2@@194608[[ATTAATTGAACTTTAAGTATTTGGCTTTTA{{CATTTTCTTACTCGCGCTTTTCTTTATTAA:: TAK258 ;;repeat_insertion,1'12	-LG@chr7_ref v2@@62078[[ACAATTAGTGTAAATAAGTATCTTAATTAT{{TGAAAAACGTAACCGTAATGGTAAGGATGC:: TAK2689 ;;repeat_insertion,3'3	-|G@chr7_ref v2@@62078[[ACAATTAGTGTAAATAAGTATCTTAATTAT{{TGAAAAACGTAACCGTAATGGTAAGGATGC:: TAK2689 ;;repeat_insertion,3'3
		C|A@chr3_ref v2@@232838[[CACCTTTGTTCAACAGTACATAATAAGAAT{{TGTAGATATAGATGAACTTTCTCTATTACA:: TAK2497 ;;	pATT@chr6_ref v2@@194607[[TATTAATTGAACTTTAAGTATTTGGCTTTT{{TTTTTTTTTTTTCATTTTCTTACTCGCGCT:: TAK258 ;;	-|A@chr7_ref v2@@89492[[ACAGATATAATAAAAAAATTGAAAAATTTG{{TCTAGAAACATATTTTCCTAAAATGAAAAT:: TAK2689 ;;repeat_insertion,1'11	-|A@chr7_ref v2@@89492[[ACAGATATAATAAAAAAATTGAAAAATTTG{{TCTAGAAACATATTTTCCTAAAATGAAAAT:: TAK2689 ;;repeat_insertion,1'11
		A|C@chr4_ref v2@@241446[[TTTTTTCCCCCCAGCTGCAGTCCTTCTTCG{{TCTGGGCCTTGTTCATCTGATTTCCTCCTG:: TAK2497 ;;	pAT@chr6_ref v2@@216478[[CTATTTATTGAACCTGTCTTGAACATTTCT{{TTTTTTTTTTACTTTTAGTTTTCTTCTATG:: TAK258 ;;	-LA@chr7_ref v2@@89492[[ACAGATATAATAAAAAAATTGAAAAATTTG{{TCTAGAAACATATTTTCCTAAAATGAAAAT:: TAK2689 ;;repeat_insertion,1'11	-|A@chr7_ref v2@@89492[[ACAGATATAATAAAAAAATTGAAAAATTTG{{TCTAGAAACATATTTTCCTAAAATGAAAAT:: TAK2689 ;;repeat_insertion,1'11
		C|A@chr4_ref v2@@1090638[[TGTTATACTCCTTTATCAGGCATTTAATAT{{AACTTCTTTGCTAAGCGGTATTAATTCAAA:: TAK2497 ;;	T|-@chr6_ref v2@@216479[[TATTTATTGAACCTGTCTTGAACATTTCTA{{ACTTTTAGTTTTCTTCTATGCGCAAGCTTT:: TAK258 ;;repeat_deletion,1'10	A|-@chr7_ref v2@@145564[[TGATACAGTGTTTATAAGATAGCTAATCAG{{CGAAAGAAAATGGTATAAGTCTCAGAATAA:: TAK2689 ;;repeat_deletion,1'8	A|-@chr7_ref v2@@145564[[TGATACAGTGTTTATAAGATAGCTAATCAG{{CGAAAGAAAATGGTATAAGTCTCAGAATAA:: TAK2689 ;;repeat_deletion,1'8
		T|G@chr5_ref v2@@554093[[ATTATCCTTCATTTTCGTTAGTGCGCATCC{{CCATTTTGGGACGTGTCTACCAAATAAAGA:: TAK2497 ;;	pCT@chr6_ref v2@@220462[[TTGTTTGCTTTGAGGAATTTTTTGAGTTAT{{TTTTTTTTTTTAGATCTTGCTTAAAGAATG:: TAK258 ;;	AL-@chr7_ref v2@@145564[[TGATACAGTGTTTATAAGATAGCTAATCAG{{CGAAAGAAAATGGTATAAGTCTCAGAATAA:: TAK2689 ;;repeat_deletion,1'8	A|-@chr7_ref v2@@145564[[TGATACAGTGTTTATAAGATAGCTAATCAG{{CGAAAGAAAATGGTATAAGTCTCAGAATAA:: TAK2689 ;;repeat_deletion,1'8
		-|T@chr6_ref v2@@108146[[TCGGCGAGAAACTCCTCTTGTGTCTTACCA{{CTGACACATGCTTGTTCAGATCTAGCGATA:: TAK2497 ;;repeat_insertion,1'4	T|-@chr6_ref v2@@220463[[TGTTTGCTTTGAGGAATTTTTTGAGTTATC{{AGATCTTGCTTAAAGAATGACTATTTTACA:: TAK258 ;;repeat_deletion,1'11	AA|--@chr7_ref v2@@154581[[AAAGTTACTATCTTTGGATTTGAACCTTAT{{GGTACATGCATATTTTCCCTTACAATTTCG:: TAK2689 ;;repeat_deletion,1'16	AA|--@chr7_ref v2@@154581[[AAAGTTACTATCTTTGGATTTGAACCTTAT{{GGTACATGCATATTTTCCCTTACAATTTCG:: TAK2689 ;;repeat_deletion,1'16
		C|A@chr7_ref v2@@643916[[AGTTTCTCGCGCCGAATAACATTTTTTATA{{AGGAATATTTCACCTTGATAATGGCCGACA:: TAK2497 ;;	pAT@chr6_ref v2@@245168[[TTAACGGGCAATAAGTGTTCATAAACAGGC{{TTTTTTTTTTTTGGTGTGTGTTCTTTCTGA:: TAK258 ;;	AAL--@chr7_ref v2@@154581[[AAAGTTACTATCTTTGGATTTGAACCTTAT{{GGTACATGCATATTTTCCCTTACAATTTCG:: TAK2689 ;;repeat_deletion,1'16	AA|--@chr7_ref v2@@154581[[AAAGTTACTATCTTTGGATTTGAACCTTAT{{GGTACATGCATATTTTCCCTTACAATTTCG:: TAK2689 ;;repeat_deletion,1'16
		-|G@chr7_ref v2@@700951[[CAAAAAATTAAAAAAGAAGAACTCCTCATA{{CTCGAACCCCTGACATTTCGGTATCCTTGC:: TAK2497 ;;repeat_insertion,3'5	T|-@chr6_ref v2@@245169[[TAACGGGCAATAAGTGTTCATAAACAGGCA{{GGTGTGTGTTCTTTCTGAGGATTGCGTTCT:: TAK258 ;;repeat_deletion,1'12	A|-@chr7_ref v2@@173237[[AACGAGGAAAAAAGCCCTTTCAACCATACC{{TGTATTTGAAGTAATGAATAAAGAATGATG:: TAK2689 ;;repeat_deletion,1'8	A|-@chr7_ref v2@@173237[[AACGAGGAAAAAAGCCCTTTCAACCATACC{{TGTATTTGAAGTAATGAATAAAGAATGATG:: TAK2689 ;;repeat_deletion,1'8
		C|A@chr9_ref v2@@249934[[TTCTTTATTCTCTTTCTACCTATTCTTCTT{{GTTGCTTATATCCTATACACATATGAACGG:: TAK2497 ;;	pCA@chr6_ref v2@@262246[[GCATATTCTAGTCTACGTATATAGGAGTTC{{AAAAAAAAAAAATTAAATGCACGTTATTCT:: TAK258 ;;	AL-@chr7_ref v2@@173237[[AACGAGGAAAAAAGCCCTTTCAACCATACC{{TGTATTTGAAGTAATGAATAAAGAATGATG:: TAK2689 ;;repeat_deletion,1'8	A|-@chr7_ref v2@@173237[[AACGAGGAAAAAAGCCCTTTCAACCATACC{{TGTATTTGAAGTAATGAATAAAGAATGATG:: TAK2689 ;;repeat_deletion,1'8
		-|G@chr11_ref v2@@83035[[GTACACTTCGGAGTGAGGAAAAGAAAGAAA{{AAATTAACCGATTTTACTAACACTGACACT:: TAK2497 ;;repeat_insertion,3'4	A|-@chr6_ref v2@@262247[[CATATTCTAGTCTACGTATATAGGAGTTCC{{TTAAATGCACGTTATTCTTGACGCTAGTGT:: TAK258 ;;repeat_deletion,1'12	T|-@chr7_ref v2@@185970[[TGAAGCGAGAGCTTTATTCTTCTCCTCAAA{{CTTCTGCGCTGTTAACTTACCACTAAACCT:: TAK2689 ;;repeat_deletion,1'10	T|-@chr7_ref v2@@185970[[TGAAGCGAGAGCTTTATTCTTCTCCTCAAA{{CTTCTGCGCTGTTAACTTACCACTAAACCT:: TAK2689 ;;repeat_deletion,1'10
		T|C@chr11_ref v2@@271928[[AATCAACAAACGATCACATAGAGAGTATAA{{AAAGTTTACCGACGCTCCCAAAAATATTGC:: TAK2497 ;;	A|-@chr7_ref v2@@14848[[CTGTAGTATCACCGCAGTGGATTAGCTATG{{GAACTAGTTTTTAGTTCGCGCATCACGAGG:: TAK258 ;;repeat_deletion,1'14	TL-@chr7_ref v2@@185970[[TGAAGCGAGAGCTTTATTCTTCTCCTCAAA{{CTTCTGCGCTGTTAACTTACCACTAAACCT:: TAK2689 ;;repeat_deletion,1'10	T|-@chr7_ref v2@@185970[[TGAAGCGAGAGCTTTATTCTTCTCCTCAAA{{CTTCTGCGCTGTTAACTTACCACTAAACCT:: TAK2689 ;;repeat_deletion,1'10
		-|T@chr11_ref v2@@445526[[GACAAGTCACCATCCTCCAGAATGTGCATA{{ACATGATTCCTGAATCTTCGATTAGAGTGG:: TAK2497 ;;repeat_insertion,1'5	A|-@chr7_ref v2@@20018[[ATAGATGTACCTGGAGAGAAAATCTATAAT{{TACTTTCAGGTCAGATATTTCTTTTTTTGT:: TAK258 ;;repeat_deletion,1'11	T|-@chr7_ref v2@@206343[[ATAAAAAAAGGGAATTACAAACTTGTAGTG{{AGGGGACTTGCATGAAAGTTAAATTTTATA:: TAK2689 ;;repeat_deletion,1'12	T|-@chr7_ref v2@@206343[[ATAAAAAAAGGGAATTACAAACTTGTAGTG{{AGGGGACTTGCATGAAAGTTAAATTTTATA:: TAK2689 ;;repeat_deletion,1'12
		T|-@chr13_ref v2@@241849[[AGAATTAGAAGATCTGCAGTAATCGTTTTC{{CATTAATTTATATGCTATCCTTTTAAAAAT:: TAK2497 ;;repeat_deletion,1'13	AL-@chr7_ref v2@@20018[[ATAGATGTACCTGGAGAGAAAATCTATAAT{{TACTTTCAGGTCAGATATTTCTTTTTTTGT:: TAK258 ;;repeat_deletion,1'11	TL-@chr7_ref v2@@206343[[ATAAAAAAAGGGAATTACAAACTTGTAGTG{{AGGGGACTTGCATGAAAGTTAAATTTTATA:: TAK2689 ;;repeat_deletion,1'12	T|-@chr7_ref v2@@206343[[ATAAAAAAAGGGAATTACAAACTTGTAGTG{{AGGGGACTTGCATGAAAGTTAAATTTTATA:: TAK2689 ;;repeat_deletion,1'12
		T|-@chr14_ref v2@@628775[[ACATTTTAAAAAATATACATTTTTTTATTA{{ATATATTAATGTTAAAATTTATTTATGTAT:: TAK2497 ;;repeat_deletion,1'7	AA|--@chr7_ref v2@@43268[[ATAAAAATAATACTATCATCGTTGTGATGC{{TGAACAGAAAATAATAGTGATGTGAATGGT:: TAK258 ;;repeat_deletion,1'15	-|C@chr7_ref v2@@262764[[CACTACAAAAAGTCCTTGCGCTATTATTTG{{ATGCTGTATCAGGATTTTTTGGTTTATTCT:: TAK2689 ;;repeat_insertion,3'3	-|C@chr7_ref v2@@262764[[CACTACAAAAAGTCCTTGCGCTATTATTTG{{ATGCTGTATCAGGATTTTTTGGTTTATTCT:: TAK2689 ;;repeat_insertion,3'3
		-|T@chr15_ref v2@@110675[[TTGAATGTGCTGCACTTTACTAGAAGTTTC{{CTTTTTTTAAAAATAAAAAAAGAGGAGAAA:: TAK2497 ;;repeat_insertion,1'5	A|-@chr7_ref v2@@43268[[ATAAAAATAATACTATCATCGTTGTGATGC{{TGAACAGAAAATAATAGTGATGTGAATGGT:: TAK258 ;;repeat_deletion,1'15	-LC@chr7_ref v2@@262764[[CACTACAAAAAGTCCTTGCGCTATTATTTG{{ATGCTGTATCAGGATTTTTTGGTTTATTCT:: TAK2689 ;;repeat_insertion,3'3	-|C@chr7_ref v2@@262764[[CACTACAAAAAGTCCTTGCGCTATTATTTG{{ATGCTGTATCAGGATTTTTTGGTTTATTCT:: TAK2689 ;;repeat_insertion,3'3
		--|TG@chr15_ref v2@@314316[[GTTCTCTCGCTCTTCTTTTAACGGACCTCT{{CCAAAGCAGTGAACCTAGAATTTTCGCGGA:: TAK2497 ;;repeat_insertion,14'8	TT|--@chr7_ref v2@@56227[[ATACCGTGACTAATAGTGGCAGTAAGCAGC{{CAAAATTTTTCATTTTTTTTTTCAGTTGAC:: TAK258 ;;repeat_deletion,1'13	T|-@chr7_ref v2@@274523[[TTTCAACATGTGTTTGGTTAACACCTCTTC{{CAGGAAAATTCTTTCATTTCTTCTCATACT:: TAK2689 ;;repeat_deletion,1'9	T|-@chr7_ref v2@@274523[[TTTCAACATGTGTTTGGTTAACACCTCTTC{{CAGGAAAATTCTTTCATTTCTTCTCATACT:: TAK2689 ;;repeat_deletion,1'9
		--|AT@chr15_ref v2@@487821[[AATACTGCTTAATTAATTTCTCAGAAATCC{{TGCTCCTCATTGCAACTTTGTAAATTTAAT:: TAK2497 ;;repeat_insertion,12'18	T|-@chr7_ref v2@@56227[[ATACCGTGACTAATAGTGGCAGTAAGCAGC{{CAAAATTTTTCATTTTTTTTTTCAGTTGAC:: TAK258 ;;repeat_deletion,1'13	TL-@chr7_ref v2@@274523[[TTTCAACATGTGTTTGGTTAACACCTCTTC{{CAGGAAAATTCTTTCATTTCTTCTCATACT:: TAK2689 ;;repeat_deletion,1'9	T|-@chr7_ref v2@@274523[[TTTCAACATGTGTTTGGTTAACACCTCTTC{{CAGGAAAATTCTTTCATTTCTTCTCATACT:: TAK2689 ;;repeat_deletion,1'9
		AGA|---@chr15_ref v2@@796540[[ATATATATACATGGACATTTGTTTGTTAAT{{AAAAAAAAATAAAATAAAAAGACACTTCAC:: TAK2497 ;;deletion_terminal_microhomology,A'1	T|-@chr7_ref v2@@87588[[TACTAGATTCTCGTTCTCGTTTTTTCTTCC{{CTCTAAAGCCTTTTACTGGGTTAATTTCCT:: TAK258 ;;repeat_deletion,1'10	T|-@chr7_ref v2@@281601[[GAAATAGTCCTATAAATTTATATAAATCTA{{CGACACAAAATGTCTATTTCTTGGAGTGCT:: TAK2689 ;;repeat_deletion,1'15	T|-@chr7_ref v2@@281601[[GAAATAGTCCTATAAATTTATATAAATCTA{{CGACACAAAATGTCTATTTCTTGGAGTGCT:: TAK2689 ;;repeat_deletion,1'15
		G|T@chr16_ref v2@@31681[[TATGCTGTACACAGAATATACGGGGAATGC{{GTATTCGGCCTTTCTACCTTCTATTCGGAA:: TAK2497 ;;	A|-@chr7_ref v2@@89735[[CAGGAATAAAAACTATAAAAAATGAAAACC{{GCACTGGATTTTTAACATCTTGTCCTTTTC:: TAK258 ;;repeat_deletion,1'11	TL-@chr7_ref v2@@281601[[GAAATAGTCCTATAAATTTATATAAATCTA{{CGACACAAAATGTCTATTTCTTGGAGTGCT:: TAK2689 ;;repeat_deletion,1'15	T|-@chr7_ref v2@@281601[[GAAATAGTCCTATAAATTTATATAAATCTA{{CGACACAAAATGTCTATTTCTTGGAGTGCT:: TAK2689 ;;repeat_deletion,1'15
		A|T@chr3_ref v2@@130836[[TTAATGCTAGTAAGAAGAACAACAAAAAGA{{CATAACAGTGGATTTCATGGTACAAACGGT:: TAK2498 ;;	T|-@chr7_ref v2@@94686[[ATTTTGCAATAGCCGAAGATAAGAATATGA{{ACGATTTAAATATTCTGTTGTTGTGCAGTC:: TAK258 ;;repeat_deletion,1'10	A|-@chr7_ref v2@@291643[[ACCAGCCAATATTTGATCAGGTGATAAAAT{{TAAAAGTTCATGTCAAGGCATATAATGAAA:: TAK2689 ;;repeat_deletion,1'8	A|-@chr7_ref v2@@291643[[ACCAGCCAATATTTGATCAGGTGATAAAAT{{TAAAAGTTCATGTCAAGGCATATAATGAAA:: TAK2689 ;;repeat_deletion,1'8
		A|G@chr3_ref v2@@297106[[ATCTTCCTCTTCACACGTTTTATAGTCAAA{{TGCAGCAGAAAAATCGATCGCATACAGGAC:: TAK2498 ;;	A|G@chr7_ref v2@@133875[[CAAAAAATAAGGAAGGAGCAAGCCAAAAAG{{ATGTGAAAAAACTTTCAAAAGAGGAACAAG:: TAK258 ;;	AL-@chr7_ref v2@@291643[[ACCAGCCAATATTTGATCAGGTGATAAAAT{{TAAAAGTTCATGTCAAGGCATATAATGAAA:: TAK2689 ;;repeat_deletion,1'8	A|-@chr7_ref v2@@291643[[ACCAGCCAATATTTGATCAGGTGATAAAAT{{TAAAAGTTCATGTCAAGGCATATAATGAAA:: TAK2689 ;;repeat_deletion,1'8
		-|C@chr4_ref v2@@437805[[GAGTCCTGCAGTTGTCGTCATTTTTATATT{{AATATTTTTATCACTCCGGGTAACGAGTTA:: TAK2498 ;;repeat_insertion,3'3	A|-@chr7_ref v2@@145564[[TGATACAGTGTTTATAAGATAGCTAATCAG{{CGAAAGAAAATGGTATAAGTCTCAGAATAA:: TAK258 ;;repeat_deletion,1'8	-|T@chr7_ref v2@@299850[[TCGGTGTTTGTTATTGATGGTTTCCGGGTA{{GGTAATAAAATAAAGCTGAAAAATTTTGTA:: TAK2689 ;;repeat_insertion,1'7	-|T@chr7_ref v2@@299850[[TCGGTGTTTGTTATTGATGGTTTCCGGGTA{{GGTAATAAAATAAAGCTGAAAAATTTTGTA:: TAK2689 ;;repeat_insertion,1'7
		-LC@chr4_ref v2@@437805[[GAGTCCTGCAGTTGTCGTCATTTTTATATT{{AATATTTTTATCACTCCGGGTAACGAGTTA:: TAK2498 ;;repeat_insertion,3'3	--|TA@chr7_ref v2@@156117[[GGGATGTGTGGCAATGACTGTATATATATG{{TTATTTATTTATTTATTTAAAATATAGCTA:: TAK258 ;;repeat_insertion,12'29	-LT@chr7_ref v2@@299850[[TCGGTGTTTGTTATTGATGGTTTCCGGGTA{{GGTAATAAAATAAAGCTGAAAAATTTTGTA:: TAK2689 ;;repeat_insertion,1'7	-|T@chr7_ref v2@@299850[[TCGGTGTTTGTTATTGATGGTTTCCGGGTA{{GGTAATAAAATAAAGCTGAAAAATTTTGTA:: TAK2689 ;;repeat_insertion,1'7
		G|A@chr5_ref v2@@40203[[CCAGAAAGCGGACAAATCTTGACCACCACC{{TTGTAGATTAAAACATTTGGAGTGTCTTCA:: TAK2498 ;;	G|A@chr7_ref v2@@166433[[ATCTGAAAAGCAATAGAAAGAAGCGGCCTA{{TACTGCATAGTGAGTGATAAAATATACATA:: TAK258 ;;	AT|--@chr7_ref v2@@321483[[AAAGTAGAGAGCACCGATATCAAGAGTTAC{{TGTTTGCTTCCGACAGAGATAGCTATCTAG:: TAK2689 ;;repeat_deletion,12'20	AT|--@chr7_ref v2@@321483[[AAAGTAGAGAGCACCGATATCAAGAGTTAC{{TGTTTGCTTCCGACAGAGATAGCTATCTAG:: TAK2689 ;;repeat_deletion,12'20
		-|A@chr6_ref v2@@91492[[ACAACAAAGCAATCATCACAATCGAATTCC{{GAACAGACACCTGCAGTCGGTCCAAAGGAG:: TAK2498 ;;repeat_insertion,1'6	T|-@chr7_ref v2@@166683[[AAAAAAGTTTATAATCATCCAGATTCCTTA{{CTTCTTTCGCCAGGTGTTTTACCCAGCTAA:: TAK258 ;;repeat_deletion,1'8	ATL--@chr7_ref v2@@321483[[AAAGTAGAGAGCACCGATATCAAGAGTTAC{{TGTTTGCTTCCGACAGAGATAGCTATCTAG:: TAK2689 ;;repeat_deletion,12'20	AT|--@chr7_ref v2@@321483[[AAAGTAGAGAGCACCGATATCAAGAGTTAC{{TGTTTGCTTCCGACAGAGATAGCTATCTAG:: TAK2689 ;;repeat_deletion,12'20
		-|G@chr7_ref v2@@497480[[TTTGTTTGACAATCTTCATTTAAAAAAGGT{{TCAATTAACAATCTATCAACTTTTCCTTTA:: TAK2498 ;;repeat_insertion,3'3	TTT|---@chr7_ref v2@@206343[[ATAAAAAAAGGGAATTACAAACTTGTAGTG{{AGGGGACTTGCATGAAAGTTAAATTTTATA:: TAK258 ;;repeat_deletion,1'12	AA|--@chr7_ref v2@@366774[[CTCGTTCATCGCAAGGGTGACGGCAGATGT{{TAAAGTTAGGACTAGCGATTGTCGTAGACG:: TAK2689 ;;repeat_deletion,1'18	AA|--@chr7_ref v2@@366774[[CTCGTTCATCGCAAGGGTGACGGCAGATGT{{TAAAGTTAGGACTAGCGATTGTCGTAGACG:: TAK2689 ;;repeat_deletion,1'18
		-|T@chr8_ref v2@@133007[[CTTTAATACTGAATGACAAAATTTCCACAA{{AAAAAAATTATCGACAACTGCAGGACTCGA:: TAK2498 ;;repeat_insertion,1'8	T|-@chr7_ref v2@@213861[[ATCTTCTTTTTTACCTGTTTTATTCACTTG{{CTGAGTTGTTGCGCCTTGGAAGAATGGAAA:: TAK258 ;;repeat_deletion,1'11	A|-@chr7_ref v2@@366774[[CTCGTTCATCGCAAGGGTGACGGCAGATGT{{TAAAGTTAGGACTAGCGATTGTCGTAGACG:: TAK2689 ;;repeat_deletion,1'18	A|-@chr7_ref v2@@366774[[CTCGTTCATCGCAAGGGTGACGGCAGATGT{{TAAAGTTAGGACTAGCGATTGTCGTAGACG:: TAK2689 ;;repeat_deletion,1'18
		-|G@chr8_ref v2@@278334[[TTTAGGGACCACTGGTAACCAATTGTACAT{{CGACTTGGATCCTACATGGGATAAGAATAC:: TAK2498 ;;repeat_insertion,3'3	TL-@chr7_ref v2@@213861[[ATCTTCTTTTTTACCTGTTTTATTCACTTG{{CTGAGTTGTTGCGCCTTGGAAGAATGGAAA:: TAK258 ;;repeat_deletion,1'11	A|-@chr7_ref v2@@400217[[CCATAAAAAAAAATTGAAAAATCATAAATT{{TCAATTGAATTTTTTTTTTTCATGATTACG:: TAK2689 ;;repeat_deletion,1'13	A|-@chr7_ref v2@@400217[[CCATAAAAAAAAATTGAAAAATCATAAATT{{TCAATTGAATTTTTTTTTTTCATGATTACG:: TAK2689 ;;repeat_deletion,1'13
		-|G@chr9_ref v2@@353599[[AAATTCTAGCAGAAAAAATGGTGAATGAGT{{CAAAGCATGAAATTGTTTCTCTTGAAGTGC:: TAK2498 ;;repeat_insertion,3'3	A|-@chr7_ref v2@@215262[[GTCTATCGATTACATAAATGTGAGCAAGCG{{TTGGCATTATAAACCATCATTTTCGATGAA:: TAK258 ;;repeat_deletion,1'11	AL-@chr7_ref v2@@400217[[CCATAAAAAAAAATTGAAAAATCATAAATT{{TCAATTGAATTTTTTTTTTTCATGATTACG:: TAK2689 ;;repeat_deletion,1'13	A|-@chr7_ref v2@@400217[[CCATAAAAAAAAATTGAAAAATCATAAATT{{TCAATTGAATTTTTTTTTTTCATGATTACG:: TAK2689 ;;repeat_deletion,1'13
		GLT@chr10_ref v2@@608670[[CAGTCCGCCTCTTGTCACGTGATTTAGTAA{{AAATTTTGACAGCACCCTCGGTTTAATGGA:: TAK2498 ;;	A|-@chr7_ref v2@@242663[[TTTAATTGTTCCCGTGCCTTCAATGGAAAG{{GACTTGAACTATTAATGCTACCCCTCCACC:: TAK258 ;;repeat_deletion,1'5	T|-@chr7_ref v2@@502754[[GGAACTATTATCAATAGCAGCGCCTTGCTC{{CAGATGCTTAGCGGCCGTATTTCACTTTTC:: TAK2689 ;;repeat_deletion,1'12	T|-@chr7_ref v2@@502754[[GGAACTATTATCAATAGCAGCGCCTTGCTC{{CAGATGCTTAGCGGCCGTATTTCACTTTTC:: TAK2689 ;;repeat_deletion,1'12
		-|A@chr12_ref v2@@656829[[CGAATAATAATTGGAGGTTGAAGAAGTTGC{{TATTTACTTGGACGAGTCCGGAATCGAACC:: TAK2498 ;;repeat_insertion,1'6	T|-@chr7_ref v2@@274400[[TCTTTGCATTACATTCAACATTACATTGCA{{ATTCACTATTATTATGGTTCTTCTTTTTTA:: TAK258 ;;repeat_deletion,1'10	TL-@chr7_ref v2@@502754[[GGAACTATTATCAATAGCAGCGCCTTGCTC{{CAGATGCTTAGCGGCCGTATTTCACTTTTC:: TAK2689 ;;repeat_deletion,1'12	T|-@chr7_ref v2@@502754[[GGAACTATTATCAATAGCAGCGCCTTGCTC{{CAGATGCTTAGCGGCCGTATTTCACTTTTC:: TAK2689 ;;repeat_deletion,1'12
		-LA@chr12_ref v2@@656829[[CGAATAATAATTGGAGGTTGAAGAAGTTGC{{TATTTACTTGGACGAGTCCGGAATCGAACC:: TAK2498 ;;repeat_insertion,1'6	G|A@chr7_ref v2@@305735[[CATCATTTCCTTGTGAAAAGATTGCGAATC{{TAGTCTGGCTTTCTACTTAATTTTACCAAT:: TAK258 ;;	T|-@chr7_ref v2@@523509[[TTCATTTCCGCGGAGTTTACTGTCGAAAGG{{CCGCAGCATTTGGAAAACAATTGATGTGAG:: TAK2689 ;;repeat_deletion,1'12	T|-@chr7_ref v2@@523509[[TTCATTTCCGCGGAGTTTACTGTCGAAAGG{{CCGCAGCATTTGGAAAACAATTGATGTGAG:: TAK2689 ;;repeat_deletion,1'12
		-|C@chr13_ref v2@@126318[[TTCTAGGTAAGCAGAGGATGGGCTCAAAGT{{TTCCAATATTTGCATAGACAAAATACCAGA:: TAK2498 ;;repeat_insertion,3'3	-|T@chr7_ref v2@@394954[[TTTTAACTGCAAGAATGAAGAGTGACCCCA{{ATTCTGATATTACAGTACTCTTCTGTGCGG:: TAK258 ;;repeat_insertion,1'9	TL-@chr7_ref v2@@523509[[TTCATTTCCGCGGAGTTTACTGTCGAAAGG{{CCGCAGCATTTGGAAAACAATTGATGTGAG:: TAK2689 ;;repeat_deletion,1'12	T|-@chr7_ref v2@@523509[[TTCATTTCCGCGGAGTTTACTGTCGAAAGG{{CCGCAGCATTTGGAAAACAATTGATGTGAG:: TAK2689 ;;repeat_deletion,1'12
		C|T@chr13_ref v2@@159281[[GATTCCGCCTCAGCGGGTATAAAAAGAGAT{{TTTTTTTTTCCTGGCTGTCCCTTCCCATTT:: TAK2498 ;;	TT|--@chr7_ref v2@@400546[[ATGCTCACCCTTAAGTTCTCAACCTTTTAG{{ATTTTGTATGGCATACTAACTATACAAATA:: TAK258 ;;repeat_deletion,1'21	ACG|---@chr7_ref v2@@530652[[ACACCCCTAAACACACTAATGTTGAAGGCT{{CTAATGATGAAAACCTATCATCCAACTTCC:: TAK2689 ;;repeat_deletion,143'24	ACG|---@chr7_ref v2@@530652[[ACACCCCTAAACACACTAATGTTGAAGGCT{{CTAATGATGAAAACCTATCATCCAACTTCC:: TAK2689 ;;repeat_deletion,143'24
		C|G@chr13_ref v2@@214073[[ACCCGCCCGCCGCTATATTTTTCGTCTTTT{{TTAACAGATTAAAGAATATAATAACATCGA:: TAK2498 ;;	TTL--@chr7_ref v2@@400546[[ATGCTCACCCTTAAGTTCTCAACCTTTTAG{{ATTTTGTATGGCATACTAACTATACAAATA:: TAK258 ;;repeat_deletion,1'21	ACGL---@chr7_ref v2@@530652[[ACACCCCTAAACACACTAATGTTGAAGGCT{{CTAATGATGAAAACCTATCATCCAACTTCC:: TAK2689 ;;repeat_deletion,143'24	ACG|---@chr7_ref v2@@530652[[ACACCCCTAAACACACTAATGTTGAAGGCT{{CTAATGATGAAAACCTATCATCCAACTTCC:: TAK2689 ;;repeat_deletion,143'24
		-|G@chr13_ref v2@@306923[[AATGGGCCTTAATTCTGTAGACACTCTCTT{{TAATAAGGTTAAAAGCCATTGTTGAAGTAC:: TAK2498 ;;repeat_insertion,3'4	-|A@chr7_ref v2@@412198[[ACGAAAAGAACGGAAAGTAGGACAACTACC{{GATGGAAGGTTTCTTTGGTTAGTTAGCAGT:: TAK258 ;;repeat_insertion,1'9	T|-@chr7_ref v2@@576662[[CAAGGAACGAAATGGCGCCACGGCAACAAG{{CGCCAGCAGAAGTACACGAAATGCGGCTTC:: TAK2689 ;;repeat_deletion,1'11	T|-@chr7_ref v2@@576662[[CAAGGAACGAAATGGCGCCACGGCAACAAG{{CGCCAGCAGAAGTACACGAAATGCGGCTTC:: TAK2689 ;;repeat_deletion,1'11
		-|C@chr13_ref v2@@381357[[TTCTAGTAGCATTTCCCTTTCTCTTATCTG{{ATCAGGATCGCCTCTCTGGTAGTTAAATTT:: TAK2498 ;;repeat_insertion,3'3	AA|--@chr7_ref v2@@413956[[ATTGAGTCAAAAGTAACAATCTAGACGAAG{{TAGAAAATAGACATCCCCGAATACGCATCA:: TAK258 ;;repeat_deletion,1'12	TL-@chr7_ref v2@@576662[[CAAGGAACGAAATGGCGCCACGGCAACAAG{{CGCCAGCAGAAGTACACGAAATGCGGCTTC:: TAK2689 ;;repeat_deletion,1'11	T|-@chr7_ref v2@@576662[[CAAGGAACGAAATGGCGCCACGGCAACAAG{{CGCCAGCAGAAGTACACGAAATGCGGCTTC:: TAK2689 ;;repeat_deletion,1'11
		-|A@chr13_ref v2@@867217[[TACGGTGGCTGTTGAAATTTTTCTAAAATG{{CGAAGGACTTTACCTTGACTTAATAATAAG:: TAK2498 ;;repeat_insertion,1'13	G|A@chr7_ref v2@@429613[[TTTGGTGAATTGGGCTCTACTCAAAGTTTA{{CATCCACTTTAAATATCATTCAGTTCCTTC:: TAK258 ;;	-|A@chr7_ref v2@@592701[[GACGAAATAGTGGAAAAGAAACGGGGAAGC{{CTGTGCTGTTCTGGCCCGCAGCGGACGAAC:: TAK2689 ;;repeat_insertion,1'4	-|A@chr7_ref v2@@592701[[GACGAAATAGTGGAAAAGAAACGGGGAAGC{{CTGTGCTGTTCTGGCCCGCAGCGGACGAAC:: TAK2689 ;;repeat_insertion,1'4
		-LA@chr13_ref v2@@867217[[TACGGTGGCTGTTGAAATTTTTCTAAAATG{{CGAAGGACTTTACCTTGACTTAATAATAAG:: TAK2498 ;;repeat_insertion,1'13	-|T@chr7_ref v2@@436450[[GAACACTTGCTATTTTACTTATCATGATTG{{CTTATTCTTTGCTATTATTATCAAATTATA:: TAK258 ;;repeat_insertion,1'9	-LA@chr7_ref v2@@592701[[GACGAAATAGTGGAAAAGAAACGGGGAAGC{{CTGTGCTGTTCTGGCCCGCAGCGGACGAAC:: TAK2689 ;;repeat_insertion,1'4	-|A@chr7_ref v2@@592701[[GACGAAATAGTGGAAAAGAAACGGGGAAGC{{CTGTGCTGTTCTGGCCCGCAGCGGACGAAC:: TAK2689 ;;repeat_insertion,1'4
		T|C@chr16_ref v2@@639064[[GGAACTATTCTAAAGTAACACATTGGGCCG{{AAGACTCATTTAAAAGCCCGGTCGATCAAG:: TAK2498 ;;	A|-@chr7_ref v2@@483121[[GAGTGTGAGAGTAACAATTTCCACAGAGGT{{GGAAAACAGAAACAAAAAAAGCTCATAGTT:: TAK258 ;;repeat_deletion,1'14	A|-@chr7_ref v2@@609304[[TCTTCACAGCGTTTTTTCGACGGAGGAGGG{{TTGTATTTAAGGCATCAAATGCGCGACATC:: TAK2689 ;;repeat_deletion,1'11	A|-@chr7_ref v2@@609304[[TCTTCACAGCGTTTTTTCGACGGAGGAGGG{{TTGTATTTAAGGCATCAAATGCGCGACATC:: TAK2689 ;;repeat_deletion,1'11
		--|AT@chr16_ref v2@@812765[[ATCAAATCTGCTAAAACATATTAACTTAAC{{ATATATAAAGTATGCCATCGGGTACCTTAA:: TAK2498 ;;repeat_insertion,12'11	T|-@chr7_ref v2@@484085[[CATTGGGCATATGATTTCTTTCTTTTTCCC{{CTATTTCCCTAAACTAACAGAACAAGCTTC:: TAK258 ;;repeat_deletion,1'13	AL-@chr7_ref v2@@609304[[TCTTCACAGCGTTTTTTCGACGGAGGAGGG{{TTGTATTTAAGGCATCAAATGCGCGACATC:: TAK2689 ;;repeat_deletion,1'11	A|-@chr7_ref v2@@609304[[TCTTCACAGCGTTTTTTCGACGGAGGAGGG{{TTGTATTTAAGGCATCAAATGCGCGACATC:: TAK2689 ;;repeat_deletion,1'11
		-|G@chr1_ref v2@@39262[[TTGAAAAAGCCATTTGTATTGCGACATAAT{{CATGCGTTGAAGAATCCCGACATGCCACTC:: TAK2499 ;;repeat_insertion,3'3	AA|--@chr7_ref v2@@496719[[TCCACAAACACCGACAATAAAATAGCCTCT{{GGTCCTGGAGAAAGCAATATTCATACCGCA:: TAK258 ;;repeat_deletion,1'13	A|-@chr7_ref v2@@611500[[GAAGACTAACTAAGAGAAGAAACATACTTC{{GAAAAACAACAAAAAAACGTATAAAATGAA:: TAK2689 ;;repeat_deletion,1'14	A|-@chr7_ref v2@@611500[[GAAGACTAACTAAGAGAAGAAACATACTTC{{GAAAAACAACAAAAAAACGTATAAAATGAA:: TAK2689 ;;repeat_deletion,1'14
		-|C@chr4_ref v2@@411391[[GAAACAAATCAAACACCCACACCCCGGGCA{{AAAGTCCCCACCCACACCACCAATACGTAA:: TAK2499 ;;repeat_insertion,3'3	T|-@chr7_ref v2@@499201[[CGCTGTAAATACTTTTTTCTCTCTATCTCC{{CAGCTGAAAAATTCAAAGAAGATAAAAGCG:: TAK258 ;;repeat_deletion,1'4	AL-@chr7_ref v2@@611500[[GAAGACTAACTAAGAGAAGAAACATACTTC{{GAAAAACAACAAAAAAACGTATAAAATGAA:: TAK2689 ;;repeat_deletion,1'14	A|-@chr7_ref v2@@611500[[GAAGACTAACTAAGAGAAGAAACATACTTC{{GAAAAACAACAAAAAAACGTATAAAATGAA:: TAK2689 ;;repeat_deletion,1'14
		-|G@chr4_ref v2@@494604[[TTTCTTTATCATGTTTATACAGGCGGAGGT{{CATTGGCCATGTATATTTTATTCGATGAGG:: TAK2499 ;;repeat_insertion,3'4	A|-@chr7_ref v2@@515435[[TTAGGACAAAAGTTGTCAGTATAGAGAAAG{{TGAAAAGTACGTACGAGGAAAGTAGGCGTC:: TAK258 ;;repeat_deletion,1'9	-|A@chr7_ref v2@@617442[[AGCATAAACTCATATGCTAGAATATTTACT{{GTAAAAAAAATTCATTACTATTATACATGT:: TAK2689 ;;repeat_insertion,1'14	-|A@chr7_ref v2@@617442[[AGCATAAACTCATATGCTAGAATATTTACT{{GTAAAAAAAATTCATTACTATTATACATGT:: TAK2689 ;;repeat_insertion,1'14
		C|A@chr4_ref v2@@1311902[[AATATCAAGTTAGTCGTGGGAATATATGAT{{CACGCATAATAAGGTTACATTAAGCACTGC:: TAK2499 ;;	A|-@chr7_ref v2@@526808[[TGGGTTTGGTGACTGCAGTAAAGACGTGCT{{GTTGTTTTTATCTGAACCTTAAATATATCA:: TAK258 ;;repeat_deletion,1'12	-LA@chr7_ref v2@@617442[[AGCATAAACTCATATGCTAGAATATTTACT{{GTAAAAAAAATTCATTACTATTATACATGT:: TAK2689 ;;repeat_insertion,1'14	-|A@chr7_ref v2@@617442[[AGCATAAACTCATATGCTAGAATATTTACT{{GTAAAAAAAATTCATTACTATTATACATGT:: TAK2689 ;;repeat_insertion,1'14
		T|C@chr4_ref v2@@1314298[[ACAGAGATGAAACTTCGAAAAAAATCTTAC{{TAGAACGACCACCCTTATTAAGAGATGGCA:: TAK2499 ;;	AL-@chr7_ref v2@@526808[[TGGGTTTGGTGACTGCAGTAAAGACGTGCT{{GTTGTTTTTATCTGAACCTTAAATATATCA:: TAK258 ;;repeat_deletion,1'12	T|-@chr7_ref v2@@676331[[CTAATATCCCTATTTCTGCTTGGACGCTCA{{CAGCAGAATCTAATCTATTCTTGGTATTGG:: TAK2689 ;;repeat_deletion,1'15	T|-@chr7_ref v2@@676331[[CTAATATCCCTATTTCTGCTTGGACGCTCA{{CAGCAGAATCTAATCTATTCTTGGTATTGG:: TAK2689 ;;repeat_deletion,1'15
		T|C@chr4_ref v2@@1509213[[CTTTGCGGTTGTCATGTTCACCCCAATATT{{ATTGGACAGTCCGGTTGGGGTTGCTACTTA:: TAK2499 ;;	A|-@chr7_ref v2@@555337[[ATCCGGTTTTTTTTCTTGTTGACCAATAGG{{TTAAAATAAAGTCACAGAAATTCAATGAAT:: TAK258 ;;repeat_deletion,1'11	TL-@chr7_ref v2@@676331[[CTAATATCCCTATTTCTGCTTGGACGCTCA{{CAGCAGAATCTAATCTATTCTTGGTATTGG:: TAK2689 ;;repeat_deletion,1'15	T|-@chr7_ref v2@@676331[[CTAATATCCCTATTTCTGCTTGGACGCTCA{{CAGCAGAATCTAATCTATTCTTGGTATTGG:: TAK2689 ;;repeat_deletion,1'15
		-|T@chr7_ref v2@@239393[[GCAAGACTGAGGCTCACCCCCTGTTTTCAG{{GGCACAGCTTATCGACATGCACCTTTTAAT:: TAK2499 ;;repeat_insertion,1'4	TTT|---@chr7_ref v2@@611569[[ATGAAATAAATTTCGAACCGCTTTTTTTCC{{ACTTTGTTTGACCTCCCCTAACTCTTTCTT:: TAK258 ;;repeat_deletion,1'14	T|-@chr7_ref v2@@678328[[CTTTCTGTCATCTCTTTATCTTTTTTCCTA{{CACTAGTTTTTGCACTGAATAACACCTCCC:: TAK2689 ;;repeat_deletion,1'11	T|-@chr7_ref v2@@678328[[CTTTCTGTCATCTCTTTATCTTTTTTCCTA{{CACTAGTTTTTGCACTGAATAACACCTCCC:: TAK2689 ;;repeat_deletion,1'11
		C|T@chr8_ref v2@@295216[[CGACATAGCAACAAATCATACCTACACAGC{{CCATAACAAACAATTACGACGACCAAAACG:: TAK2499 ;;	AA|--@chr7_ref v2@@617442[[AGCATAAACTCATATGCTAGAATATTTACT{{GTAAAAAAAATTCATTACTATTATACATGT:: TAK258 ;;repeat_deletion,1'14	TL-@chr7_ref v2@@678328[[CTTTCTGTCATCTCTTTATCTTTTTTCCTA{{CACTAGTTTTTGCACTGAATAACACCTCCC:: TAK2689 ;;repeat_deletion,1'11	T|-@chr7_ref v2@@678328[[CTTTCTGTCATCTCTTTATCTTTTTTCCTA{{CACTAGTTTTTGCACTGAATAACACCTCCC:: TAK2689 ;;repeat_deletion,1'11
		-|A@chr8_ref v2@@468754[[ATAAATTGAAAAAAGCCAATACGCCAGTGG{{TTCTTCCTCTGTTTTTGATAATGGAAAGGA:: TAK2499 ;;repeat_insertion,1'4	A|-@chr7_ref v2@@617442[[AGCATAAACTCATATGCTAGAATATTTACT{{GTAAAAAAAATTCATTACTATTATACATGT:: TAK258 ;;repeat_deletion,1'14	T|-@chr7_ref v2@@702701[[TATTTAGTAAGCTTCGCTTGTACTCAGTCA{{GCATCCAATTTTATTGAAAGTCCGCCCGCT:: TAK2689 ;;repeat_deletion,1'12	T|-@chr7_ref v2@@702701[[TATTTAGTAAGCTTCGCTTGTACTCAGTCA{{GCATCCAATTTTATTGAAAGTCCGCCCGCT:: TAK2689 ;;repeat_deletion,1'12
		-|C@chr9_ref v2@@56580[[ATATCAGGATCAGAAGCAGCAACAACAACA{{GGGGCAGTCCCTAAGCTCTATATCCTGGTC:: TAK2499 ;;repeat_insertion,3'6	T|-@chr7_ref v2@@637669[[GCTCTTCCACTTTCACTTGTATCCCAGTCA{{GTTTGAGAAAAAAGGAATATAAAAAGGCGC:: TAK258 ;;repeat_deletion,1'12	TL-@chr7_ref v2@@702701[[TATTTAGTAAGCTTCGCTTGTACTCAGTCA{{GCATCCAATTTTATTGAAAGTCCGCCCGCT:: TAK2689 ;;repeat_deletion,1'12	T|-@chr7_ref v2@@702701[[TATTTAGTAAGCTTCGCTTGTACTCAGTCA{{GCATCCAATTTTATTGAAAGTCCGCCCGCT:: TAK2689 ;;repeat_deletion,1'12
		G|T@chr9_ref v2@@290022[[GTAACGTGGTAGGATTTAGCCTCCTAAGAA{{ATCTAAAGCAGCATCGAATTGAGCATCAGA:: TAK2499 ;;	T|-@chr7_ref v2@@702701[[TATTTAGTAAGCTTCGCTTGTACTCAGTCA{{GCATCCAATTTTATTGAAAGTCCGCCCGCT:: TAK258 ;;repeat_deletion,1'12	A|-@chr7_ref v2@@707054[[GAGGCCCAAAAAAAAAAAAAGAACATCTTC{{CTTTCATGGAAGGACCACCTAGTTAATAAA:: TAK2689 ;;repeat_deletion,1'12	A|-@chr7_ref v2@@707054[[GAGGCCCAAAAAAAAAAAAAGAACATCTTC{{CTTTCATGGAAGGACCACCTAGTTAATAAA:: TAK2689 ;;repeat_deletion,1'12
		C|T@chr9_ref v2@@298538[[AAATTGCCAGGTATATTGCGGTGAAAACTA{{GGCAATTATGAAATAAGCAATGACATTCAA:: TAK2499 ;;	TL-@chr7_ref v2@@702701[[TATTTAGTAAGCTTCGCTTGTACTCAGTCA{{GCATCCAATTTTATTGAAAGTCCGCCCGCT:: TAK258 ;;repeat_deletion,1'12	AL-@chr7_ref v2@@707054[[GAGGCCCAAAAAAAAAAAAAGAACATCTTC{{CTTTCATGGAAGGACCACCTAGTTAATAAA:: TAK2689 ;;repeat_deletion,1'12	A|-@chr7_ref v2@@707054[[GAGGCCCAAAAAAAAAAAAAGAACATCTTC{{CTTTCATGGAAGGACCACCTAGTTAATAAA:: TAK2689 ;;repeat_deletion,1'12
		-|G@chr10_ref v2@@351098[[TTGTCTGAGAGTTTGCATATAAAAATCTTT{{CTCAAGCCCTCTATACTAAAATTGCAGTTA:: TAK2499 ;;repeat_insertion,3'4	A|-@chr7_ref v2@@715631[[CACTAGCACTTGAAAGAACATGAAAAATTG{{CAATGCACAATAAATTCCAGGGGTTAGCGA:: TAK258 ;;repeat_deletion,1'14	-|T@chr7_ref v2@@714272[[GAATACACACATGGTTTAGTAAAAGAAATC{{GAACCGACCTGAGAAAAACATTGTTATGGC:: TAK2689 ;;repeat_insertion,1'4	-|T@chr7_ref v2@@714272[[GAATACACACATGGTTTAGTAAAAGAAATC{{GAACCGACCTGAGAAAAACATTGTTATGGC:: TAK2689 ;;repeat_insertion,1'4
		T|C@chr10_ref v2@@716499[[TACGTCAGCCCCATTATTGTGCCAACAGTT{{ACATCCTTTGCATTCAGAGGTGGTTCATTA:: TAK2499 ;;	AL-@chr7_ref v2@@715631[[CACTAGCACTTGAAAGAACATGAAAAATTG{{CAATGCACAATAAATTCCAGGGGTTAGCGA:: TAK258 ;;repeat_deletion,1'14	-LT@chr7_ref v2@@714272[[GAATACACACATGGTTTAGTAAAAGAAATC{{GAACCGACCTGAGAAAAACATTGTTATGGC:: TAK2689 ;;repeat_insertion,1'4	-|T@chr7_ref v2@@714272[[GAATACACACATGGTTTAGTAAAAGAAATC{{GAACCGACCTGAGAAAAACATTGTTATGGC:: TAK2689 ;;repeat_insertion,1'4
		-|A@chr11_ref v2@@393167[[GTGGTGAAAAAGAAAAGAAAAAGAAAAGTG{{TAAACCTAGGGTTGAAAATATAATCAGTTA:: TAK2499 ;;repeat_insertion,1'7	T|-@chr7_ref v2@@726450[[ACTGTCACTTACCTGTTTGAAATCATGTCC{{GCCATTCTTATACATTTTCTTTCCTTCTGA:: TAK258 ;;repeat_deletion,1'11	T|-@chr7_ref v2@@726450[[ACTGTCACTTACCTGTTTGAAATCATGTCC{{GCCATTCTTATACATTTTCTTTCCTTCTGA:: TAK2689 ;;repeat_deletion,1'11	T|-@chr7_ref v2@@726450[[ACTGTCACTTACCTGTTTGAAATCATGTCC{{GCCATTCTTATACATTTTCTTTCCTTCTGA:: TAK2689 ;;repeat_deletion,1'11
		G|T@chr13_ref v2@@28214[[AAAAAAAAGGATGCAAACTCAGGAAAAAAC{{GTGCCTACCACCTTTTTTCCTTTTTCCAGA:: TAK2499 ;;	T|-@chr7_ref v2@@751302[[GGATATTCCTTGAACAAAAGTGGAATATTA{{AGGCATACATGACGTCTTCCTCAGTATGAT:: TAK258 ;;repeat_deletion,1'8	TL-@chr7_ref v2@@726450[[ACTGTCACTTACCTGTTTGAAATCATGTCC{{GCCATTCTTATACATTTTCTTTCCTTCTGA:: TAK2689 ;;repeat_deletion,1'11	T|-@chr7_ref v2@@726450[[ACTGTCACTTACCTGTTTGAAATCATGTCC{{GCCATTCTTATACATTTTCTTTCCTTCTGA:: TAK2689 ;;repeat_deletion,1'11
		C|T@chr13_ref v2@@138983[[GATCGCTCTGCCTTCAGTCTCACACTTTTT{{TTATAATCTATTGTCATGAAATTTATACAG:: TAK2499 ;;	AA|--@chr7_ref v2@@765689[[AAATTAAAGTTAAAATTAAAATTCAAACCG{{TTAAATATTAAACTTGATATAGTAGGAGAA:: TAK258 ;;repeat_deletion,1'14	T|-@chr7_ref v2@@751302[[GGATATTCCTTGAACAAAAGTGGAATATTA{{AGGCATACATGACGTCTTCCTCAGTATGAT:: TAK2689 ;;repeat_deletion,1'8	T|-@chr7_ref v2@@751302[[GGATATTCCTTGAACAAAAGTGGAATATTA{{AGGCATACATGACGTCTTCCTCAGTATGAT:: TAK2689 ;;repeat_deletion,1'8
		C|A@chr15_ref v2@@125719[[GGAAGTTCAAACAATTTTAAAGGACGGATT{{AATATCAAAGCCTCTAAAGCTCTAGCTAAA:: TAK2499 ;;	A|-@chr7_ref v2@@781562[[TAACCAAATATGATCTTAAAAAAAATTAAG{{TTGAAAATTTTGAGCTAAGCTCATCTCATC:: TAK258 ;;repeat_deletion,1'11	TL-@chr7_ref v2@@751302[[GGATATTCCTTGAACAAAAGTGGAATATTA{{AGGCATACATGACGTCTTCCTCAGTATGAT:: TAK2689 ;;repeat_deletion,1'8	T|-@chr7_ref v2@@751302[[GGATATTCCTTGAACAAAAGTGGAATATTA{{AGGCATACATGACGTCTTCCTCAGTATGAT:: TAK2689 ;;repeat_deletion,1'8
		T|-@chr16_ref v2@@836207[[TATCCACAACAAAACTAACAATCATTCTGG{{AAGAGAATCCATGTCAGAGTTTAATGTCTC:: TAK2499 ;;deletion,1'1	T|-@chr7_ref v2@@784028[[GAGAACTATGTATATATGTATATGTGTAGG{{AGGATGACTAGAAAAGGAAATCGAAAAAGA:: TAK258 ;;repeat_deletion,1'12	-|G@chr7_ref v2@@759793[[TCAAGAAGTACTTTTGAATTTGACTATAGT{{AAGATTGGAGGGACGTTCCCAGAGATTTCA:: TAK2689 ;;repeat_insertion,3'4	-|G@chr7_ref v2@@759793[[TCAAGAAGTACTTTTGAATTTGACTATAGT{{AAGATTGGAGGGACGTTCCCAGAGATTTCA:: TAK2689 ;;repeat_insertion,3'4
		T|C@chr2_ref v2@@111283[[TAGTTTCAATCATATATTCCACTACTTATA{{GTGTTACCCGCATTAGAACTCTTATTGGTG:: TAK2500 ;;	--|TA@chr7_ref v2@@790301[[TTTGAGAGCTTTTATTTACAGGCGCTTTAC{{GTGCATGCATGGACGCGTATATGTCGTTTC:: TAK258 ;;repeat_insertion,12'13	-LG@chr7_ref v2@@759793[[TCAAGAAGTACTTTTGAATTTGACTATAGT{{AAGATTGGAGGGACGTTCCCAGAGATTTCA:: TAK2689 ;;repeat_insertion,3'4	-|G@chr7_ref v2@@759793[[TCAAGAAGTACTTTTGAATTTGACTATAGT{{AAGATTGGAGGGACGTTCCCAGAGATTTCA:: TAK2689 ;;repeat_insertion,3'4
		ATGGACATGGAT|------------@chr3_ref v2@@221468[[ACGCTTGTCACGGCCCATGATGACATGGAC{{AATATCGATACGACAACGTCTCAATCCATA:: TAK2500 ;;repeat_deletion,ATGGACATGGAT'33	T|-@chr7_ref v2@@804965[[TAAAACAAACGCTTGATAGTCTTGCTTGAG{{GAGTATATATATTTAAAAAGTACTAGGATT:: TAK258 ;;repeat_deletion,1'12	T|-@chr7_ref v2@@774681[[AGACGTTTCGGCACTGTATATTCTTGTCCC{{GCCTACTACATTGCTGCATTCAAACGATAT:: TAK2689 ;;repeat_deletion,1'9	T|-@chr7_ref v2@@774681[[AGACGTTTCGGCACTGTATATTCTTGTCCC{{GCCTACTACATTGCTGCATTCAAACGATAT:: TAK2689 ;;repeat_deletion,1'9
		-|T@chr4_ref v2@@339966[[ACTTGACAAATTCTGCAATAGCGGCTGGAG{{ATTAACGACGTTGGTATCTTTATTATTGTC:: TAK2500 ;;repeat_insertion,1'6	TL-@chr7_ref v2@@804965[[TAAAACAAACGCTTGATAGTCTTGCTTGAG{{GAGTATATATATTTAAAAAGTACTAGGATT:: TAK258 ;;repeat_deletion,1'12	TL-@chr7_ref v2@@774681[[AGACGTTTCGGCACTGTATATTCTTGTCCC{{GCCTACTACATTGCTGCATTCAAACGATAT:: TAK2689 ;;repeat_deletion,1'9	T|-@chr7_ref v2@@774681[[AGACGTTTCGGCACTGTATATTCTTGTCCC{{GCCTACTACATTGCTGCATTCAAACGATAT:: TAK2689 ;;repeat_deletion,1'9
		-|T@chr4_ref v2@@637010[[GCTTCTACAAAGTGAACAACATCGTTGTAA{{AATTTGAAGAATAGCTACAAAAACAGACTA:: TAK2500 ;;repeat_insertion,1'12	-|A@chr7_ref v2@@808413[[ACTTAGAATGAGGTTTTAAAAAAAAATTAT{{CCAAGCGAGAAGTCACGCTTATAACGCAAG:: TAK258 ;;repeat_insertion,1'9	A|-@chr7_ref v2@@836741[[AGTTTTTCATTTTGAGGGGTCTTTAACTGG{{GCTTTCACGACTCAAAGAAAAAAAAAAAAA:: TAK2689 ;;repeat_deletion,1'9	A|-@chr7_ref v2@@836741[[AGTTTTTCATTTTGAGGGGTCTTTAACTGG{{GCTTTCACGACTCAAAGAAAAAAAAAAAAA:: TAK2689 ;;repeat_deletion,1'9
		C|A@chr4_ref v2@@752834[[AATCTAATCATCGAATGGAGGCCTTGTACA{{AATTATTCTGGTGCCTTTGGGCTCTTTTGC:: TAK2500 ;;	TT|--@chr7_ref v2@@823710[[CGTCCTTTTTCAATTATAGCTTTTTTTTTA{{CTCGTACTGTTTCACTGACAAAAGTTTTTT:: TAK258 ;;repeat_deletion,1'12	AL-@chr7_ref v2@@836741[[AGTTTTTCATTTTGAGGGGTCTTTAACTGG{{GCTTTCACGACTCAAAGAAAAAAAAAAAAA:: TAK2689 ;;repeat_deletion,1'9	A|-@chr7_ref v2@@836741[[AGTTTTTCATTTTGAGGGGTCTTTAACTGG{{GCTTTCACGACTCAAAGAAAAAAAAAAAAA:: TAK2689 ;;repeat_deletion,1'9
		-|T@chr5_ref v2@@24819[[AGGCCACGCATACTGGCCTAAGGCATTACA{{GAAATAATCTTCGCATGGGGCTTGTCACAG:: TAK2500 ;;repeat_insertion,1'4	T|-@chr7_ref v2@@833948[[TGGAATTTTATTAATGTACCCTGGGAAAAA{{CAACCATTGTGTTAATTTTGCGATCTTTAA:: TAK258 ;;repeat_deletion,1'11	A|-@chr7_ref v2@@840515[[ATTGGCTGTAGTTAGTGGTTACCAAAATGG{{CATGAACAATCTCCCTCAGACTTTATTATA:: TAK2689 ;;repeat_deletion,1'14	A|-@chr7_ref v2@@840515[[ATTGGCTGTAGTTAGTGGTTACCAAAATGG{{CATGAACAATCTCCCTCAGACTTTATTATA:: TAK2689 ;;repeat_deletion,1'14
		--|TA@chr5_ref v2@@197484[[ATTCGTATATACATAAAGTTCTCATAAACG{{CTTATTGATATCAAGGTGTGTTACTTTCTA:: TAK2500 ;;repeat_insertion,12'22	G|A@chr7_ref v2@@846745[[AGTAATAAATAAAAATAAGATGTGTTTATC{{TAATGTACTATACAAGCCTTCCAAGCCGAC:: TAK258 ;;	AL-@chr7_ref v2@@840515[[ATTGGCTGTAGTTAGTGGTTACCAAAATGG{{CATGAACAATCTCCCTCAGACTTTATTATA:: TAK2689 ;;repeat_deletion,1'14	A|-@chr7_ref v2@@840515[[ATTGGCTGTAGTTAGTGGTTACCAAAATGG{{CATGAACAATCTCCCTCAGACTTTATTATA:: TAK2689 ;;repeat_deletion,1'14
		T|G@chr8_ref v2@@69582[[CCTTTCCTTCCTGATTTCCTCTTTACTATT{{TTGGGTCCCTTTATTTGCTTTTTGTCCAAG:: TAK2500 ;;	T|-@chr7_ref v2@@848367[[TGACCCTTTTCTCGATATGTTTTTCTGTGA{{CAATTGTTCGAAATAACCTGTATTGTTCAA:: TAK258 ;;repeat_deletion,1'11	-|A@chr7_ref v2@@878599[[TTCGCGATATTTGTCCAGCCTCTTTTTCCG{{TTAAATAATAAAATGAAACGGACAGGAATT:: TAK2689 ;;repeat_insertion,1'12	-|A@chr7_ref v2@@878599[[TTCGCGATATTTGTCCAGCCTCTTTTTCCG{{TTAAATAATAAAATGAAACGGACAGGAATT:: TAK2689 ;;repeat_insertion,1'12
		-|G@chr9_ref v2@@388148[[CATGATATCTAGGCACATTAAGGTTAGCGT{{ACGCGAATAATATAAGCATTACTCCAGTAA:: TAK2500 ;;repeat_insertion,3'6	AA|--@chr7_ref v2@@850715[[AAAATTTGCTAAAGCCTGTTCTATCTGAAG{{TGGATGAGCCTTCCAGTTCATTGAAATTCT:: TAK258 ;;repeat_deletion,1'14	-LA@chr7_ref v2@@878599[[TTCGCGATATTTGTCCAGCCTCTTTTTCCG{{TTAAATAATAAAATGAAACGGACAGGAATT:: TAK2689 ;;repeat_insertion,1'12	-|A@chr7_ref v2@@878599[[TTCGCGATATTTGTCCAGCCTCTTTTTCCG{{TTAAATAATAAAATGAAACGGACAGGAATT:: TAK2689 ;;repeat_insertion,1'12
		T|G@chr11_ref v2@@127601[[ATCAGACTCTCCAGCATCGAATCGCAGCTA{{GGAAGAGATCTACGAGGCTTAATGGGAATT:: TAK2500 ;;	AAL--@chr7_ref v2@@850715[[AAAATTTGCTAAAGCCTGTTCTATCTGAAG{{TGGATGAGCCTTCCAGTTCATTGAAATTCT:: TAK258 ;;repeat_deletion,1'14	T|-@chr7_ref v2@@884156[[GAAGAAAACAATATTTTGGTGCTGGGATTC{{CTGGATGCCAGCTTAAAAAGCGGGCTCCAT:: TAK2689 ;;repeat_deletion,1'9	T|-@chr7_ref v2@@884156[[GAAGAAAACAATATTTTGGTGCTGGGATTC{{CTGGATGCCAGCTTAAAAAGCGGGCTCCAT:: TAK2689 ;;repeat_deletion,1'9
		-|C@chr12_ref v2@@241747[[CTTTTTACATCCGTACATATAAAATGTAAA{{ATGCATTCATGACAATTTTACCTATTTCTT:: TAK2500 ;;repeat_insertion,3'3	A|-@chr7_ref v2@@871476[[TGAGATGAGAGAGCTCAATATGAAAAAATG{{TTTGAAAAAGCCCTTCGAGGAAGAATAGGG:: TAK258 ;;repeat_deletion,1'13	TL-@chr7_ref v2@@884156[[GAAGAAAACAATATTTTGGTGCTGGGATTC{{CTGGATGCCAGCTTAAAAAGCGGGCTCCAT:: TAK2689 ;;repeat_deletion,1'9	T|-@chr7_ref v2@@884156[[GAAGAAAACAATATTTTGGTGCTGGGATTC{{CTGGATGCCAGCTTAAAAAGCGGGCTCCAT:: TAK2689 ;;repeat_deletion,1'9
		T|G@chr12_ref v2@@750592[[GTTTCCAGCTCCTTTGCTGATTTTTCGAGC{{GTGAGTTTTCCAATTCTTTAGCATCTTTTA:: TAK2500 ;;	AL-@chr7_ref v2@@871476[[TGAGATGAGAGAGCTCAATATGAAAAAATG{{TTTGAAAAAGCCCTTCGAGGAAGAATAGGG:: TAK258 ;;repeat_deletion,1'13	AA|--@chr7_ref v2@@899697[[GGTTATCTACTTGGGATATCGCACCTTAGT{{CTCCAACTCCTTTACACAGAATCACGAAAA:: TAK2689 ;;repeat_deletion,1'14	AA|--@chr7_ref v2@@899697[[GGTTATCTACTTGGGATATCGCACCTTAGT{{CTCCAACTCCTTTACACAGAATCACGAAAA:: TAK2689 ;;repeat_deletion,1'14
		A|G@chr13_ref v2@@459983[[GTTTTGGCTACTTTCTTAAATTTTCTTCCC{{TATTCACTTGATTGTGAAAAATTGTCCTCA:: TAK2500 ;;	G|C@chr7_ref v2@@879040[[TCATAATATGCTTTCATGATAATCATATGA{{CATGTTTAATATTACTAATAAGGCTGTATT:: TAK258 ;;	AAL--@chr7_ref v2@@899697[[GGTTATCTACTTGGGATATCGCACCTTAGT{{CTCCAACTCCTTTACACAGAATCACGAAAA:: TAK2689 ;;repeat_deletion,1'14	AA|--@chr7_ref v2@@899697[[GGTTATCTACTTGGGATATCGCACCTTAGT{{CTCCAACTCCTTTACACAGAATCACGAAAA:: TAK2689 ;;repeat_deletion,1'14
		-|G@chr13_ref v2@@547564[[TACTTTAACCGGGTAACAACTTCCTTAAAT{{TCGACAAGGTTTTTAGAGTATAAAGGGGCA:: TAK2500 ;;repeat_insertion,3'3	A|-@chr7_ref v2@@880057[[AATGCTCCTAGTGCCGTTTTTCGAAGCTTG{{TTGCAAATTATTTAATTTTGCTGCTAAGGA:: TAK258 ;;repeat_deletion,1'10	-|C@chr7_ref v2@@906117[[TCTGCGTTACGTGGACCAGCTGAATGAGGA{{ACATACACACGGTATTATCGTGCAACTACC:: TAK2689 ;;repeat_insertion,3'3	-|C@chr7_ref v2@@906117[[TCTGCGTTACGTGGACCAGCTGAATGAGGA{{ACATACACACGGTATTATCGTGCAACTACC:: TAK2689 ;;repeat_insertion,3'3
		A|C@chr14_ref v2@@516268[[AGAACTATGCTTGTGGTGTCCCCTGTACAA{{TTTTTACTATCATTTGCATAAGAATTTGTC:: TAK2500 ;;	A|-@chr7_ref v2@@914843[[TTACATTTCTTGCATATCTATCTATTCGAG{{GGCATCGAGTGAATTTTTCACCTTGATAAA:: TAK258 ;;repeat_deletion,1'13	-LC@chr7_ref v2@@906117[[TCTGCGTTACGTGGACCAGCTGAATGAGGA{{ACATACACACGGTATTATCGTGCAACTACC:: TAK2689 ;;repeat_insertion,3'3	-|C@chr7_ref v2@@906117[[TCTGCGTTACGTGGACCAGCTGAATGAGGA{{ACATACACACGGTATTATCGTGCAACTACC:: TAK2689 ;;repeat_insertion,3'3
		-|G@chr14_ref v2@@687578[[TTTACACGATGACCTTTCGAGATTTCACAA{{ATAAAGGAATGCTGTCCGATACAATTGACA:: TAK2500 ;;repeat_insertion,3'5	AL-@chr7_ref v2@@914843[[TTACATTTCTTGCATATCTATCTATTCGAG{{GGCATCGAGTGAATTTTTCACCTTGATAAA:: TAK258 ;;repeat_deletion,1'13	A|-@chr7_ref v2@@911727[[AAATAAAAAATAGAAACTATGAAACTATGT{{CAAATAGACATATCCAAGCAAGTCCAATAG:: TAK2689 ;;repeat_deletion,1'10	A|-@chr7_ref v2@@911727[[AAATAAAAAATAGAAACTATGAAACTATGT{{CAAATAGACATATCCAAGCAAGTCCAATAG:: TAK2689 ;;repeat_deletion,1'10
		G|T@chr15_ref v2@@240602[[GTGCGACGACTCTAGGTCTTTCCAAAAATT{{TCTTTAACAAGCATAGCATTCTTGTACCAT:: TAK2500 ;;	A|-@chr7_ref v2@@922438[[AGAAAAAAAAATGATTGGAGCACCCTTACT{{TATTCATTATGTAGAAACTCATTTCATGTA:: TAK258 ;;repeat_deletion,1'8	-|A@chr7_ref v2@@924809[[CACCAGAGAGCAGCATCCACAGTACTGAAG{{GGTGACGAGTACAATGGAAATGATAAAGAT:: TAK2689 ;;repeat_insertion,1'8	-|A@chr7_ref v2@@924809[[CACCAGAGAGCAGCATCCACAGTACTGAAG{{GGTGACGAGTACAATGGAAATGATAAAGAT:: TAK2689 ;;repeat_insertion,1'8
		AATL---@chr15_ref v2@@1035559[[TCTTATCCAAGTAATAGCAACAACAAAAAC{{GTATTAATATTAATAATAAGGATAACGCTA:: TAK2500 ;;repeat_deletion,112'34	--|AT@chr7_ref v2@@940760[[CTTGTACGTAAATGCACACTTTCTCTATAC{{TTATATTCATGTTAAAGCTCTCTCCATGAT:: TAK258 ;;repeat_insertion,12'12	-LA@chr7_ref v2@@924809[[CACCAGAGAGCAGCATCCACAGTACTGAAG{{GGTGACGAGTACAATGGAAATGATAAAGAT:: TAK2689 ;;repeat_insertion,1'8	-|A@chr7_ref v2@@924809[[CACCAGAGAGCAGCATCCACAGTACTGAAG{{GGTGACGAGTACAATGGAAATGATAAAGAT:: TAK2689 ;;repeat_insertion,1'8
		-|A@chr16_ref v2@@383315[[GCTTCAATCTTTGAATATTTGCTAATAGTG{{GGAAATAACTATCTGGTTTATCTGCATTGT:: TAK2500 ;;repeat_insertion,1'11	A|-@chr7_ref v2@@951200[[TCGAAGTAGGAAAACTGACATTAGAAAAAG{{CAATCTGCGAATTATGCATTTCTTTTTTTC:: TAK258 ;;repeat_deletion,1'10	T|-@chr7_ref v2@@937875[[TGTAAGAGATAGAGACGATTCGGGAATCAC{{CTCTGGTTGCTACTTCTGAATATACTGACG:: TAK2689 ;;repeat_deletion,1'5	T|-@chr7_ref v2@@937875[[TGTAAGAGATAGAGACGATTCGGGAATCAC{{CTCTGGTTGCTACTTCTGAATATACTGACG:: TAK2689 ;;repeat_deletion,1'5
		A|G@chr2_ref v2@@594029[[CCTTTTCCCATTGGGTTACTATTTGCCGGA{{TAACCTGTACAAATTGCGATTGAAAGGATG:: TAK2501 ;;	C|A@chr7_ref v2@@989900[[TATGCAAGCACTTCACTCCTTTTCTTTCAT{{TCTGTTTTCTTCCACTGGCTGGAAGCTTGA:: TAK258 ;;	TL-@chr7_ref v2@@937875[[TGTAAGAGATAGAGACGATTCGGGAATCAC{{CTCTGGTTGCTACTTCTGAATATACTGACG:: TAK2689 ;;repeat_deletion,1'5	T|-@chr7_ref v2@@937875[[TGTAAGAGATAGAGACGATTCGGGAATCAC{{CTCTGGTTGCTACTTCTGAATATACTGACG:: TAK2689 ;;repeat_deletion,1'5
		-|T@chr3_ref v2@@223878[[GCTGGTTCAAATCCTGCTGGTGTCGTTTAA{{AAATAACATCGTTGATTAAAACAATCCTAT:: TAK2501 ;;repeat_insertion,1'8	A|-@chr7_ref v2@@990236[[ATAGCTGCAGAAGAGCCGAAAATAGGTCAG{{GACAGGCAAAATAGGTGTAAGCGTTAAATG:: TAK258 ;;repeat_deletion,1'11	-|G@chr7_ref v2@@956340[[AGAATGACCTGAACGAACAGCGTAAAAAAT{{CGTCCATTTATTAAACCCATCAATTTCGTT:: TAK2689 ;;repeat_insertion,3'3	-|G@chr7_ref v2@@956340[[AGAATGACCTGAACGAACAGCGTAAAAAAT{{CGTCCATTTATTAAACCCATCAATTTCGTT:: TAK2689 ;;repeat_insertion,3'3
		-|T@chr4_ref v2@@346475[[TTTTGAGTGAACCAATATCTCAAGATGAAG{{GGAATGATCAAAGGATAGTTAATATCAATA:: TAK2501 ;;repeat_insertion,1'9	-|T@chr7_ref v2@@994300[[TGATTATATTCCCCTTTGCATAGGCTAGTG{{CGTTCTTTTGTTTCTTCCGCTAGGAATAGT:: TAK258 ;;repeat_insertion,1'10	-LG@chr7_ref v2@@956340[[AGAATGACCTGAACGAACAGCGTAAAAAAT{{CGTCCATTTATTAAACCCATCAATTTCGTT:: TAK2689 ;;repeat_insertion,3'3	-|G@chr7_ref v2@@956340[[AGAATGACCTGAACGAACAGCGTAAAAAAT{{CGTCCATTTATTAAACCCATCAATTTCGTT:: TAK2689 ;;repeat_insertion,3'3
		T|G@chr4_ref v2@@628585[[ATGCCCAGTTTTACATTTTTTTTTTTTCAC{{TTCACTTTGCTAGCGAGCGATGCGATTGAG:: TAK2501 ;;	A|-@chr7_ref v2@@1010911[[AAGAAAAAAAAATAGTGATAATTAACAATG{{CAGCAACAAAATGTGGTATTGGGGTCACAC:: TAK258 ;;repeat_deletion,1'12	T|-@chr7_ref v2@@968637[[CTTAAGGGGTTGCCTGCCTCATCCAAATCA{{GTTACAACCTATGCTAAAATTCACGTGTAC:: TAK2689 ;;repeat_deletion,1'12	T|-@chr7_ref v2@@968637[[CTTAAGGGGTTGCCTGCCTCATCCAAATCA{{GTTACAACCTATGCTAAAATTCACGTGTAC:: TAK2689 ;;repeat_deletion,1'12
		-|C@chr4_ref v2@@1359517[[AAAAGACATTAAACATCCGTACATTACGCA{{ATGCATGCTATCTGAAAATATTCTACATGC:: TAK2501 ;;repeat_insertion,3'3	T|-@chr7_ref v2@@1011725[[GGCTTCTACTAATTTTTCCTTTCCTTTTTG{{AGTTTTTTATTTTCTAGTTTCCTGCTCGTA:: TAK258 ;;repeat_deletion,1'15	TL-@chr7_ref v2@@968637[[CTTAAGGGGTTGCCTGCCTCATCCAAATCA{{GTTACAACCTATGCTAAAATTCACGTGTAC:: TAK2689 ;;repeat_deletion,1'12	T|-@chr7_ref v2@@968637[[CTTAAGGGGTTGCCTGCCTCATCCAAATCA{{GTTACAACCTATGCTAAAATTCACGTGTAC:: TAK2689 ;;repeat_deletion,1'12
		-LC@chr4_ref v2@@1359517[[AAAAGACATTAAACATCCGTACATTACGCA{{ATGCATGCTATCTGAAAATATTCTACATGC:: TAK2501 ;;repeat_insertion,3'3	A|-@chr7_ref v2@@1024798[[ACCGGAAGTAAATGTATATACTGATTGTTG{{GCTCAGTCGCGCGTGGCCTTTCTCTATGGA:: TAK258 ;;repeat_deletion,1'12	T|-@chr7_ref v2@@987026[[CATGGAAATAGAATAAGGGACGCAGCAGGG{{GGCGAGCACACGAAATATAAAATTGCTTCG:: TAK2689 ;;repeat_deletion,1'11	T|-@chr7_ref v2@@987026[[CATGGAAATAGAATAAGGGACGCAGCAGGG{{GGCGAGCACACGAAATATAAAATTGCTTCG:: TAK2689 ;;repeat_deletion,1'11
		-|G@chr5_ref v2@@260130[[ATCTAATTCTCTATTTAATTGAATGCATAA{{TACCAAAAAATCTCTCTTCACGTCTTATAG:: TAK2501 ;;repeat_insertion,3'4	T|-@chr7_ref v2@@1042080[[ATATGGTCTTTTCATCATGAATAATCTTTC{{GTTGCTCTTTGATAGGGAAAAGTTCATCAA:: TAK258 ;;repeat_deletion,1'9	TL-@chr7_ref v2@@987026[[CATGGAAATAGAATAAGGGACGCAGCAGGG{{GGCGAGCACACGAAATATAAAATTGCTTCG:: TAK2689 ;;repeat_deletion,1'11	T|-@chr7_ref v2@@987026[[CATGGAAATAGAATAAGGGACGCAGCAGGG{{GGCGAGCACACGAAATATAAAATTGCTTCG:: TAK2689 ;;repeat_deletion,1'11
		T|G@chr6_ref v2@@53058[[AGTTTTTCGTATATATATTCCTTTTTTTGG{{CAATTTTTGAAATTTTCGTAGAAAAGGGAG:: TAK2501 ;;	T|-@chr7_ref v2@@1051735[[ATCGCTTCTTTCAGAACAAAATTTTTCATA{{CCTTTTCTTTTTTTTTTTTTCTTTGACTGT:: TAK258 ;;repeat_deletion,1'12	TT|--@chr7_ref v2@@987279[[CTTTGGTCTGCCCCTGGTCTGCCCCTTTCG{{GGGTGAACGGAATACTCCGTGGGCGGCACA:: TAK2689 ;;repeat_deletion,1'16	TT|--@chr7_ref v2@@987279[[CTTTGGTCTGCCCCTGGTCTGCCCCTTTCG{{GGGTGAACGGAATACTCCGTGGGCGGCACA:: TAK2689 ;;repeat_deletion,1'16
		A|G@chr7_ref v2@@952526[[ACGGTATTTAGCAACAATGCTTCATTATCC{{AGATGACTCTATTTGGAGAGCTAGCCAAGA:: TAK2501 ;;	T|-@chr7_ref v2@@1057622[[CCTAAATAAGGAAGAAAAGAAGGGATAACA{{GTTACTTTTTGCTTATTCCTCACCTAAACA:: TAK258 ;;repeat_deletion,1'9	TTL--@chr7_ref v2@@987279[[CTTTGGTCTGCCCCTGGTCTGCCCCTTTCG{{GGGTGAACGGAATACTCCGTGGGCGGCACA:: TAK2689 ;;repeat_deletion,1'16	TT|--@chr7_ref v2@@987279[[CTTTGGTCTGCCCCTGGTCTGCCCCTTTCG{{GGGTGAACGGAATACTCCGTGGGCGGCACA:: TAK2689 ;;repeat_deletion,1'16
		-|T@chr9_ref v2@@175070[[GATCATCGGTTCAAATCCGATTGGAAGCAA{{CTTCGGCACGTCATACACCTTGTAATGAGT:: TAK2501 ;;repeat_insertion,1'7	A|-@chr7_ref v2@@1063507[[CTATCATTTCAAGATATAAAAAAATTGCCC{{GGCCATTTGATGAAATGTCTCATCGCGCTA:: TAK258 ;;repeat_deletion,1'10	T|-@chr7_ref v2@@994300[[TGATTATATTCCCCTTTGCATAGGCTAGTG{{CGTTCTTTTGTTTCTTCCGCTAGGAATAGT:: TAK2689 ;;repeat_deletion,1'10	T|-@chr7_ref v2@@994300[[TGATTATATTCCCCTTTGCATAGGCTAGTG{{CGTTCTTTTGTTTCTTCCGCTAGGAATAGT:: TAK2689 ;;repeat_deletion,1'10
		C|A@chr10_ref v2@@220465[[AGATACCTATTCTCTCAGTAGCTGTTTCAC{{AAGACTCCGCACTCATGGTAAGTAGAAAAA:: TAK2501 ;;	A|-@chr7_ref v2@@1073859[[GAGCAGTCAAAGGGATTCCTTATTTCTTCC{{CAACCCTTTTACTTAACATTTATCAGCTGC:: TAK258 ;;repeat_deletion,1'13	TL-@chr7_ref v2@@994300[[TGATTATATTCCCCTTTGCATAGGCTAGTG{{CGTTCTTTTGTTTCTTCCGCTAGGAATAGT:: TAK2689 ;;repeat_deletion,1'10	T|-@chr7_ref v2@@994300[[TGATTATATTCCCCTTTGCATAGGCTAGTG{{CGTTCTTTTGTTTCTTCCGCTAGGAATAGT:: TAK2689 ;;repeat_deletion,1'10
		GLT@chr10_ref v2@@608670[[CAGTCCGCCTCTTGTCACGTGATTTAGTAA{{AAATTTTGACAGCACCCTCGGTTTAATGGA:: TAK2501 ;;	AA|--@chr7_ref v2@@1073859[[GAGCAGTCAAAGGGATTCCTTATTTCTTCC{{CAACCCTTTTACTTAACATTTATCAGCTGC:: TAK258 ;;repeat_deletion,1'13	-|C@chr7_ref v2@@1008070[[TCTGCAATCACTTCAATGCTTGAAACGGGA{{ATACCCTTCAATCCATTCGTGTAATCGCTC:: TAK2689 ;;repeat_insertion,3'3	-|C@chr7_ref v2@@1008070[[TCTGCAATCACTTCAATGCTTGAAACGGGA{{ATACCCTTCAATCCATTCGTGTAATCGCTC:: TAK2689 ;;repeat_insertion,3'3
		G|T@chr11_ref v2@@29330[[TAAATCCATAGGCAACCTCTTCCATGGTTA{{ATTTGAATTCAGATCCTTATTGATGACATC:: TAK2501 ;;	T|-@chr8_ref v2@@17536[[CTATGTTGGCTGGAAAAGTTTTTGGAAACA{{GCGGGCATAAAATAAAAACTCCGCTGTTCA:: TAK258 ;;repeat_deletion,1'12	-LC@chr7_ref v2@@1008070[[TCTGCAATCACTTCAATGCTTGAAACGGGA{{ATACCCTTCAATCCATTCGTGTAATCGCTC:: TAK2689 ;;repeat_insertion,3'3	-|C@chr7_ref v2@@1008070[[TCTGCAATCACTTCAATGCTTGAAACGGGA{{ATACCCTTCAATCCATTCGTGTAATCGCTC:: TAK2689 ;;repeat_insertion,3'3
		G|A@chr11_ref v2@@55202[[CCAGAAAGATTCTAAAGATGTAAATAAGAA{{GAAGACAGGCAATTAAGGCAAAATAAAAAT:: TAK2501 ;;	A|-@chr8_ref v2@@36230[[AATAAGAAAATGAGAAAAAAATGAAAAATG{{TCTGATGGCCTAGATATGTTTGGGTGTTTT:: TAK258 ;;repeat_deletion,1'12	A|-@chr7_ref v2@@1011002[[TCTGGAAACATCAAAAAGCTACCAAAAAAG{{TTCAAGTGCGAAGTTTCCGCATATGCAAAC:: TAK2689 ;;repeat_deletion,1'13	A|-@chr7_ref v2@@1011002[[TCTGGAAACATCAAAAAGCTACCAAAAAAG{{TTCAAGTGCGAAGTTTCCGCATATGCAAAC:: TAK2689 ;;repeat_deletion,1'13
		-|T@chr12_ref v2@@213989[[GGTAATACCACCCTTACTATCAACTAACCA{{CTCCAATGACATCATCTGCAGTTTTTGTTT:: TAK2501 ;;repeat_insertion,1'5	T|-@chr8_ref v2@@38650[[CTTGGCTGTCTTTTTTTCCTTTCCTTTTCC{{CAATTTTTTTGTCAATGCAGTCAGCCCCTC:: TAK258 ;;repeat_deletion,1'12	AL-@chr7_ref v2@@1011002[[TCTGGAAACATCAAAAAGCTACCAAAAAAG{{TTCAAGTGCGAAGTTTCCGCATATGCAAAC:: TAK2689 ;;repeat_deletion,1'13	A|-@chr7_ref v2@@1011002[[TCTGGAAACATCAAAAAGCTACCAAAAAAG{{TTCAAGTGCGAAGTTTCCGCATATGCAAAC:: TAK2689 ;;repeat_deletion,1'13
		--|TA@chr13_ref v2@@95732[[TAGAATGTACATGAACAGTCATCACACTGC{{TCTTTTTTAGTAAAATATAGAGATTATTGA:: TAK2501 ;;repeat_insertion,12'21	A|G@chr8_ref v2@@41123[[AGAATGTATTTCGTTGATTTGCTCTATTGG{{TTGCATTCATCTGAGTATAAACTTAGATCT:: TAK258 ;;	TT|--@chr7_ref v2@@1011725[[GGCTTCTACTAATTTTTCCTTTCCTTTTTG{{AGTTTTTTATTTTCTAGTTTCCTGCTCGTA:: TAK2689 ;;repeat_deletion,1'15	TT|--@chr7_ref v2@@1011725[[GGCTTCTACTAATTTTTCCTTTCCTTTTTG{{AGTTTTTTATTTTCTAGTTTCCTGCTCGTA:: TAK2689 ;;repeat_deletion,1'15
		A|C@chr13_ref v2@@511274[[CTGTTAATTACTGAGGTCTCCATCAAACAC{{AACCCCAACCTAATCGCAAATAACCTGAAT:: TAK2501 ;;	A|-@chr8_ref v2@@48102[[GCTCCCACAGAATAGCTTCCAAGAAACCTG{{TGAAAAATATGTATCATTCCTCACGAATGA:: TAK258 ;;repeat_deletion,1'14	TTL--@chr7_ref v2@@1011725[[GGCTTCTACTAATTTTTCCTTTCCTTTTTG{{AGTTTTTTATTTTCTAGTTTCCTGCTCGTA:: TAK2689 ;;repeat_deletion,1'15	TT|--@chr7_ref v2@@1011725[[GGCTTCTACTAATTTTTCCTTTCCTTTTTG{{AGTTTTTTATTTTCTAGTTTCCTGCTCGTA:: TAK2689 ;;repeat_deletion,1'15
		-|G@chr13_ref v2@@753961[[TTCTTTTGCAATCGTATTTCTAGGATGGAT{{ATCATATTATTCAGCATGGTACAATTAACG:: TAK2501 ;;repeat_insertion,3'3	AL-@chr8_ref v2@@48102[[GCTCCCACAGAATAGCTTCCAAGAAACCTG{{TGAAAAATATGTATCATTCCTCACGAATGA:: TAK258 ;;repeat_deletion,1'14	T|-@chr7_ref v2@@1012142[[ACTCGAGATCCTTTTGTTATTTTATTGCCA{{GTTTCATATGTACTTCTTATCTACTATTTA:: TAK2689 ;;repeat_deletion,1'10	T|-@chr7_ref v2@@1012142[[ACTCGAGATCCTTTTGTTATTTTATTGCCA{{GTTTCATATGTACTTCTTATCTACTATTTA:: TAK2689 ;;repeat_deletion,1'10
		-|C@chr14_ref v2@@109530[[TAAGTCACCAAACGCTAGCATGAAACCAAA{{ATCTGTAGTGATATCCATCATGGTTAATAC:: TAK2501 ;;repeat_insertion,3'3	TT|--@chr8_ref v2@@50983[[ATGTTTTCATAAGAGTCACCGTCTATAACC{{ATTGGTCTGTTATCACTTCCACTGAGAAAG:: TAK258 ;;repeat_deletion,1'12	TL-@chr7_ref v2@@1012142[[ACTCGAGATCCTTTTGTTATTTTATTGCCA{{GTTTCATATGTACTTCTTATCTACTATTTA:: TAK2689 ;;repeat_deletion,1'10	T|-@chr7_ref v2@@1012142[[ACTCGAGATCCTTTTGTTATTTTATTGCCA{{GTTTCATATGTACTTCTTATCTACTATTTA:: TAK2689 ;;repeat_deletion,1'10
		G|A@chr14_ref v2@@264782[[ATAACGTCTGTTCATTATAAAAGAGTACAA{{AAACAGTAAGATAGTAAACGTCACTGTTAA:: TAK2501 ;;	G|A@chr8_ref v2@@58290[[GTGTGAACTCTGAAAATGAAAGTGTTAATG{{TGGTGATGAGAATTCCGAATTGCCTTCCGA:: TAK258 ;;	-|G@chr7_ref v2@@1067954[[AGGGCAATCTTCCAATCCTTCAGTTCAAAT{{ACCAAGTTGTAACGGAACAAAGGTGAAGTC:: TAK2689 ;;repeat_insertion,3'3	-|G@chr7_ref v2@@1067954[[AGGGCAATCTTCCAATCCTTCAGTTCAAAT{{ACCAAGTTGTAACGGAACAAAGGTGAAGTC:: TAK2689 ;;repeat_insertion,3'3
		-|A@chr14_ref v2@@651944[[TCAAGGGAATAAAAGTTACCCTACCAAAAT{{TTCAAGTAGGGTAATAAAGTTCCACCCCCC:: TAK2501 ;;repeat_insertion,1'7	T|-@chr8_ref v2@@63929[[TGTGTGAATGTCAGGACTGCTTGTATCGCC{{GTTTTGAAAGACGATTGAAATAGGCTGTTG:: TAK258 ;;repeat_deletion,1'12	-LG@chr7_ref v2@@1067954[[AGGGCAATCTTCCAATCCTTCAGTTCAAAT{{ACCAAGTTGTAACGGAACAAAGGTGAAGTC:: TAK2689 ;;repeat_insertion,3'3	-|G@chr7_ref v2@@1067954[[AGGGCAATCTTCCAATCCTTCAGTTCAAAT{{ACCAAGTTGTAACGGAACAAAGGTGAAGTC:: TAK2689 ;;repeat_insertion,3'3
		A|-@chr14_ref v2@@726078[[CCATTAAAGATCTGGTGGCCCCGACAAAAT{{TACTGAAGGATGCGAGGTTCGAACTCGCGC:: TAK2501 ;;repeat_deletion,1'9	TL-@chr8_ref v2@@63929[[TGTGTGAATGTCAGGACTGCTTGTATCGCC{{GTTTTGAAAGACGATTGAAATAGGCTGTTG:: TAK258 ;;repeat_deletion,1'12	T|-@chr8_ref v2@@17536[[CTATGTTGGCTGGAAAAGTTTTTGGAAACA{{GCGGGCATAAAATAAAAACTCCGCTGTTCA:: TAK2689 ;;repeat_deletion,1'12	T|-@chr8_ref v2@@17536[[CTATGTTGGCTGGAAAAGTTTTTGGAAACA{{GCGGGCATAAAATAAAAACTCCGCTGTTCA:: TAK2689 ;;repeat_deletion,1'12
		T|C@chr16_ref v2@@418085[[AGAAGGAATTTTCCCCTTTCAACTTCTTGC{{TCTGATCTAATTTTATTACCTATGTACTTT:: TAK2501 ;;	TU-@chr8_ref v2@@71909[[GGACCAAATAACATAAATTTAGAAATTTCC{{CCCCTTGACTTTCTTTTCTTTTATGTACCT:: TAK258 ;;repeat_deletion,1'16	TL-@chr8_ref v2@@17536[[CTATGTTGGCTGGAAAAGTTTTTGGAAACA{{GCGGGCATAAAATAAAAACTCCGCTGTTCA:: TAK2689 ;;repeat_deletion,1'12	T|-@chr8_ref v2@@17536[[CTATGTTGGCTGGAAAAGTTTTTGGAAACA{{GCGGGCATAAAATAAAAACTCCGCTGTTCA:: TAK2689 ;;repeat_deletion,1'12
		-|C@chr16_ref v2@@732101[[ACTTAATGAAATAATCGCATCGTCAGTACA{{ATACCTTTAGGATGGTTGGATGTTGCGCTG:: TAK2501 ;;repeat_insertion,3'3	TTU--@chr8_ref v2@@71909[[GGACCAAATAACATAAATTTAGAAATTTCC{{CCCCTTGACTTTCTTTTCTTTTATGTACCT:: TAK258 ;;repeat_deletion,1'16	-|G@chr8_ref v2@@23931[[TGCTGATAATGTTATTGGACGAAGCTGGAT{{CCTATTTACGCGGAACTTTTCGCCATATAT:: TAK2689 ;;repeat_insertion,3'3	-|G@chr8_ref v2@@23931[[TGCTGATAATGTTATTGGACGAAGCTGGAT{{CCTATTTACGCGGAACTTTTCGCCATATAT:: TAK2689 ;;repeat_insertion,3'3
		-|C@chr16_ref v2@@749299[[TCATCATCCACATCCAGTTTCTTTCTACCG{{ATTTCTTAAGGCAGCCATCTCATTAGTGGC:: TAK2501 ;;repeat_insertion,3'5	A|-@chr8_ref v2@@78677[[CTTCCATAATGTTCAATGGCCTTATCACAC{{GAATGAAAGTACTATCAGCTTATAAGTCCT:: TAK258 ;;repeat_deletion,1'10	-LG@chr8_ref v2@@23931[[TGCTGATAATGTTATTGGACGAAGCTGGAT{{CCTATTTACGCGGAACTTTTCGCCATATAT:: TAK2689 ;;repeat_insertion,3'3	-|G@chr8_ref v2@@23931[[TGCTGATAATGTTATTGGACGAAGCTGGAT{{CCTATTTACGCGGAACTTTTCGCCATATAT:: TAK2689 ;;repeat_insertion,3'3
		A|C@chr1_ref v2@@194312[[AGAACGGAAAAATCTGAAAAAAATGCTTCA{{AAAAAATTGAACAATCAATCACAGGTTGAA:: TAK2502 ;;	AT|--@chr8_ref v2@@100465[[AAACTTGTACATATGCCCATATATCCTTAA{{GCCAACCCGAAGACGCTAAATAAACGCATT:: TAK258 ;;repeat_deletion,12'13	A|-@chr8_ref v2@@36230[[AATAAGAAAATGAGAAAAAAATGAAAAATG{{TCTGATGGCCTAGATATGTTTGGGTGTTTT:: TAK2689 ;;repeat_deletion,1'12	A|-@chr8_ref v2@@36230[[AATAAGAAAATGAGAAAAAAATGAAAAATG{{TCTGATGGCCTAGATATGTTTGGGTGTTTT:: TAK2689 ;;repeat_deletion,1'12
		C|A@chr2_ref v2@@266335[[ACCTTAACATTTGTATAAGCAAATTCGCTA{{GCGACTCTCACATCAAAAACTGCTTCTATG:: TAK2502 ;;	TT|--@chr8_ref v2@@100506[[TAGCCAACCCGAAGACGCTAAATAAACGCA{{ACAGAATTATTACTTTCGTACTTGGGTTTA:: TAK258 ;;repeat_deletion,1'15	AL-@chr8_ref v2@@36230[[AATAAGAAAATGAGAAAAAAATGAAAAATG{{TCTGATGGCCTAGATATGTTTGGGTGTTTT:: TAK2689 ;;repeat_deletion,1'12	A|-@chr8_ref v2@@36230[[AATAAGAAAATGAGAAAAAAATGAAAAATG{{TCTGATGGCCTAGATATGTTTGGGTGTTTT:: TAK2689 ;;repeat_deletion,1'12
		T|C@chr3_ref v2@@121696[[CATTGGTCTTCTCCAGCTTACTCTGTAAAG{{CCGCTGCAGTTTTCTAGAAATCATAATCTG:: TAK2502 ;;	TATA|----@chr8_ref v2@@111531[[CTAAAAAAATTTCAAGATTAATTCCCAACC{{CTGTTTAGATCAAGTATATCTTCCTGCTAA:: TAK258 ;;repeat_deletion,12'26	-|G@chr8_ref v2@@37374[[TGCGCTTTGGTCGCCCAGACAGCCCTGTAT{{CAGGTTTCTCTTGACTAGATCTCGCAGTAC:: TAK2689 ;;repeat_insertion,3'3	-|G@chr8_ref v2@@37374[[TGCGCTTTGGTCGCCCAGACAGCCCTGTAT{{CAGGTTTCTCTTGACTAGATCTCGCAGTAC:: TAK2689 ;;repeat_insertion,3'3
		-|C@chr4_ref v2@@437712[[TCTTAAGTCAATAATTCATCATTAGTAAGG{{AACTTGGCCGAGTGGTTAAGGCGAAAGATT:: TAK2502 ;;repeat_insertion,3'1	TA|--@chr8_ref v2@@111531[[CTAAAAAAATTTCAAGATTAATTCCCAACC{{CTGTTTAGATCAAGTATATCTTCCTGCTAA:: TAK258 ;;repeat_deletion,12'26	-LG@chr8_ref v2@@37374[[TGCGCTTTGGTCGCCCAGACAGCCCTGTAT{{CAGGTTTCTCTTGACTAGATCTCGCAGTAC:: TAK2689 ;;repeat_insertion,3'3	-|G@chr8_ref v2@@37374[[TGCGCTTTGGTCGCCCAGACAGCCCTGTAT{{CAGGTTTCTCTTGACTAGATCTCGCAGTAC:: TAK2689 ;;repeat_insertion,3'3
		-|C@chr4_ref v2@@1256938[[AAAATGCGGAAGCCGGGAATCGAACCCGGG{{ATGCTTGGGAAGCATGAATTCTAACCACTG:: TAK2502 ;;repeat_insertion,3'4	T|-@chr8_ref v2@@115391[[CGTTATGCATTCAGTTTTCCAATAGAGACA{{AGATTCGGCTTGCTTTATCCACCTATGATC:: TAK258 ;;repeat_deletion,1'13	T|-@chr8_ref v2@@50983[[ATGTTTTCATAAGAGTCACCGTCTATAACC{{ATTGGTCTGTTATCACTTCCACTGAGAAAG:: TAK2689 ;;repeat_deletion,1'12	T|-@chr8_ref v2@@50983[[ATGTTTTCATAAGAGTCACCGTCTATAACC{{ATTGGTCTGTTATCACTTCCACTGAGAAAG:: TAK2689 ;;repeat_deletion,1'12
		C|T@chr7_ref v2@@383652[[AGAAGGCCGAGTAAACATAAGGTCGTTATG{{TCTTAGGTTACTGTGGCAGCGGATACTATG:: TAK2502 ;;	TTT|---@chr8_ref v2@@120063[[ACGTGAATGTACAACTTCTCTCTTTTTCTG{{CTCAGTTACAAACCTTAGATCTTTTGTTCT:: TAK258 ;;repeat_deletion,1'14	TL-@chr8_ref v2@@50983[[ATGTTTTCATAAGAGTCACCGTCTATAACC{{ATTGGTCTGTTATCACTTCCACTGAGAAAG:: TAK2689 ;;repeat_deletion,1'12	T|-@chr8_ref v2@@50983[[ATGTTTTCATAAGAGTCACCGTCTATAACC{{ATTGGTCTGTTATCACTTCCACTGAGAAAG:: TAK2689 ;;repeat_deletion,1'12
		-|G@chr7_ref v2@@774301[[GGCGTAGTCGGTAGCGCGCTCCCTTAGCAT{{AGAGGTCTCCGGTTCGATTCCGGACTCGTC:: TAK2502 ;;repeat_insertion,3'3	TT|--@chr8_ref v2@@120063[[ACGTGAATGTACAACTTCTCTCTTTTTCTG{{CTCAGTTACAAACCTTAGATCTTTTGTTCT:: TAK258 ;;repeat_deletion,1'14	A|-@chr8_ref v2@@67616[[TCCTCTTATTAATCCCTCTCATTGAGGTGG{{TAAGAACGCCCGATTTTACCCGGTTGCATA:: TAK2689 ;;repeat_deletion,1'12	A|-@chr8_ref v2@@67616[[TCCTCTTATTAATCCCTCTCATTGAGGTGG{{TAAGAACGCCCGATTTTACCCGGTTGCATA:: TAK2689 ;;repeat_deletion,1'12
		A|G@chr7_ref v2@@866384[[GTGGTGTGGCAACTGGATAACCCTTTTCGG{{GGCCTCTTGAAATTCCTTGTTGTTGGCAAA:: TAK2502 ;;	-|A@chr8_ref v2@@121880[[CCAATAACGAAAAGGGAAAAAGGAAAAGGG{{GACATTGAAAGAGAGAATTAAGAGGGAATA:: TAK258 ;;repeat_insertion,1'11	AL-@chr8_ref v2@@67616[[TCCTCTTATTAATCCCTCTCATTGAGGTGG{{TAAGAACGCCCGATTTTACCCGGTTGCATA:: TAK2689 ;;repeat_deletion,1'12	A|-@chr8_ref v2@@67616[[TCCTCTTATTAATCCCTCTCATTGAGGTGG{{TAAGAACGCCCGATTTTACCCGGTTGCATA:: TAK2689 ;;repeat_deletion,1'12
		-|A@chr7_ref v2@@920020[[CCAAACATATTAAAAAACCCAGACATAAAG{{CTTTGAAAAAAAAAGTATTATGCCGCTGAG:: TAK2502 ;;repeat_insertion,1'7	T|C@chr8_ref v2@@140827[[ACCCAGTGGTGATTGATTCAATCTGTGTAG{{ATTTGACCCAGTCTCTTGTAATCTTCGGTG:: TAK258 ;;	-|T@chr8_ref v2@@70111[[GGCAGGTCTAAAAGGCTATTGCTCTTTCCA{{CCTATCGATTTTACTACTAGAAATTTTTGC:: TAK2689 ;;repeat_insertion,1'10	-|T@chr8_ref v2@@70111[[GGCAGGTCTAAAAGGCTATTGCTCTTTCCA{{CCTATCGATTTTACTACTAGAAATTTTTGC:: TAK2689 ;;repeat_insertion,1'10
		-|A@chr8_ref v2@@438218[[CTATCGTTCGTTGACTACCAAGATTTTCAG{{TTTGAATTGGAAATTTTGATATAGATAATT:: TAK2502 ;;repeat_insertion,1'4	A|-@chr8_ref v2@@141651[[GTAACCACCACAAGAACGAACAAATAATCG{{CTGTTCTAGGCCAGATATGATGGAGCCTTG:: TAK258 ;;repeat_deletion,1'11	-LT@chr8_ref v2@@70111[[GGCAGGTCTAAAAGGCTATTGCTCTTTCCA{{CCTATCGATTTTACTACTAGAAATTTTTGC:: TAK2689 ;;repeat_insertion,1'10	-|T@chr8_ref v2@@70111[[GGCAGGTCTAAAAGGCTATTGCTCTTTCCA{{CCTATCGATTTTACTACTAGAAATTTTTGC:: TAK2689 ;;repeat_insertion,1'10
		G|C@chr10_ref v2@@249979[[GATAGTGATGACGATTCTAGTTCATCCGAT{{ACATTATCTGGTCCAAGAAAAAAACAGCTC:: TAK2502 ;;	A|-@chr8_ref v2@@150671[[ACTTCTACAAGTTGTACTTATCAGAAGTGC{{TTGTTTAGACGACAAAAATAGCGTTTAATA:: TAK258 ;;repeat_deletion,1'12	-|C@chr8_ref v2@@70159[[TTTTACTACTAGAAATTTTTGCTACCCATA{{ATTCTCGCATTGCAACATGGAAAAACTGAA:: TAK2689 ;;repeat_insertion,3'3	-|C@chr8_ref v2@@70159[[TTTTACTACTAGAAATTTTTGCTACCCATA{{ATTCTCGCATTGCAACATGGAAAAACTGAA:: TAK2689 ;;repeat_insertion,3'3
		-|C@chr10_ref v2@@295667[[GTGCCACTAATGGATCCATGAGGGTTTCTA{{ATTGGCTAGGCAAATTTATCCTCCACCTTC:: TAK2502 ;;repeat_insertion,3'4	--|AT@chr8_ref v2@@167628[[CGGGAGCATATTATTGTAATTAATATATAC{{CATCAACCTTACAACTATGCGTTTAGAATC:: TAK258 ;;repeat_insertion,12'19	-LC@chr8_ref v2@@70159[[TTTTACTACTAGAAATTTTTGCTACCCATA{{ATTCTCGCATTGCAACATGGAAAAACTGAA:: TAK2689 ;;repeat_insertion,3'3	-|C@chr8_ref v2@@70159[[TTTTACTACTAGAAATTTTTGCTACCCATA{{ATTCTCGCATTGCAACATGGAAAAACTGAA:: TAK2689 ;;repeat_insertion,3'3
		-|G@chr11_ref v2@@434134[[TTTGACGTTTCCAAATGTGCATACAATGAT{{TCGCACAATTCACAGTAGTACTTAGAATCT:: TAK2502 ;;repeat_insertion,3'3	AA|--@chr8_ref v2@@170620[[CCATTCTGCCAACATTTCGCAGTCTTCTAT{{GATAATATAAAAATCGCCGCATACGTAGGC:: TAK258 ;;repeat_deletion,1'13	T|-@chr8_ref v2@@71909[[GGACCAAATAACATAAATTTAGAAATTTCC{{CCCCTTGACTTTCTTTTCTTTTATGTACCT:: TAK2689 ;;repeat_deletion,1'16	T|-@chr8_ref v2@@71909[[GGACCAAATAACATAAATTTAGAAATTTCC{{CCCCTTGACTTTCTTTTCTTTTATGTACCT:: TAK2689 ;;repeat_deletion,1'16
		G|C@chr12_ref v2@@957976[[TTAGAACCAGTTTATCGCCGTTCTTTAAGT{{TTCTCTCAGTCTGTCTAATGAGTTCGCCAT:: TAK2502 ;;	A|-@chr8_ref v2@@173137[[TATAGGGAAAATGAAAAAAAAAAAAATAAT{{GACTAAAAAAATAGAAGAGCACGGCAACTT:: TAK258 ;;repeat_deletion,1'12	TL-@chr8_ref v2@@71909[[GGACCAAATAACATAAATTTAGAAATTTCC{{CCCCTTGACTTTCTTTTCTTTTATGTACCT:: TAK2689 ;;repeat_deletion,1'16	T|-@chr8_ref v2@@71909[[GGACCAAATAACATAAATTTAGAAATTTCC{{CCCCTTGACTTTCTTTTCTTTTATGTACCT:: TAK2689 ;;repeat_deletion,1'16
		GLC@chr12_ref v2@@957976[[TTAGAACCAGTTTATCGCCGTTCTTTAAGT{{TTCTCTCAGTCTGTCTAATGAGTTCGCCAT:: TAK2502 ;;	--|TA@chr8_ref v2@@176966[[AAAACCAAAAGAATACTCGAAATGTTAGTT{{GTGTGCGTTCTTTGCGGATATGGAAAATCT:: TAK258 ;;repeat_insertion,12'16	-|A@chr8_ref v2@@85276[[TACGAAAATCCACTATACATTTTTCTAAAG{{TTCAAAAAAAATTGATTTCGCCCAGGATCG:: TAK2689 ;;repeat_insertion,1'12	-|A@chr8_ref v2@@85276[[TACGAAAATCCACTATACATTTTTCTAAAG{{TTCAAAAAAAATTGATTTCGCCCAGGATCG:: TAK2689 ;;repeat_insertion,1'12
		-|T@chr13_ref v2@@346692[[CGATAAAGTAAGGAAGAAAAAAGCAATATC{{GAACTTTTCGTATTACAGACTAGTTTCTGT:: TAK2502 ;;repeat_insertion,1'11	A|-@chr8_ref v2@@187718[[GTATACCTTGCACACTTTGGAGATTGCAGG{{TGTATTGTTTAAGGTGTGATTGCTTTATCT:: TAK258 ;;repeat_deletion,1'11	-LA@chr8_ref v2@@85276[[TACGAAAATCCACTATACATTTTTCTAAAG{{TTCAAAAAAAATTGATTTCGCCCAGGATCG:: TAK2689 ;;repeat_insertion,1'12	-|A@chr8_ref v2@@85276[[TACGAAAATCCACTATACATTTTTCTAAAG{{TTCAAAAAAAATTGATTTCGCCCAGGATCG:: TAK2689 ;;repeat_insertion,1'12
		G|T@chr13_ref v2@@866753[[ATATCTCTTCAATGATGCAGTATTCACCAA{{TTACCGTTATGTGCCAAGTTAATACCGTAA:: TAK2502 ;;	T|C@chr8_ref v2@@191909[[CTTCTCTGTCTGAAAAGCAAACCGTCCATG{{CACCTCCATTGTGGAAAACTTTCCTAACCC:: TAK258 ;;	T|-@chr8_ref v2@@100506[[TAGCCAACCCGAAGACGCTAAATAAACGCA{{ACAGAATTATTACTTTCGTACTTGGGTTTA:: TAK2689 ;;repeat_deletion,1'15	T|-@chr8_ref v2@@100506[[TAGCCAACCCGAAGACGCTAAATAAACGCA{{ACAGAATTATTACTTTCGTACTTGGGTTTA:: TAK2689 ;;repeat_deletion,1'15
		TCGGTGGTTAAACAA|---------------@chr14_ref v2@@576984[[TGAAGAGACAAGGTAGAACCTTATATGGTT{{TTTGAAATTATTTTCATGCCTTTCAAAAAA:: TAK2502 ;;repeat_deletion,TCGGTGGTTAAACAA'36	A|-@chr8_ref v2@@192695[[CTGTATCAAAGAAAAATAAGTTAGATAACC{{TTTCATACTCACTATAAGAAATCATACGCA:: TAK258 ;;repeat_deletion,1'14	T|-@chr8_ref v2@@115391[[CGTTATGCATTCAGTTTTCCAATAGAGACA{{AGATTCGGCTTGCTTTATCCACCTATGATC:: TAK2689 ;;repeat_deletion,1'13	T|-@chr8_ref v2@@115391[[CGTTATGCATTCAGTTTTCCAATAGAGACA{{AGATTCGGCTTGCTTTATCCACCTATGATC:: TAK2689 ;;repeat_deletion,1'13
		-|A@chr14_ref v2@@750294[[GTTAGCAAACATACGATTATTTAGTCTATT{{TCTATTTACTCGTCCTCGTTGCGCACAGCA:: TAK2502 ;;repeat_insertion,1'7	T|-@chr8_ref v2@@193545[[AAAGACAAAGATCTACTGAAAATTGTGGCA{{ATTTTTTTGACGTAAATTTTTTATGTATAT:: TAK258 ;;repeat_deletion,1'12	TL-@chr8_ref v2@@115391[[CGTTATGCATTCAGTTTTCCAATAGAGACA{{AGATTCGGCTTGCTTTATCCACCTATGATC:: TAK2689 ;;repeat_deletion,1'13	T|-@chr8_ref v2@@115391[[CGTTATGCATTCAGTTTTCCAATAGAGACA{{AGATTCGGCTTGCTTTATCCACCTATGATC:: TAK2689 ;;repeat_deletion,1'13
		T|C@chr15_ref v2@@749403[[CAAATATTATAGGTTACTGCAAGAGATACA{{TATCATACAAGACTAGGTACATCTACTGAT:: TAK2502 ;;	T|-@chr8_ref v2@@222743[[CTCTATGGAAATCGTCGAAAAATTTCTTTG{{CCTTTATTGTTGTTGTCTTTTCGCGAATTC:: TAK258 ;;repeat_deletion,1'10	T|-@chr8_ref v2@@120063[[ACGTGAATGTACAACTTCTCTCTTTTTCTG{{CTCAGTTACAAACCTTAGATCTTTTGTTCT:: TAK2689 ;;repeat_deletion,1'14	T|-@chr8_ref v2@@120063[[ACGTGAATGTACAACTTCTCTCTTTTTCTG{{CTCAGTTACAAACCTTAGATCTTTTGTTCT:: TAK2689 ;;repeat_deletion,1'14
		--|AT@chr16_ref v2@@283053[[ATTATTATATTTTGAGAATAGAAAAGACTA{{GTATAATTTTTAAAATTAATTCCGTACAAA:: TAK2502 ;;repeat_insertion,12'11	AAAA|----@chr8_ref v2@@229208[[CGCCTTAGACGAAATTGAAATTTTTCACTG{{GTAGACGAAGAAGCTCATCTCATCGCGATA:: TAK258 ;;repeat_deletion,1'20	TL-@chr8_ref v2@@120063[[ACGTGAATGTACAACTTCTCTCTTTTTCTG{{CTCAGTTACAAACCTTAGATCTTTTGTTCT:: TAK2689 ;;repeat_deletion,1'14	T|-@chr8_ref v2@@120063[[ACGTGAATGTACAACTTCTCTCTTTTTCTG{{CTCAGTTACAAACCTTAGATCTTTTGTTCT:: TAK2689 ;;repeat_deletion,1'14
		C|A@chr2_ref v2@@83148[[ACTTAATAATCAACTTATCAGCGTCCTTGA{{ATAAACACCCTCAAAATCAGGAACGTCTTT:: TAK2503 ;;	A|-@chr8_ref v2@@231992[[CATTACGGGAAGAACTGAAAAAAAGGTGGG{{TAAAAAGTAAAGTGAAAAATTAAATGTAAT:: TAK258 ;;repeat_deletion,1'9	A|-@chr8_ref v2@@173137[[TATAGGGAAAATGAAAAAAAAAAAAATAAT{{GACTAAAAAAATAGAAGAGCACGGCAACTT:: TAK2689 ;;repeat_deletion,1'12	A|-@chr8_ref v2@@173137[[TATAGGGAAAATGAAAAAAAAAAAAATAAT{{GACTAAAAAAATAGAAGAGCACGGCAACTT:: TAK2689 ;;repeat_deletion,1'12
		T|C@chr4_ref v2@@911825[[TTACTAGCGGATTTTTTAGAGTTTTCTTCT{{CGGACTAATCTGTCAATGGTTCCAGTAAGA:: TAK2503 ;;	TT|--@chr8_ref v2@@234762[[TTTCTTCTACTTTTGTTTTAGTTTTCTTAA{{CACCTCATCGCTCAATCCATACTGAGGAAG:: TAK258 ;;repeat_deletion,1'15	AL-@chr8_ref v2@@173137[[TATAGGGAAAATGAAAAAAAAAAAAATAAT{{GACTAAAAAAATAGAAGAGCACGGCAACTT:: TAK2689 ;;repeat_deletion,1'12	A|-@chr8_ref v2@@173137[[TATAGGGAAAATGAAAAAAAAAAAAATAAT{{GACTAAAAAAATAGAAGAGCACGGCAACTT:: TAK2689 ;;repeat_deletion,1'12
		--|AT@chr5_ref v2@@117480[[TTTAGATTGACATCTATAAGAGAGATGAAC{{CATGCATATTTACTATAAACGCGGTTTATT:: TAK2503 ;;repeat_insertion,12'27	T|-@chr8_ref v2@@234762[[TTTCTTCTACTTTTGTTTTAGTTTTCTTAA{{CACCTCATCGCTCAATCCATACTGAGGAAG:: TAK258 ;;repeat_deletion,1'15	-|C@chr8_ref v2@@192623[[GTAGATACCAAGAAGATGTCTGGTAATCAG{{ACTGATCAAGCCTTCGGCGCGGTTGTTCAA:: TAK2689 ;;repeat_insertion,3'3	-|C@chr8_ref v2@@192623[[GTAGATACCAAGAAGATGTCTGGTAATCAG{{ACTGATCAAGCCTTCGGCGCGGTTGTTCAA:: TAK2689 ;;repeat_insertion,3'3
		-|A@chr6_ref v2@@180964[[TCTCGGAAGCTTTAGGATAAATTTATCCTT{{GGACTGCGCAAGCCCGGAATCGAACCGGGG:: TAK2503 ;;repeat_insertion,1'7	TT|--@chr8_ref v2@@237744[[TATATATCTTTCATTCATCAATAAATTAAC{{CCTTGCTGAGCTTTTGATCTATTCAGCTAT:: TAK258 ;;repeat_deletion,1'16	-LC@chr8_ref v2@@192623[[GTAGATACCAAGAAGATGTCTGGTAATCAG{{ACTGATCAAGCCTTCGGCGCGGTTGTTCAA:: TAK2689 ;;repeat_insertion,3'3	-|C@chr8_ref v2@@192623[[GTAGATACCAAGAAGATGTCTGGTAATCAG{{ACTGATCAAGCCTTCGGCGCGGTTGTTCAA:: TAK2689 ;;repeat_insertion,3'3
		-|A@chr7_ref v2@@232370[[CATATTATAGCTCGTAAAAAAAAGAGAAGG{{TCAACAAGACGAGTATTATTCCAAATGTAA:: TAK2503 ;;repeat_insertion,1'7	T|-@chr8_ref v2@@237744[[TATATATCTTTCATTCATCAATAAATTAAC{{CCTTGCTGAGCTTTTGATCTATTCAGCTAT:: TAK258 ;;repeat_deletion,1'16	T|-@chr8_ref v2@@198475[[CACTCGATGCATCCATTATTCAAAAAAAAG{{CCATACATCATCAGATGAAAAAATCTCGCT:: TAK2689 ;;repeat_deletion,1'14	T|-@chr8_ref v2@@198475[[CACTCGATGCATCCATTATTCAAAAAAAAG{{CCATACATCATCAGATGAAAAAATCTCGCT:: TAK2689 ;;repeat_deletion,1'14
		-|C@chr7_ref v2@@726521[[AATTAACTGTACACCCATACCCTATATACA{{ATACCCTATTTTTAAATATAAAAAGTAAAC:: TAK2503 ;;repeat_insertion,3'3	A|-@chr8_ref v2@@255918[[TGCAGTTTTTCAGTGACTGCCAAGAAAGTG{{GAAGCAGGCTCCATCAATTCGTATCAAGTG:: TAK258 ;;repeat_deletion,1'13	TL-@chr8_ref v2@@198475[[CACTCGATGCATCCATTATTCAAAAAAAAG{{CCATACATCATCAGATGAAAAAATCTCGCT:: TAK2689 ;;repeat_deletion,1'14	T|-@chr8_ref v2@@198475[[CACTCGATGCATCCATTATTCAAAAAAAAG{{CCATACATCATCAGATGAAAAAATCTCGCT:: TAK2689 ;;repeat_deletion,1'14
		-|A@chr8_ref v2@@192695[[CTGTATCAAAGAAAAATAAGTTAGATAACC{{TTTCATACTCACTATAAGAAATCATACGCA:: TAK2503 ;;repeat_insertion,1'14	A|G@chr8_ref v2@@266535[[ACCTGCCGTCAAATTCGTGTTTGTCTTTTC{{AGCCTGTTTGTTTCCATGGGATCTATAACG:: TAK258 ;;	-|A@chr8_ref v2@@234813[[ATCGCTCAATCCATACTGAGGAAGAAAAAG{{GATTCACTGAGGATATTTGAACAAACCAGT:: TAK2689 ;;repeat_insertion,1'9	-|A@chr8_ref v2@@234813[[ATCGCTCAATCCATACTGAGGAAGAAAAAG{{GATTCACTGAGGATATTTGAACAAACCAGT:: TAK2689 ;;repeat_insertion,1'9
		C|A@chr9_ref v2@@161805[[TGTTTGACTATCACGTTGGGAGCATTTATG{{ATGAGATTGGTCACTTACTGGGTTGTCCTC:: TAK2503 ;;	TT|--@chr8_ref v2@@271778[[TATAAGATTTGATGGCGGGTATGAAGCAGG{{GGCTTTTTCTTCTAAGAAAAAATTTATAGA:: TAK258 ;;repeat_deletion,1'12	-LA@chr8_ref v2@@234813[[ATCGCTCAATCCATACTGAGGAAGAAAAAG{{GATTCACTGAGGATATTTGAACAAACCAGT:: TAK2689 ;;repeat_insertion,1'9	-|A@chr8_ref v2@@234813[[ATCGCTCAATCCATACTGAGGAAGAAAAAG{{GATTCACTGAGGATATTTGAACAAACCAGT:: TAK2689 ;;repeat_insertion,1'9
		-|A@chr10_ref v2@@59086[[AAAAAAAAAAAAAAAAAAAAATTAATTGCT{{TCAAATATATGCTTCCAATCGGATTTGAAC:: TAK2503 ;;repeat_insertion,1'6	T|-@chr8_ref v2@@271778[[TATAAGATTTGATGGCGGGTATGAAGCAGG{{GGCTTTTTCTTCTAAGAAAAAATTTATAGA:: TAK258 ;;repeat_deletion,1'12	-|C@chr8_ref v2@@245611[[ATGCCTTGATGACATCAAGTGAACTTTTTT{{TTTGTACTCTATTTATTTTCCATCTTTAAT:: TAK2689 ;;repeat_insertion,3'6	-|C@chr8_ref v2@@245611[[ATGCCTTGATGACATCAAGTGAACTTTTTT{{TTTGTACTCTATTTATTTTCCATCTTTAAT:: TAK2689 ;;repeat_insertion,3'6
		G|A@chr10_ref v2@@65353[[GGCAGACGATACTTGGGAGATGCATTTAAA{{AGAAATTGTTCCGTTATAACGGATTTATTT:: TAK2503 ;;	G|-@chr8_ref v2@@275588[[ATACTACCCAAAAATGCCGTATAATCCCAT{{ATCCTCTACTCGATCAAGCCTTTTATGGCG:: TAK258 ;;repeat_deletion,3'8	-LC@chr8_ref v2@@245611[[ATGCCTTGATGACATCAAGTGAACTTTTTT{{TTTGTACTCTATTTATTTTCCATCTTTAAT:: TAK2689 ;;repeat_insertion,3'6	-|C@chr8_ref v2@@245611[[ATGCCTTGATGACATCAAGTGAACTTTTTT{{TTTGTACTCTATTTATTTTCCATCTTTAAT:: TAK2689 ;;repeat_insertion,3'6
		T|C@chr10_ref v2@@282120[[GGCTTTAAACAAAAGCAGAACAAACGATAG{{AGCCTTTTACCAGGTTATATGGACAGTGCA:: TAK2503 ;;	T|-@chr8_ref v2@@285506[[GCTGCAAGTCTTTTGCCCATTCAAAATTCA{{AATATCATAAAAAACTGGGACATGTATAAA:: TAK258 ;;repeat_deletion,1'8	A|-@chr8_ref v2@@255918[[TGCAGTTTTTCAGTGACTGCCAAGAAAGTG{{GAAGCAGGCTCCATCAATTCGTATCAAGTG:: TAK2689 ;;repeat_deletion,1'13	A|-@chr8_ref v2@@255918[[TGCAGTTTTTCAGTGACTGCCAAGAAAGTG{{GAAGCAGGCTCCATCAATTCGTATCAAGTG:: TAK2689 ;;repeat_deletion,1'13
		-|T@chr13_ref v2@@62764[[TTAGAAACTTGCTTAATGCAGCGCTTAACC{{ATCATGTTCAGAATCTAGACCAATAACCAA:: TAK2503 ;;repeat_insertion,1'7	G|-@chr8_ref v2@@289314[[GGGAATATGGGGCCCCATGGAAAAAAAACC{{TGGGAAAAAAAAAGGGGTCAGAAAAAAAAA:: TAK258 ;;repeat_deletion,3'8	AL-@chr8_ref v2@@255918[[TGCAGTTTTTCAGTGACTGCCAAGAAAGTG{{GAAGCAGGCTCCATCAATTCGTATCAAGTG:: TAK2689 ;;repeat_deletion,1'13	A|-@chr8_ref v2@@255918[[TGCAGTTTTTCAGTGACTGCCAAGAAAGTG{{GAAGCAGGCTCCATCAATTCGTATCAAGTG:: TAK2689 ;;repeat_deletion,1'13
		C|T@chr13_ref v2@@260374[[ATAAAATCTTCTATTGAGGATCTCAATCAT{{CATTGGCTGTCGAAATTAACAATATAGCCG:: TAK2503 ;;	T|-@chr8_ref v2@@290398[[TTTTCGATGGTAGCGTGCATTTTCTCGTCA{{ACTTGTCGTCTTTTCTTTACTGCTTCACCT:: TAK258 ;;repeat_deletion,1'10	T|-@chr8_ref v2@@262109[[TTAAGTTCATTACTTCTTTGTAATTTTATC{{ATATAGTTTTCAGCGCGCAGCAGAGTTTCA:: TAK2689 ;;repeat_deletion,1'13	T|-@chr8_ref v2@@262109[[TTAAGTTCATTACTTCTTTGTAATTTTATC{{ATATAGTTTTCAGCGCGCAGCAGAGTTTCA:: TAK2689 ;;repeat_deletion,1'13
		G|A@chr13_ref v2@@321634[[AGATGAAAAGTAAACACCAAGGTCTCTTAT{{CCTTGACATAAAGAATACGGAATAGAATGA:: TAK2503 ;;	A|-@chr8_ref v2@@360541[[AGAAAAATTAGTTAGCATAAAAAGAAATAT{{GGAAAGGAAAAGTGTTCGAGACTTTACCAT:: TAK258 ;;repeat_deletion,1'9	TL-@chr8_ref v2@@262109[[TTAAGTTCATTACTTCTTTGTAATTTTATC{{ATATAGTTTTCAGCGCGCAGCAGAGTTTCA:: TAK2689 ;;repeat_deletion,1'13	T|-@chr8_ref v2@@262109[[TTAAGTTCATTACTTCTTTGTAATTTTATC{{ATATAGTTTTCAGCGCGCAGCAGAGTTTCA:: TAK2689 ;;repeat_deletion,1'13
		-|A@chr15_ref v2@@253290[[CGAAGATTCTTTTGCCACCGGAAGGGAAAG{{GACATCATATATAGGTGGTAGCAAAACCTT:: TAK2503 ;;repeat_insertion,1'4	AT|--@chr8_ref v2@@370552[[CTTGCATTTTCAATATTCAATTACCAAATA{{GTATGTATGGTATACCTTGTGTTACTGATG:: TAK258 ;;repeat_deletion,12'24	TT|--@chr8_ref v2@@282578[[TATATAGTATACAGAACAAACGGTAATTTC{{CGACGTTAGACGTGCTTCGGCAGATATAGT:: TAK2689 ;;repeat_deletion,1'13	TT|--@chr8_ref v2@@282578[[TATATAGTATACAGAACAAACGGTAATTTC{{CGACGTTAGACGTGCTTCGGCAGATATAGT:: TAK2689 ;;repeat_deletion,1'13
		-|T@chr15_ref v2@@676638[[TTTACATCTCAACATAATAATGATACAATA{{ATTTTCTTTTCATTTTTCAGTCATTATCTA:: TAK2503 ;;repeat_insertion,1'4	ATL--@chr8_ref v2@@370552[[CTTGCATTTTCAATATTCAATTACCAAATA{{GTATGTATGGTATACCTTGTGTTACTGATG:: TAK258 ;;repeat_deletion,12'24	TTL--@chr8_ref v2@@282578[[TATATAGTATACAGAACAAACGGTAATTTC{{CGACGTTAGACGTGCTTCGGCAGATATAGT:: TAK2689 ;;repeat_deletion,1'13	TT|--@chr8_ref v2@@282578[[TATATAGTATACAGAACAAACGGTAATTTC{{CGACGTTAGACGTGCTTCGGCAGATATAGT:: TAK2689 ;;repeat_deletion,1'13
		C|T@chr15_ref v2@@768821[[AATCTTGAAAGATACAAATAAATTGTAACA{{ACTATACATTACAACCAAAAATGCCAAAAA:: TAK2503 ;;	A|-@chr8_ref v2@@379951[[ATGGAAGCAATAATCTCATAGCAGCAATTG{{GCATATTCGCTCACATTAAAATAATGAGAT:: TAK258 ;;repeat_deletion,1'11	A|-@chr8_ref v2@@293084[[CTTGTGCGCATATTTGTCAGTCCTTCACGG{{GAGCACTGGGTCACTTCGGAAAAACTTTTG:: TAK2689 ;;repeat_deletion,1'11	A|-@chr8_ref v2@@293084[[CTTGTGCGCATATTTGTCAGTCCTTCACGG{{GAGCACTGGGTCACTTCGGAAAAACTTTTG:: TAK2689 ;;repeat_deletion,1'11
		A|C@chr16_ref v2@@519317[[ATTTTCTACAAAATCCCGTTCGTCTAGACC{{ATGCTGGAAATATCTAAACCTTTTAGCAGG:: TAK2503 ;;	--|AT@chr8_ref v2@@451141[[TAGAATTGTATGTGACAAGTGGCACCAAGC{{AAAAAAAAAAAGCATTATCTTCCTACCAGA:: TAK258 ;;repeat_insertion,12'7	AL-@chr8_ref v2@@293084[[CTTGTGCGCATATTTGTCAGTCCTTCACGG{{GAGCACTGGGTCACTTCGGAAAAACTTTTG:: TAK2689 ;;repeat_deletion,1'11	A|-@chr8_ref v2@@293084[[CTTGTGCGCATATTTGTCAGTCCTTCACGG{{GAGCACTGGGTCACTTCGGAAAAACTTTTG:: TAK2689 ;;repeat_deletion,1'11
		C|T@chr2_ref v2@@158555[[TTTCTATAAAGATGTTAATGCGCCAATACG{{GCCGACGGGGTAACGCATTAAAATAACATG:: TAK2504 ;;	A|-@chr8_ref v2@@456038[[TTTAGACTTTCACTTTCTTGGCCGTCATTT{{TTATCTAATAATCTCTAATTTTAAGTTGAA:: TAK258 ;;repeat_deletion,1'9	T|-@chr8_ref v2@@298823[[CCTTTCTCTGCCTGCGTTTCACATACTGCC{{GGCAGTATTCTCAGCATAGTCAGCGTTTCG:: TAK2689 ;;repeat_deletion,1'14	T|-@chr8_ref v2@@298823[[CCTTTCTCTGCCTGCGTTTCACATACTGCC{{GGCAGTATTCTCAGCATAGTCAGCGTTTCG:: TAK2689 ;;repeat_deletion,1'14
		-|A@chr2_ref v2@@285666[[CTGGTGGAATTGTAGAATCGTCATATTTGT{{CCCGCATATATCTTGGCCATATTGTGTCTT:: TAK2504 ;;repeat_insertion,1'5	T|-@chr8_ref v2@@467931[[ACTTTGATAGATTGGCTGTTTAGGATTGCC{{AACATGTAGTTAGTTTTTCTTTATTTGAAT:: TAK258 ;;repeat_deletion,1'9	A|-@chr8_ref v2@@323243[[GGAAAAGCCACATGCGGAAGAATTTTATGG{{CCTCGAAGTTACTACTTCTAGGGGGCCTAT:: TAK2689 ;;repeat_deletion,1'12	A|-@chr8_ref v2@@323243[[GGAAAAGCCACATGCGGAAGAATTTTATGG{{CCTCGAAGTTACTACTTCTAGGGGGCCTAT:: TAK2689 ;;repeat_deletion,1'12
		-|G@chr2_ref v2@@477078[[TGTTTAATGTATATATATATATATATATAT{{CCGTATACTTACATATAGTAGATGTCAAGC:: TAK2504 ;;repeat_insertion,3'4	AA|--@chr8_ref v2@@475559[[TGTGTCGGCCAGAATTGCTGTCGCATCACC{{TGATACAAAGACTGGGGATGAATGTTACGT:: TAK258 ;;repeat_deletion,1'15	AL-@chr8_ref v2@@323243[[GGAAAAGCCACATGCGGAAGAATTTTATGG{{CCTCGAAGTTACTACTTCTAGGGGGCCTAT:: TAK2689 ;;repeat_deletion,1'12	A|-@chr8_ref v2@@323243[[GGAAAAGCCACATGCGGAAGAATTTTATGG{{CCTCGAAGTTACTACTTCTAGGGGGCCTAT:: TAK2689 ;;repeat_deletion,1'12
		C|T@chr2_ref v2@@724579[[GACTAATGGACGACTTGAATTTTAGTATAC{{ATTAACCGCTTCTTCTGAGGGTGTACCAAT:: TAK2504 ;;	A|-@chr8_ref v2@@488381[[CATTTTTTTCTTCGGCGATGAAAAATTTTC{{CAGACCTAACAAAAGGGCAAAAGACCTATT:: TAK258 ;;repeat_deletion,1'11	A|-@chr8_ref v2@@331021[[TTGTAGATTTTGCCAACCATGAAGGCACCC{{TGCTTATTTTGACATCGACCCTTCAAATAA:: TAK2689 ;;repeat_deletion,1'7	A|-@chr8_ref v2@@331021[[TTGTAGATTTTGCCAACCATGAAGGCACCC{{TGCTTATTTTGACATCGACCCTTCAAATAA:: TAK2689 ;;repeat_deletion,1'7
		C|T@chr4_ref v2@@1073026[[GTCCGGCCTCAGGTCCATCTTGGATGGCAA{{GTTGATAGAGTCAGCCTTATATTGCCACTT:: TAK2504 ;;	AAA|---@chr8_ref v2@@512221[[TCGGAAATTATAGGTCGGTTATATCATCCG{{GTTTTTCTTAAATGCATAGGTTTAAAGTCG:: TAK258 ;;repeat_deletion,1'17	AL-@chr8_ref v2@@331021[[TTGTAGATTTTGCCAACCATGAAGGCACCC{{TGCTTATTTTGACATCGACCCTTCAAATAA:: TAK2689 ;;repeat_deletion,1'7	A|-@chr8_ref v2@@331021[[TTGTAGATTTTGCCAACCATGAAGGCACCC{{TGCTTATTTTGACATCGACCCTTCAAATAA:: TAK2689 ;;repeat_deletion,1'7
		A|T@chr4_ref v2@@1168582[[CCACTTCAACATTATATTATATTATACAAA{{GCTTATTCGTTTCTTTTTTCTTGATTCGAT:: TAK2504 ;;	A|-@chr8_ref v2@@519055[[GGCAAGATACCCAAGAGAGTTGATTATGCC{{TCTATAAGGATATCCCTGGTATTTTCTGAA:: TAK258 ;;repeat_deletion,1'12	T|-@chr8_ref v2@@364344[[ATCGCGAAAATGGCCACTTTGGAAATGAAC{{CTTGAAAAGATTAATACAAACGGAAAAAGA:: TAK2689 ;;repeat_deletion,1'5	T|-@chr8_ref v2@@364344[[ATCGCGAAAATGGCCACTTTGGAAATGAAC{{CTTGAAAAGATTAATACAAACGGAAAAAGA:: TAK2689 ;;repeat_deletion,1'5
		A|-@chr4_ref v2@@1352358[[AATGACCACAATAAAGTGTGGATGTTGTTT{{GATAGCCCTGTAGGGGGCTCGAACCCCTAA:: TAK2504 ;;repeat_deletion,1'8	AL-@chr8_ref v2@@519055[[GGCAAGATACCCAAGAGAGTTGATTATGCC{{TCTATAAGGATATCCCTGGTATTTTCTGAA:: TAK258 ;;repeat_deletion,1'12	TL-@chr8_ref v2@@364344[[ATCGCGAAAATGGCCACTTTGGAAATGAAC{{CTTGAAAAGATTAATACAAACGGAAAAAGA:: TAK2689 ;;repeat_deletion,1'5	T|-@chr8_ref v2@@364344[[ATCGCGAAAATGGCCACTTTGGAAATGAAC{{CTTGAAAAGATTAATACAAACGGAAAAAGA:: TAK2689 ;;repeat_deletion,1'5
		--|AT@chr6_ref v2@@68949[[ACTCTAACAAAGGAGAATATATATACGTAC{{AGTTATTGTAATTGAGAAAAAAATAAACAT:: TAK2504 ;;repeat_insertion,12'21	A|-@chr9_ref v2@@36107[[TGAAAGAAGTTTATGAAAAAAGCGGAAAAT{{GTTTATTTTCCTGTGACTTCTGGGAAGCAG:: TAK258 ;;repeat_deletion,1'11	T|-@chr8_ref v2@@371627[[CTTGCCCATTAGTAACCTCCTCTGTTTAAA{{CTCACTTGCTCTGAATACCAAAAGGTGAGT:: TAK2689 ;;repeat_deletion,1'10	T|-@chr8_ref v2@@371627[[CTTGCCCATTAGTAACCTCCTCTGTTTAAA{{CTCACTTGCTCTGAATACCAAAAGGTGAGT:: TAK2689 ;;repeat_deletion,1'10
		C|T@chr7_ref v2@@908271[[CCATTGGGCCGAAGGTGGTAAAGGTGCTAT{{GACTTGGCCAAGGCCGTCATCGAAGCTTCC:: TAK2504 ;;	T|-@chr9_ref v2@@61162[[TCTTGTAATGCAAGAGATCGTTTATAACAG{{ACCGAGTAAGTTGTTCTTAGGTTCGCTCCC:: TAK258 ;;repeat_deletion,1'10	TL-@chr8_ref v2@@371627[[CTTGCCCATTAGTAACCTCCTCTGTTTAAA{{CTCACTTGCTCTGAATACCAAAAGGTGAGT:: TAK2689 ;;repeat_deletion,1'10	T|-@chr8_ref v2@@371627[[CTTGCCCATTAGTAACCTCCTCTGTTTAAA{{CTCACTTGCTCTGAATACCAAAAGGTGAGT:: TAK2689 ;;repeat_deletion,1'10
		T|C@chr9_ref v2@@256338[[AGTTGGCACATCTGGAACCACCGTAAGCTC{{GGAAACAGTCTTGTGGGTCTTGGAGACAGT:: TAK2504 ;;	-|T@chr9_ref v2@@64276[[ACTAATCTCATTAGTTAGCTTTTCAATGTC{{GGGCATCTTTTTGTTGTTGAGATAAGTCCT:: TAK258 ;;repeat_insertion,1'8	A|-@chr8_ref v2@@381433[[CCCAAAAAATCAATCACCAGGGTAAGCGGG{{GTGTAGGAACCGCACTATAAAAAGTCGAAG:: TAK2689 ;;repeat_deletion,1'11	A|-@chr8_ref v2@@381433[[CCCAAAAAATCAATCACCAGGGTAAGCGGG{{GTGTAGGAACCGCACTATAAAAAGTCGAAG:: TAK2689 ;;repeat_deletion,1'11
		A|T@chr9_ref v2@@353023[[ACGTAGATGTGGACACTCAATTTACTTACT{{TTCTCTATGGTCATATTGACAATAAACAAA:: TAK2504 ;;	TT|--@chr9_ref v2@@69666[[AGTTTCATAACTTTGGAATCTATAATGTTG{{AAGTATATTTGTATATTATGCATATAAGTC:: TAK258 ;;repeat_deletion,1'12	AL-@chr8_ref v2@@381433[[CCCAAAAAATCAATCACCAGGGTAAGCGGG{{GTGTAGGAACCGCACTATAAAAAGTCGAAG:: TAK2689 ;;repeat_deletion,1'11	A|-@chr8_ref v2@@381433[[CCCAAAAAATCAATCACCAGGGTAAGCGGG{{GTGTAGGAACCGCACTATAAAAAGTCGAAG:: TAK2689 ;;repeat_deletion,1'11
		-|G@chr10_ref v2@@59144[[ATTTGAACCGATGATCTCCACATTACTAGT{{TGGCGCCTTACCAACTTGGCCATAGAAGCT:: TAK2504 ;;repeat_insertion,3'1	T|-@chr9_ref v2@@122065[[CACTCTTCGTAACGTTTTCATCACCACATG{{ACGACTATATCCCTTTCCCCTCTAATACTC:: TAK258 ;;repeat_deletion,1'12	T|-@chr8_ref v2@@387099[[GTCGTAGAATATGATTTTTCTGAATTTTAA{{CATTTCTTTAACATCTAAAATAGATTTTAG:: TAK2689 ;;repeat_deletion,1'19	T|-@chr8_ref v2@@387099[[GTCGTAGAATATGATTTTTCTGAATTTTAA{{CATTTCTTTAACATCTAAAATAGATTTTAG:: TAK2689 ;;repeat_deletion,1'19
		T|A@chr10_ref v2@@59145[[TTTGAACCGATGATCTCCACATTACTAGTG{{GGCGCCTTACCAACTTGGCCATAGAAGCTT:: TAK2504 ;;	T|-@chr9_ref v2@@130229[[TTCAGATGGGGGAACTTTGTAAGTTCTTCC{{CGTAGAGGTTGGAAAATTCAGAGTGCTAAG:: TAK258 ;;repeat_deletion,1'8	T|-@chr8_ref v2@@443649[[AATTACGTACAATCACCGACGGGTAACTTA{{CTTTTTCTCTTGTAGTTGGAAAATTTTTTG:: TAK2689 ;;repeat_deletion,1'9	T|-@chr8_ref v2@@443649[[AATTACGTACAATCACCGACGGGTAACTTA{{CTTTTTCTCTTGTAGTTGGAAAATTTTTTG:: TAK2689 ;;repeat_deletion,1'9
		-|C@chr10_ref v2@@168205[[GCAGTACCTGATGTTGCAAATAATTTATAT{{ATGTTGTATAGTTTTTGTACGGAAGAAAGC:: TAK2504 ;;repeat_insertion,3'3	T|-@chr9_ref v2@@133956[[GTCTTCTCAAATAGAAAGTAATAGTAAGTA{{AATCTGAACTCTGTAATAACTAAAATTAGA:: TAK258 ;;repeat_deletion,1'13	TL-@chr8_ref v2@@443649[[AATTACGTACAATCACCGACGGGTAACTTA{{CTTTTTCTCTTGTAGTTGGAAAATTTTTTG:: TAK2689 ;;repeat_deletion,1'9	T|-@chr8_ref v2@@443649[[AATTACGTACAATCACCGACGGGTAACTTA{{CTTTTTCTCTTGTAGTTGGAAAATTTTTTG:: TAK2689 ;;repeat_deletion,1'9
		-|A@chr11_ref v2@@121195[[AACAGTAAGTTTCCTAAAATTAGGAGCACT{{GACAAGACCACCGAATCAGTCGATTTTGTA:: TAK2504 ;;repeat_insertion,1'9	A|-@chr9_ref v2@@151163[[CAACAGTTATAGAAAAGTACCGTGAGAGAG{{GATATAGCATTCAATGAGGCTTTATTGAGG:: TAK258 ;;repeat_deletion,1'11	A|-@chr8_ref v2@@458765[[CGATTTCAACCCGAATAAAAGCAAAAGTGC{{CAAGAAGCGCTTAGCACTGTTGAATCATTT:: TAK2689 ;;repeat_deletion,1'10	A|-@chr8_ref v2@@458765[[CGATTTCAACCCGAATAAAAGCAAAAGTGC{{CAAGAAGCGCTTAGCACTGTTGAATCATTT:: TAK2689 ;;repeat_deletion,1'10
		-|G@chr11_ref v2@@172892[[GGGTACGGTGACATGGGTCGTATACTATAT{{CCCAAAATGAAATTTGCCATTCTTTCGTCT:: TAK2504 ;;repeat_insertion,3'3	C|T@chr9_ref v2@@159866[[TGGCTGCATATAAGCGTTAGGATCGACTAG{{GGTACGTTGTGCAGATGCATATCGTTCATG:: TAK258 ;;	AL-@chr8_ref v2@@458765[[CGATTTCAACCCGAATAAAAGCAAAAGTGC{{CAAGAAGCGCTTAGCACTGTTGAATCATTT:: TAK2689 ;;repeat_deletion,1'10	A|-@chr8_ref v2@@458765[[CGATTTCAACCCGAATAAAAGCAAAAGTGC{{CAAGAAGCGCTTAGCACTGTTGAATCATTT:: TAK2689 ;;repeat_deletion,1'10
		-|A@chr12_ref v2@@360670[[ATGGCCTCAGATTTTTGGTCCAGTAAAGTC{{CTCATACAGAATCCATCATACAGGGAACGG:: TAK2504 ;;repeat_insertion,1'6	TTU--@chr9_ref v2@@183217[[TTTAAGCTCATCGCATCGCCAATTCTTTTC{{CCGAATAATTTACATTCTTTCTACAGGAGA:: TAK258 ;;repeat_deletion,1'17	-LA@chr8_ref v2@@458944[[TCTATTTTGATGAACATCAGGAATTGAAAC{{GGCTTCAATCTCAACGGAAAACGGGAAGAA:: TAK2689 ;;repeat_insertion,1'8	-LA@chr8_ref v2@@458944[[TCTATTTTGATGAACATCAGGAATTGAAAC{{GGCTTCAATCTCAACGGAAAACGGGAAGAA:: TAK2689 ;;repeat_insertion,1'8
		-|A@chr12_ref v2@@395991[[CTCCATTGGGGCGGTCTTTTGTGCTTGATC{{TCCATCTCGCTATGTTCAATAACGGAATAG:: TAK2504 ;;repeat_insertion,1'4	TU-@chr9_ref v2@@183217[[TTTAAGCTCATCGCATCGCCAATTCTTTTC{{CCGAATAATTTACATTCTTTCTACAGGAGA:: TAK258 ;;repeat_deletion,1'17	-|T@chr9_ref v2@@37275[[ATTCTTCAAAACATTCTCTTGTTCTTGTGC{{ACCATATATCTTACTTTTTTTTTTCTCTCA:: TAK2689 ;;repeat_insertion,1'9	-|T@chr9_ref v2@@37275[[ATTCTTCAAAACATTCTCTTGTTCTTGTGC{{ACCATATATCTTACTTTTTTTTTTCTCTCA:: TAK2689 ;;repeat_insertion,1'9
		G|A@chr13_ref v2@@538601[[ATCAATTGCTAAATGCATACATGCAGGTAG{{CACACACACACACACACACACACACTCACT:: TAK2504 ;;	A|-@chr9_ref v2@@190431[[CACAAGCTCTGCGACAGTTAGTAATCCAGT{{TGAAATCAGCAAGAGTAGCCAGGTTAAAGA:: TAK258 ;;repeat_deletion,1'9	-LT@chr9_ref v2@@37275[[ATTCTTCAAAACATTCTCTTGTTCTTGTGC{{ACCATATATCTTACTTTTTTTTTTCTCTCA:: TAK2689 ;;repeat_insertion,1'9	-|T@chr9_ref v2@@37275[[ATTCTTCAAAACATTCTCTTGTTCTTGTGC{{ACCATATATCTTACTTTTTTTTTTCTCTCA:: TAK2689 ;;repeat_insertion,1'9
		-|C@chr13_ref v2@@551616[[GTATTACTTAAACATCAGTACATATTGGCA{{ATACATTATAAAATCATCTCGGAAATGGAA:: TAK2504 ;;repeat_insertion,3'3	AA|--@chr9_ref v2@@204747[[TACAGATGTCCTGTTGATGACAATGCCTTT{{CGTTAACAATAGGTCACTCCTCCAGTTTTT:: TAK258 ;;repeat_deletion,1'16	-|G@chr9_ref v2@@38640[[TTTAGAAGATCCTGAAGAATATTTGAGAAT{{TTTTGAAGTCAGTGCTTCTTCCTTCTTTTT:: TAK2689 ;;repeat_insertion,3'3	-|G@chr9_ref v2@@38640[[TTTAGAAGATCCTGAAGAATATTTGAGAAT{{TTTTGAAGTCAGTGCTTCTTCCTTCTTTTT:: TAK2689 ;;repeat_insertion,3'3
		G|A@chr14_ref v2@@482094[[CAAAGTTGGTCTCAAACTTGTGCAGATTGC{{GGGGTGCCGGGGTTTTTGTCAAAAATAAAG:: TAK2504 ;;	T|C@chr9_ref v2@@262902[[TCCAGAGGATTTAGGCCGTATTGAATACCT{{CTAAGCGACAAAACAGGGACGCTTACTCAG:: TAK258 ;;	-LG@chr9_ref v2@@38640[[TTTAGAAGATCCTGAAGAATATTTGAGAAT{{TTTTGAAGTCAGTGCTTCTTCCTTCTTTTT:: TAK2689 ;;repeat_insertion,3'3	-|G@chr9_ref v2@@38640[[TTTAGAAGATCCTGAAGAATATTTGAGAAT{{TTTTGAAGTCAGTGCTTCTTCCTTCTTTTT:: TAK2689 ;;repeat_insertion,3'3
		G|T@chr14_ref v2@@592653[[TTTTTCTTGGGTATATCTTCCAATATGTGT{{CCTTTTTCATCACTTTCTCCAAATATGGTT:: TAK2504 ;;	G|A@chr9_ref v2@@274686[[AATTACGATATGCTGACCAATTGGTAAACC{{AGTACGTCGTCAGCATGAGGTAGCCCGAAC:: TAK258 ;;	A|-@chr9_ref v2@@76208[[GCGATGGGGATGTCGTCCCTTCAGCCGTCT{{GTCATCAAGCGTGAAATCTATCATCCCGTT:: TAK2689 ;;repeat_deletion,1'9	A|-@chr9_ref v2@@76208[[GCGATGGGGATGTCGTCCCTTCAGCCGTCT{{GTCATCAAGCGTGAAATCTATCATCCCGTT:: TAK2689 ;;repeat_deletion,1'9
		-|G@chr15_ref v2@@510795[[ATCGTGAAGGTGGATTCTTTTATGAAAGAT{{TGATGCTCCAGTTCATTCTATTGGTGCTGC:: TAK2504 ;;repeat_insertion,3'4	T|-@chr9_ref v2@@330819[[GTTAAATATTCAATAATACAATCGTTAGGG{{ATCTGTAAGGTGTCATGAAAATGGGTTAAA:: TAK258 ;;repeat_deletion,1'10	AL-@chr9_ref v2@@76208[[GCGATGGGGATGTCGTCCCTTCAGCCGTCT{{GTCATCAAGCGTGAAATCTATCATCCCGTT:: TAK2689 ;;repeat_deletion,1'9	A|-@chr9_ref v2@@76208[[GCGATGGGGATGTCGTCCCTTCAGCCGTCT{{GTCATCAAGCGTGAAATCTATCATCCCGTT:: TAK2689 ;;repeat_deletion,1'9
		-|C@chr16_ref v2@@188784[[TTAATGGACTTAAGCACGTGACTTTTAAAA{{ATGCATCGGTTACTATGGTTACCATTACTT:: TAK2504 ;;repeat_insertion,3'3	T|-@chr9_ref v2@@341548[[TCCTTCCCAAGTTCTCAATCTTATTTAGAC{{AATTACATTGTCGCCCACTTCGGCAGAAAA:: TAK258 ;;repeat_deletion,1'10	A|-@chr9_ref v2@@97258[[TCTTACAAAAAAATTGGAAAACTTAAACTG{{GTGAAGGAGTACGTGAAGAGCAGTAGCTTT:: TAK2689 ;;repeat_deletion,1'11	A|-@chr9_ref v2@@97258[[TCTTACAAAAAAATTGGAAAACTTAAACTG{{GTGAAGGAGTACGTGAAGAGCAGTAGCTTT:: TAK2689 ;;repeat_deletion,1'11
		T|-@chr16_ref v2@@868366[[TATTTGATATTTCTATCAGTATTATTTAGA{{AATTGTTAATGCTTTTTCTTAGAACTTTCC:: TAK2504 ;;repeat_deletion,1'16	G|A@chr9_ref v2@@343302[[TCCTGTCCCCAACTGCGGTTTACTGCCCGA{{CAGCAGTATTGCTCTGCAGACCATGAAGAG:: TAK258 ;;	AL-@chr9_ref v2@@97258[[TCTTACAAAAAAATTGGAAAACTTAAACTG{{GTGAAGGAGTACGTGAAGAGCAGTAGCTTT:: TAK2689 ;;repeat_deletion,1'11	A|-@chr9_ref v2@@97258[[TCTTACAAAAAAATTGGAAAACTTAAACTG{{GTGAAGGAGTACGTGAAGAGCAGTAGCTTT:: TAK2689 ;;repeat_deletion,1'11
		TL-@chr16_ref v2@@868366[[TATTTGATATTTCTATCAGTATTATTTAGA{{AATTGTTAATGCTTTTTCTTAGAACTTTCC:: TAK2504 ;;repeat_deletion,1'16	A|-@chr9_ref v2@@353062[[GGTCATATTGACAATAAACAAAAATACAAG{{CTACAGGAAAGATTTGTCATAAATTGTACA:: TAK258 ;;repeat_deletion,1'10	T|-@chr9_ref v2@@122065[[CACTCTTCGTAACGTTTTCATCACCACATG{{ACGACTATATCCCTTTCCCCTCTAATACTC:: TAK2689 ;;repeat_deletion,1'12	T|-@chr9_ref v2@@122065[[CACTCTTCGTAACGTTTTCATCACCACATG{{ACGACTATATCCCTTTCCCCTCTAATACTC:: TAK2689 ;;repeat_deletion,1'12
		-|T@chr2_ref v2@@184043[[TATTATTCGCAATGGGATTGTTAGCGTTAA{{GGTCAAGGAGCGCCAAACCATACAATCTTT:: TAK2505 ;;repeat_insertion,1'4	A|-@chr9_ref v2@@355009[[GATACAGGGTAATGAAAACAGGTGTTATCC{{TTGATATATTTTAGATACTTTACATACAGA:: TAK258 ;;repeat_deletion,1'11	TL-@chr9_ref v2@@122065[[CACTCTTCGTAACGTTTTCATCACCACATG{{ACGACTATATCCCTTTCCCCTCTAATACTC:: TAK2689 ;;repeat_deletion,1'12	T|-@chr9_ref v2@@122065[[CACTCTTCGTAACGTTTTCATCACCACATG{{ACGACTATATCCCTTTCCCCTCTAATACTC:: TAK2689 ;;repeat_deletion,1'12
		-|A@chr2_ref v2@@406411[[AAATTAAGGTTTACGATTCGAGTTGTTTGG{{GGTTCCCCTGTACTGTTGCCAACAATAGTC:: TAK2505 ;;repeat_insertion,1'13	A|-@chr9_ref v2@@355120[[AAAGTGATCAATATTTTTTAACGAAAAATT{{TCCTTGAATAAAGGAATGAAAATATTGTAA:: TAK258 ;;repeat_deletion,1'11	-|C@chr9_ref v2@@152766[[ATCAAGTCTATTGAAATGTTCGGCGATACT{{TTGATCGATGCTTCCGCCAATGGACACTTG:: TAK2689 ;;repeat_insertion,3'3	-|C@chr9_ref v2@@152766[[ATCAAGTCTATTGAAATGTTCGGCGATACT{{TTGATCGATGCTTCCGCCAATGGACACTTG:: TAK2689 ;;repeat_insertion,3'3
		--|TA@chr2_ref v2@@477057[[TGCTGGTGTATTTACCAATAATGTTTAATG{{GGGGCCGTATACTTACATATAGTAGATGTC:: TAK2505 ;;repeat_insertion,12'21	T|-@chr9_ref v2@@362265[[TCTATATATATATATATATATTTCTTCGAC{{ACCCGCACACCCTGAATTTTGTGCTATTTT:: TAK258 ;;repeat_deletion,1'13	-LC@chr9_ref v2@@152766[[ATCAAGTCTATTGAAATGTTCGGCGATACT{{TTGATCGATGCTTCCGCCAATGGACACTTG:: TAK2689 ;;repeat_insertion,3'3	-|C@chr9_ref v2@@152766[[ATCAAGTCTATTGAAATGTTCGGCGATACT{{TTGATCGATGCTTCCGCCAATGGACACTTG:: TAK2689 ;;repeat_insertion,3'3
		-|A@chr4_ref v2@@477397[[CAACATGAGGAATAATAACCTCAAGAGATT{{TGCAAGTAACTATATTACATATTTATTATG:: TAK2505 ;;repeat_insertion,1'6	TL-@chr9_ref v2@@362265[[TCTATATATATATATATATATTTCTTCGAC{{ACCCGCACACCCTGAATTTTGTGCTATTTT:: TAK258 ;;repeat_deletion,1'13	T|C@chr9_ref v2@@169756[[CAAGGGCTCGACAGATGTCCTCGTTGTTTT{{CCCCCCCAGCTTGGATCGCTGTCACTCTTC:: TAK2689 ;;	T|C@chr9_ref v2@@169756[[CAAGGGCTCGACAGATGTCCTCGTTGTTTT{{CCCCCCCAGCTTGGATCGCTGTCACTCTTC:: TAK2689 ;;
		G|A@chr4_ref v2@@488476[[GTTAGTGGGAAACATTGCATAATCACTTCC{{TCCGTGCTCTTTGATTCATTATTGTATGCT:: TAK2505 ;;	A|-@chr9_ref v2@@383509[[AAAAAGGTGAAAAAAGCGAAACCTAAAACC{{TAAGTCACGTGCACTCAGTACCCCTTCTAT:: TAK258 ;;repeat_deletion,1'12	TLC@chr9_ref v2@@169756[[CAAGGGCTCGACAGATGTCCTCGTTGTTTT{{CCCCCCCAGCTTGGATCGCTGTCACTCTTC:: TAK2689 ;;	T|C@chr9_ref v2@@169756[[CAAGGGCTCGACAGATGTCCTCGTTGTTTT{{CCCCCCCAGCTTGGATCGCTGTCACTCTTC:: TAK2689 ;;
		-|A@chr4_ref v2@@774426[[TAAGTTTGCGACTCATTTAACCAAGATTTC{{CTTTGGCGGCCGTTAGAGATGCAATCAATC:: TAK2505 ;;repeat_insertion,1'4	A|-@chr9_ref v2@@388451[[CAAAAGAACGTGCAGGCGCTTGGCAAAAAG{{GCGAGAGGGAAAAGTGGCGCGGTGCCAATA:: TAK258 ;;repeat_deletion,1'13	T|-@chr9_ref v2@@197642[[GACTCCCCGCTTCGGAGTTATTTTTTATTC{{AGGGACTATTTAGGCAGTATTTTTACCACT:: TAK2689 ;;repeat_deletion,1'10	T|-@chr9_ref v2@@197642[[GACTCCCCGCTTCGGAGTTATTTTTTATTC{{AGGGACTATTTAGGCAGTATTTTTACCACT:: TAK2689 ;;repeat_deletion,1'10
		A|G@chr4_ref v2@@1084166[[CGTATCTACGTCATCTTTGGGTCCAGACGG{{AGTCTCTGTTCATTGGTTATGTTATCAGAA:: TAK2505 ;;	A|-@chr9_ref v2@@393713[[AGAAATAAAAAAGTTTGTGCAATGCCTGAC{{GCTAATTTTTCTTTTAAGAAAGAATGTCAT:: TAK258 ;;repeat_deletion,1'8	TL-@chr9_ref v2@@197642[[GACTCCCCGCTTCGGAGTTATTTTTTATTC{{AGGGACTATTTAGGCAGTATTTTTACCACT:: TAK2689 ;;repeat_deletion,1'10	T|-@chr9_ref v2@@197642[[GACTCCCCGCTTCGGAGTTATTTTTTATTC{{AGGGACTATTTAGGCAGTATTTTTACCACT:: TAK2689 ;;repeat_deletion,1'10
		-|T@chr6_ref v2@@65134[[CGCGTTGTCTAAAAAAAAAAGTTTGGAAAC{{GTATAATTTATGGGTGTTATCTCTGAATAT:: TAK2505 ;;repeat_insertion,1'6	A|-@chr9_ref v2@@420125[[GGTTGAGAGCGGAATTCCAAATTCCGCTGG{{TAATAATGCAAAATGTATAAATGTATAAGA:: TAK258 ;;repeat_deletion,1'10	TTU--@chr9_ref v2@@249591[[TCCCTGAAATCTTTCTACCGTCGTCTTCTC{{ACTATAAATCAATGTGCTCTCTTCCATGAT:: TAK2689 ;;repeat_deletion,1'15	TTU--@chr9_ref v2@@249591[[TCCCTGAAATCTTTCTACCGTCGTCTTCTC{{ACTATAAATCAATGTGCTCTCTTCCATGAT:: TAK2689 ;;repeat_deletion,1'15
		C|A@chr7_ref v2@@85843[[TCTCATGCAGTGCTGCAAATACACATCATG{{AGACAAATAAGCTTGTAGACTTGACCTCGC:: TAK2505 ;;	T|-@chr9_ref v2@@426501[[ACGAAACATTGTCTAAAAAAACTTTTTGCC{{CACTGGTTTTCAGGCACATTTTAAAATTTA:: TAK258 ;;repeat_deletion,1'11	TU-@chr9_ref v2@@249591[[TCCCTGAAATCTTTCTACCGTCGTCTTCTC{{ACTATAAATCAATGTGCTCTCTTCCATGAT:: TAK2689 ;;repeat_deletion,1'15	TU-@chr9_ref v2@@249591[[TCCCTGAAATCTTTCTACCGTCGTCTTCTC{{ACTATAAATCAATGTGCTCTCTTCCATGAT:: TAK2689 ;;repeat_deletion,1'15
		C|A@chr7_ref v2@@193915[[ACAATGGTATGTTTCGTGTGTTTCACATAT{{GTATTCTCATTTTTTTGAAACAACTGTCTT:: TAK2505 ;;	A|-@chr9_ref v2@@435319[[AACCTCCTATCAACCTTTGAAGAATGGCTC{{CAACCTTCCATTATGAACCAATAAACAGAG:: TAK258 ;;repeat_deletion,1'10	A|-@chr9_ref v2@@253970[[GCCAACTGAACTGGAGGCCAAGACCAATCT{{TGAAAGAAACAAGTGTGGGAGGAAGTCTTG:: TAK2689 ;;repeat_deletion,1'15	A|-@chr9_ref v2@@253970[[GCCAACTGAACTGGAGGCCAAGACCAATCT{{TGAAAGAAACAAGTGTGGGAGGAAGTCTTG:: TAK2689 ;;repeat_deletion,1'15
		-|A@chr7_ref v2@@920001[[ATTGAAATATGATAAAAACCCAAACATATT{{CCCAGACATAAAGAAAAAAACTTTGAAAAA:: TAK2505 ;;repeat_insertion,1'6	T|-@chr10_ref v2@@28948[[ATTGATTATCGTCAACGCTTTATAGATCAC{{GAGGAACCGATTAATTAATACATCGTAGCC:: TAK258 ;;repeat_deletion,1'14	AL-@chr9_ref v2@@253970[[GCCAACTGAACTGGAGGCCAAGACCAATCT{{TGAAAGAAACAAGTGTGGGAGGAAGTCTTG:: TAK2689 ;;repeat_deletion,1'15	A|-@chr9_ref v2@@253970[[GCCAACTGAACTGGAGGCCAAGACCAATCT{{TGAAAGAAACAAGTGTGGGAGGAAGTCTTG:: TAK2689 ;;repeat_deletion,1'15
		-LA@chr7_ref v2@@920001[[ATTGAAATATGATAAAAACCCAAACATATT{{CCCAGACATAAAGAAAAAAACTTTGAAAAA:: TAK2505 ;;repeat_insertion,1'6	TL-@chr10_ref v2@@28948[[ATTGATTATCGTCAACGCTTTATAGATCAC{{GAGGAACCGATTAATTAATACATCGTAGCC:: TAK258 ;;repeat_deletion,1'14	A|-@chr9_ref v2@@267837[[TAAAGCCCTTCCATTGCTGCCAACTGAATT{{TAACTACCAACCATCAAATCAAACAAAACA:: TAK2689 ;;repeat_deletion,1'16	A|-@chr9_ref v2@@267837[[TAAAGCCCTTCCATTGCTGCCAACTGAATT{{TAACTACCAACCATCAAATCAAACAAAACA:: TAK2689 ;;repeat_deletion,1'16
		G|T@chr9_ref v2@@130012[[TGTGTAGGTTTACGAAATCATCACATTTCC{{AATCAGGACATGAAGGCACAACTTTCCGCA:: TAK2505 ;;	T|-@chr10_ref v2@@37827[[TCAAAATCGGTCACGTGGTAAAGGGTCTGG{{CACTTTCTGCTCAAGAAAAAAAAGAAACAA:: TAK258 ;;repeat_deletion,1'12	AL-@chr9_ref v2@@267837[[TAAAGCCCTTCCATTGCTGCCAACTGAATT{{TAACTACCAACCATCAAATCAAACAAAACA:: TAK2689 ;;repeat_deletion,1'16	A|-@chr9_ref v2@@267837[[TAAAGCCCTTCCATTGCTGCCAACTGAATT{{TAACTACCAACCATCAAATCAAACAAAACA:: TAK2689 ;;repeat_deletion,1'16
		C|A@chr11_ref v2@@53689[[TAAGCTACACAAAGAACTAGCATAGTAGGA{{TTTAACCCATACAATGGAACTCAACGACCC:: TAK2505 ;;	TL-@chr10_ref v2@@37827[[TCAAAATCGGTCACGTGGTAAAGGGTCTGG{{CACTTTCTGCTCAAGAAAAAAAAGAAACAA:: TAK258 ;;repeat_deletion,1'12	-|C@chr9_ref v2@@271766[[CCAATAAAGCTGTTCAATGAAAATGAGAAA{{ATAGATGTTGGCAAACAAATGGTTCAACAA:: TAK2689 ;;repeat_insertion,3'3	-|C@chr9_ref v2@@271766[[CCAATAAAGCTGTTCAATGAAAATGAGAAA{{ATAGATGTTGGCAAACAAATGGTTCAACAA:: TAK2689 ;;repeat_insertion,3'3
		C|A@chr11_ref v2@@141675[[TTCAAAAGAAAGCTTTATGAAATGAAGAGA{{GAATTAAGAAGAAAAAAATGAACCGACCCA:: TAK2505 ;;	T|-@chr10_ref v2@@48910[[GATCTAGTTTGTACACAGACCAAAAGAGCC{{GTCTCATCCTGAATCGGAGTAGGACCAACT:: TAK258 ;;repeat_deletion,1'8	-LC@chr9_ref v2@@271766[[CCAATAAAGCTGTTCAATGAAAATGAGAAA{{ATAGATGTTGGCAAACAAATGGTTCAACAA:: TAK2689 ;;repeat_insertion,3'3	-|C@chr9_ref v2@@271766[[CCAATAAAGCTGTTCAATGAAAATGAGAAA{{ATAGATGTTGGCAAACAAATGGTTCAACAA:: TAK2689 ;;repeat_insertion,3'3
		C|T@chr11_ref v2@@146017[[AAGATATCTTGGCCACTAAGGGGCAGATCC{{CTTCTGGTGTGATAGACAACCCCAGGAGCA:: TAK2505 ;;	A|-@chr10_ref v2@@50372[[TAACTATGCGTTAGTAAAAGAATAAGTGTG{{TAGAATAGCGTATGAAGAATGAACATACTT:: TAK258 ;;repeat_deletion,1'13	A|-@chr9_ref v2@@290160[[AATGCTCTCATTTTTACGTTTTCCGTGGTG{{TGAACATATATACATGTAGTAACAGCAGTA:: TAK2689 ;;repeat_deletion,1'17	A|-@chr9_ref v2@@290160[[AATGCTCTCATTTTTACGTTTTCCGTGGTG{{TGAACATATATACATGTAGTAACAGCAGTA:: TAK2689 ;;repeat_deletion,1'17
		-|C@chr12_ref v2@@241747[[CTTTTTACATCCGTACATATAAAATGTAAA{{ATGCATTCATGACAATTTTACCTATTTCTT:: TAK2505 ;;repeat_insertion,3'3	AL-@chr10_ref v2@@50372[[TAACTATGCGTTAGTAAAAGAATAAGTGTG{{TAGAATAGCGTATGAAGAATGAACATACTT:: TAK258 ;;repeat_deletion,1'13	A|-@chr9_ref v2@@299636[[ATGTCAAGATGCTCTTGGATAGTAGTAAAG{{GGTATCTTTTCGGGCATGTTTTCCGCATAT:: TAK2689 ;;repeat_deletion,1'5	A|-@chr9_ref v2@@299636[[ATGTCAAGATGCTCTTGGATAGTAGTAAAG{{GGTATCTTTTCGGGCATGTTTTCCGCATAT:: TAK2689 ;;repeat_deletion,1'5
		C|A@chr12_ref v2@@341272[[TAGCGAGGATACCTCTGTGATCCTGCAGGG{{ATCGACACAATCAACAGCGTGGAGGGCCTG:: TAK2505 ;;	T|-@chr10_ref v2@@70904[[TCACTAGTCAGCTAATAGATTTATTTTTTC{{ACAGTTCCACTTGCATCCCTCATTTTTCAC:: TAK258 ;;repeat_deletion,1'10	AL-@chr9_ref v2@@299636[[ATGTCAAGATGCTCTTGGATAGTAGTAAAG{{GGTATCTTTTCGGGCATGTTTTCCGCATAT:: TAK2689 ;;repeat_deletion,1'5	A|-@chr9_ref v2@@299636[[ATGTCAAGATGCTCTTGGATAGTAGTAAAG{{GGTATCTTTTCGGGCATGTTTTCCGCATAT:: TAK2689 ;;repeat_deletion,1'5
		A|-@chr12_ref v2@@1051972[[CATTAGTAATGCCCATTATTTACTTAAAGT{{TAATGGTCTCTAGCGGGATCGAACCGCTGA:: TAK2505 ;;repeat_deletion,1'8	A|-@chr10_ref v2@@80003[[ATTTTTTTTTTCACTTTCTCATCGGCGGGG{{GTGTAACAACTAAAGGATCAACACGGCTTT:: TAK258 ;;repeat_deletion,1'8	-|G@chr9_ref v2@@310347[[GATTATGATGTACTCCATGGGACACCACTA{{TGCAATGCTTAGCAAATAAGAGCAAATGTG:: TAK2689 ;;repeat_insertion,3'4	-|G@chr9_ref v2@@310347[[GATTATGATGTACTCCATGGGACACCACTA{{TGCAATGCTTAGCAAATAAGAGCAAATGTG:: TAK2689 ;;repeat_insertion,3'4
		TCGGTGGTTAAACAA|---------------@chr14_ref v2@@576984[[TGAAGAGACAAGGTAGAACCTTATATGGTT{{TTTGAAATTATTTTCATGCCTTTCAAAAAA:: TAK2505 ;;repeat_deletion,TCGGTGGTTAAACAA'36	T|-@chr10_ref v2@@85529[[TTCGCGCGTCAGTTTCAAGTTTTTCTTGGC{{CATTTTCGTAAAGGGTCTTAAAAGGATTAA:: TAK258 ;;repeat_deletion,1'11	-LG@chr9_ref v2@@310347[[GATTATGATGTACTCCATGGGACACCACTA{{TGCAATGCTTAGCAAATAAGAGCAAATGTG:: TAK2689 ;;repeat_insertion,3'4	-|G@chr9_ref v2@@310347[[GATTATGATGTACTCCATGGGACACCACTA{{TGCAATGCTTAGCAAATAAGAGCAAATGTG:: TAK2689 ;;repeat_insertion,3'4
		G|C@chr15_ref v2@@141680[[ACCCTCCAGAATTCTCATATGGGTCAAACC{{ATTTCTTTTATCATTTCCAATCTTACTGAT:: TAK2505 ;;	A|-@chr10_ref v2@@99586[[ATCACGTCTATATATGTATCAGTATAACGT{{CACCGTCAGTTAAACAAAACATAAATAAAA:: TAK258 ;;repeat_deletion,1'11	A|-@chr9_ref v2@@327190[[ATATTTCTCGAACCTGGAATGCTAATTGAG{{GTGAAAAGGAAATGAGAGTATTAATATTTA:: TAK2689 ;;repeat_deletion,1'10	A|-@chr9_ref v2@@327190[[ATATTTCTCGAACCTGGAATGCTAATTGAG{{GTGAAAAGGAAATGAGAGTATTAATATTTA:: TAK2689 ;;repeat_deletion,1'10
		AATL---@chr15_ref v2@@1035559[[TCTTATCCAAGTAATAGCAACAACAAAAAC{{GTATTAATATTAATAATAAGGATAACGCTA:: TAK2505 ;;repeat_deletion,112'34	A|-@chr10_ref v2@@102125[[AAAATGTATAAAGAAATAAACGGTAAAGAC{{TTACTTATTACAAATCGCAATTACAATTAA:: TAK258 ;;repeat_deletion,1'8	AL-@chr9_ref v2@@327190[[ATATTTCTCGAACCTGGAATGCTAATTGAG{{GTGAAAAGGAAATGAGAGTATTAATATTTA:: TAK2689 ;;repeat_deletion,1'10	A|-@chr9_ref v2@@327190[[ATATTTCTCGAACCTGGAATGCTAATTGAG{{GTGAAAAGGAAATGAGAGTATTAATATTTA:: TAK2689 ;;repeat_deletion,1'10
		C|T@chr2_ref v2@@188952[[AGCCCGCAAACTCACAATGAATTGCATTAT{{AAGCATTTCCGTAAACGTTTCGCCCCCATC:: TAK2506 ;;	T|-@chr10_ref v2@@113474[[TGTTGGTTTTTAGGAATCCCTTACCCTTTA{{GATTTCGATTAAGGGCGGGAAATCATGATA:: TAK258 ;;repeat_deletion,1'14	T|-@chr9_ref v2@@362265[[TCTATATATATATATATATATTTCTTCGAC{{ACCCGCACACCCTGAATTTTGTGCTATTTT:: TAK2689 ;;repeat_deletion,1'13	T|-@chr9_ref v2@@362265[[TCTATATATATATATATATATTTCTTCGAC{{ACCCGCACACCCTGAATTTTGTGCTATTTT:: TAK2689 ;;repeat_deletion,1'13
		A|T@chr2_ref v2@@344324[[AAAGGCCACAAATAAATATGCACTGTTTTT{{AATTTTTTTTTCATTAAAAAAATACGAATA:: TAK2506 ;;	A|-@chr10_ref v2@@122104[[TATTAAAGGCTGCATGTGGCTACGTCTATT{{TATTTATCTAAATAAAAGAAACCTTCTTTT:: TAK258 ;;repeat_deletion,1'10	TL-@chr9_ref v2@@362265[[TCTATATATATATATATATATTTCTTCGAC{{ACCCGCACACCCTGAATTTTGTGCTATTTT:: TAK2689 ;;repeat_deletion,1'13	T|-@chr9_ref v2@@362265[[TCTATATATATATATATATATTTCTTCGAC{{ACCCGCACACCCTGAATTTTGTGCTATTTT:: TAK2689 ;;repeat_deletion,1'13
		G|T@chr4_ref v2@@125107[[CTGTTTTGCAGCGGGCTGGTACCTTAAGAA{{TTTGCTCTAGTTACAGCCCTTCAATTGGTT:: TAK2506 ;;	T|-@chr10_ref v2@@126805[[TCGCTCCTACAGTGATGCAAGTGCAATGTC{{CATCCTGTAATGGGTTAAATAACTTCAAAA:: TAK258 ;;repeat_deletion,1'10	A|-@chr9_ref v2@@369241[[CTTCCAATACCAACTTTTGCCCCTAACAAG{{TATCGTCGACGTGTCATGTGATCAAGCCAA:: TAK2689 ;;repeat_deletion,1'7	A|-@chr9_ref v2@@369241[[CTTCCAATACCAACTTTTGCCCCTAACAAG{{TATCGTCGACGTGTCATGTGATCAAGCCAA:: TAK2689 ;;repeat_deletion,1'7
		-|T@chr4_ref v2@@386686[[ATTTAAATTTGACATAAGCAAAGTTTAAAG{{CCAGTTCTTTTTTCCCATCGTTTTTTTTTC:: TAK2506 ;;repeat_insertion,1'10	-|A@chr10_ref v2@@130906[[CGACCCATTTTTTTAACACAGAAAAAAAGT{{TAGAAATTACCCAATTAAGTGTTTTTATAG:: TAK258 ;;repeat_insertion,1'6	AL-@chr9_ref v2@@369241[[CTTCCAATACCAACTTTTGCCCCTAACAAG{{TATCGTCGACGTGTCATGTGATCAAGCCAA:: TAK2689 ;;repeat_deletion,1'7	A|-@chr9_ref v2@@369241[[CTTCCAATACCAACTTTTGCCCCTAACAAG{{TATCGTCGACGTGTCATGTGATCAAGCCAA:: TAK2689 ;;repeat_deletion,1'7
		G|T@chr4_ref v2@@417210[[TTTTCTCAACAATTAATATTGAATACGTTA{{TGATGATTGGTTTTCAACCTCTGCCGCTAA:: TAK2506 ;;	A|-@chr10_ref v2@@134112[[TACAGCACTTTCTCGCATCTACCTCAACTG{{TAAAAAACGCCCCTTTAAGACGAAGTGACA:: TAK258 ;;repeat_deletion,1'17	-|A@chr9_ref v2@@379084[[AAACTTTATATATTCGACAAAGGAAAATGT{{CACATTATTTTAAAAGAACTGCGCTCATTA:: TAK2689 ;;repeat_insertion,1'12	-|A@chr9_ref v2@@379084[[AAACTTTATATATTCGACAAAGGAAAATGT{{CACATTATTTTAAAAGAACTGCGCTCATTA:: TAK2689 ;;repeat_insertion,1'12
		A|-@chr4_ref v2@@619877[[TATAAAAATCAAAAGTCTAGAAAAATGTAT{{TCTTCCCCGCCAGGACTTGAACCTGGAATC:: TAK2506 ;;repeat_deletion,1'6	A|-@chr10_ref v2@@134179[[CGAAGTGACAAAGAGGCAATAGTTCAAAAG{{TATAAAGACTGTTGATAGTTGAATTTTTAT:: TAK258 ;;repeat_deletion,1'12	-LA@chr9_ref v2@@379084[[AAACTTTATATATTCGACAAAGGAAAATGT{{CACATTATTTTAAAAGAACTGCGCTCATTA:: TAK2689 ;;repeat_insertion,1'12	-|A@chr9_ref v2@@379084[[AAACTTTATATATTCGACAAAGGAAAATGT{{CACATTATTTTAAAAGAACTGCGCTCATTA:: TAK2689 ;;repeat_insertion,1'12
		-|A@chr4_ref v2@@1092554[[TATTATTTACATTTTCCAGAGGGCCACTAG{{TACTTATCTATCCATATATTTTACAAATGG:: TAK2506 ;;repeat_insertion,1'10	AA|--@chr10_ref v2@@134179[[CGAAGTGACAAAGAGGCAATAGTTCAAAAG{{TATAAAGACTGTTGATAGTTGAATTTTTAT:: TAK258 ;;repeat_deletion,1'12	TTT|---@chr9_ref v2@@384834[[ACCGCTTACTATGCCTATACATTCCTGCAA{{GATAAGTATTACTGGGTAATGGGAAGTATA:: TAK2689 ;;repeat_deletion,1'19	TTT|---@chr9_ref v2@@384834[[ACCGCTTACTATGCCTATACATTCCTGCAA{{GATAAGTATTACTGGGTAATGGGAAGTATA:: TAK2689 ;;repeat_deletion,1'19
		-|G@chr4_ref v2@@1271434[[AAAAAAATCTGTCAAATATATTAGCATTAT{{TGGACTCCATGGTCTAGGAAACTGTAACCC:: TAK2506 ;;repeat_insertion,3'6	T|-@chr10_ref v2@@134282[[AGGGATAATAGGATAATGGTGAATGTCTTG{{ATAGGTAGGCGGAAAAAGAAAAAGAGAGTC:: TAK258 ;;repeat_deletion,1'7	TTTL---@chr9_ref v2@@384834[[ACCGCTTACTATGCCTATACATTCCTGCAA{{GATAAGTATTACTGGGTAATGGGAAGTATA:: TAK2689 ;;repeat_deletion,1'19	TTT|---@chr9_ref v2@@384834[[ACCGCTTACTATGCCTATACATTCCTGCAA{{GATAAGTATTACTGGGTAATGGGAAGTATA:: TAK2689 ;;repeat_deletion,1'19
		A|-@chr4_ref v2@@1352358[[AATGACCACAATAAAGTGTGGATGTTGTTT{{GATAGCCCTGTAGGGGGCTCGAACCCCTAA:: TAK2506 ;;repeat_deletion,1'8	A|-@chr10_ref v2@@135953[[CTTCTGTCATTGTTACTTCTTTTTCACTGG{{GGGAATGAAACAGAATAAATCAAGGATAAA:: TAK258 ;;repeat_deletion,1'8	A|-@chr9_ref v2@@407539[[AGCATAGAAGGCTAGGAAAACATGGGGAAG{{GTATAAATAATTAGCTTGATGAGTAGTTTG:: TAK2689 ;;repeat_deletion,1'9	A|-@chr9_ref v2@@407539[[AGCATAGAAGGCTAGGAAAACATGGGGAAG{{GTATAAATAATTAGCTTGATGAGTAGTTTG:: TAK2689 ;;repeat_deletion,1'9
		T|A@chr7_ref v2@@220233[[CCCGATTAACAAGATAATGACGAACCAAAT{{AACTCATTCTGGAGTCTCCACAGCAGCACA:: TAK2506 ;;	T|-@chr10_ref v2@@144925[[CACATAGTCATTATCCTTCTTTTTAATTCC{{GGTTTCCTTTATCATCACTATATCTTAAAG:: TAK258 ;;repeat_deletion,1'10	AL-@chr9_ref v2@@407539[[AGCATAGAAGGCTAGGAAAACATGGGGAAG{{GTATAAATAATTAGCTTGATGAGTAGTTTG:: TAK2689 ;;repeat_deletion,1'9	A|-@chr9_ref v2@@407539[[AGCATAGAAGGCTAGGAAAACATGGGGAAG{{GTATAAATAATTAGCTTGATGAGTAGTTTG:: TAK2689 ;;repeat_deletion,1'9
		T|C@chr7_ref v2@@220786[[AATAAGATATCCATTTTAAAGAGACATTCG{{TTGCGGTACTTCTGCATGAAAGAAAATTAT:: TAK2506 ;;	A|-@chr10_ref v2@@152390[[TAATCATAGTTGTCCAGTATTGACTGCCGG{{CCAGAATTAAACCGACACATATTTCTATAT:: TAK258 ;;repeat_deletion,1'9	T|-@chr10_ref v2@@28948[[ATTGATTATCGTCAACGCTTTATAGATCAC{{GAGGAACCGATTAATTAATACATCGTAGCC:: TAK2689 ;;repeat_deletion,1'14	T|-@chr10_ref v2@@28948[[ATTGATTATCGTCAACGCTTTATAGATCAC{{GAGGAACCGATTAATTAATACATCGTAGCC:: TAK2689 ;;repeat_deletion,1'14
		-|C@chr10_ref v2@@160178[[ACTTTTTTTCAAATGTGTGACACACCCATA{{ATAATGTTGCACGTGACAGGTTTGTATCAC:: TAK2506 ;;repeat_insertion,3'4	A|-@chr10_ref v2@@161832[[GGAAACTCTAAGAGTGGTAAATCTATTTCT{{GATTCATTCAAGCGCCCTCCTTGGTTAGTT:: TAK258 ;;repeat_deletion,1'13	TL-@chr10_ref v2@@28948[[ATTGATTATCGTCAACGCTTTATAGATCAC{{GAGGAACCGATTAATTAATACATCGTAGCC:: TAK2689 ;;repeat_deletion,1'14	T|-@chr10_ref v2@@28948[[ATTGATTATCGTCAACGCTTTATAGATCAC{{GAGGAACCGATTAATTAATACATCGTAGCC:: TAK2689 ;;repeat_deletion,1'14
		-|T@chr10_ref v2@@241521[[CTGAGGGTAAGGGTAACCGTATACCTTTTA{{ACATTTTGAACTGGGAAGAAAATTTTTTTT:: TAK2506 ;;repeat_insertion,1'11	--|AT@chr10_ref v2@@177921[[ACAAAAGGAAGTCAGACGATATATATATGA{{GTCTATAACGAGTATAATGCAAGTTTATTA:: TAK258 ;;repeat_insertion,12'16	T|-@chr10_ref v2@@33348[[AGGGCCCTTAATTTTACAAGTTACAGAATC{{ATAGCATTTGTAAGGTCCGTGTATTCAGAA:: TAK2689 ;;repeat_deletion,1'12	T|-@chr10_ref v2@@33348[[AGGGCCCTTAATTTTACAAGTTACAGAATC{{ATAGCATTTGTAAGGTCCGTGTATTCAGAA:: TAK2689 ;;repeat_deletion,1'12
		C|A@chr12_ref v2@@949507[[GAACAACGTTACAGCTCAACTTAAAGAAGG{{TAAATACGACAAGGGCGCTTGCCCTAAGAG:: TAK2506 ;;	T|-@chr10_ref v2@@181276[[CTAAGCTGAAAGATTATTACTTTCATTTGA{{ATTTTTGAAGCCCCATTTCCTTAAATCGTT:: TAK258 ;;repeat_deletion,1'8	TL-@chr10_ref v2@@33348[[AGGGCCCTTAATTTTACAAGTTACAGAATC{{ATAGCATTTGTAAGGTCCGTGTATTCAGAA:: TAK2689 ;;repeat_deletion,1'12	T|-@chr10_ref v2@@33348[[AGGGCCCTTAATTTTACAAGTTACAGAATC{{ATAGCATTTGTAAGGTCCGTGTATTCAGAA:: TAK2689 ;;repeat_deletion,1'12
		CLA@chr12_ref v2@@949507[[GAACAACGTTACAGCTCAACTTAAAGAAGG{{TAAATACGACAAGGGCGCTTGCCCTAAGAG:: TAK2506 ;;	A|-@chr10_ref v2@@193604[[TATATATATGTATACAAACACCTTGTTAAC{{TAAACGAACTAAAGAAAACCGTAATGCAGA:: TAK258 ;;repeat_deletion,1'10	T|-@chr10_ref v2@@47028[[GCGATATCTTTTGCCGGTGAGTATATGTAC{{GTACTTGACTTCTTCTTTTTTTTCTTTTGG:: TAK2689 ;;repeat_deletion,1'12	T|-@chr10_ref v2@@47028[[GCGATATCTTTTGCCGGTGAGTATATGTAC{{GTACTTGACTTCTTCTTTTTTTTCTTTTGG:: TAK2689 ;;repeat_deletion,1'12
		-|T@chr13_ref v2@@124721[[TGTGCCCTTATTGAGCGTATAAAAGAATAG{{CACTGTTTATTACTGCGTGTATTCTTGAGG:: TAK2506 ;;repeat_insertion,1'4	G|T@chr10_ref v2@@194671[[CTTCTGTTCAGAGGTATCCTTCTCAGATGA{{GACAATGTAGTGGTAGTAGCAGCAGATTCT:: TAK258 ;;	TL-@chr10_ref v2@@47028[[GCGATATCTTTTGCCGGTGAGTATATGTAC{{GTACTTGACTTCTTCTTTTTTTTCTTTTGG:: TAK2689 ;;repeat_deletion,1'12	T|-@chr10_ref v2@@47028[[GCGATATCTTTTGCCGGTGAGTATATGTAC{{GTACTTGACTTCTTCTTTTTTTTCTTTTGG:: TAK2689 ;;repeat_deletion,1'12
		-|T@chr13_ref v2@@391332[[ACCCATCAATATGTCACAGTACAAAGAGAA{{CTCACTTTGGAATGCTTGAGCCAGACATTT:: TAK2506 ;;repeat_insertion,1'4	A|-@chr10_ref v2@@217243[[TTTTCTTTGCTTAACGCAGAAAGAAAAAAG{{GTCATGTGACTTGAATATTATTAATCTATG:: TAK258 ;;repeat_deletion,1'10	-|T@chr10_ref v2@@75590[[TGATGTATGGGCGCACAGTACCAATTTAAC{{CATTTTTTAGCTTGATTTTCAAAAAACTTA:: TAK2689 ;;repeat_insertion,1'13	-|T@chr10_ref v2@@75590[[TGATGTATGGGCGCACAGTACCAATTTAAC{{CATTTTTTAGCTTGATTTTCAAAAAACTTA:: TAK2689 ;;repeat_insertion,1'13
		-|G@chr14_ref v2@@234397[[GAATGGTTAACGTTGTATTGGGCTCCCAAT{{TGATGAGGGTAAAGGTAAACTAGTTGATTT:: TAK2506 ;;repeat_insertion,3'4	T|-@chr10_ref v2@@236668[[AAGAGCAGCAACAGGCATGGGAAGATTCGC{{GAATTACAATAGTATGTCTGATGTCTGCAA:: TAK258 ;;repeat_deletion,1'11	-LT@chr10_ref v2@@75590[[TGATGTATGGGCGCACAGTACCAATTTAAC{{CATTTTTTAGCTTGATTTTCAAAAAACTTA:: TAK2689 ;;repeat_insertion,1'13	-|T@chr10_ref v2@@75590[[TGATGTATGGGCGCACAGTACCAATTTAAC{{CATTTTTTAGCTTGATTTTCAAAAAACTTA:: TAK2689 ;;repeat_insertion,1'13
		-|T@chr14_ref v2@@307915[[AAATCGTCCTTGTCTGGCCTACCTGAATAA{{CGGAGTCCTTGATTAGCATATTCCTTCCGT:: TAK2506 ;;repeat_insertion,1'4	AA|--@chr10_ref v2@@289374[[AATGAGCGAAAATTTTTCAAGCCCACCGCT{{GAAAAAAAAGGGACATAAATACGTATATCT:: TAK258 ;;repeat_deletion,1'17	T|-@chr10_ref v2@@99493[[GCTTAAGCGCAATGATTGAATAGTCAAAGA{{AATTTTTTTTTTTTAATTTTTTTTTTTTCA:: TAK2689 ;;repeat_deletion,1'12	T|-@chr10_ref v2@@99493[[GCTTAAGCGCAATGATTGAATAGTCAAAGA{{AATTTTTTTTTTTTAATTTTTTTTTTTTCA:: TAK2689 ;;repeat_deletion,1'12
		T|A@chr15_ref v2@@98572[[TATTATATACCTCTAAGATTGTATTCATTT{{AGACTCTGATTCAGAGAATGATTTATCCTT:: TAK2506 ;;	C|-@chr10_ref v2@@330005[[GCTCATAGGATCTATATATACAATGTCCTT{{ACCCCCTTTTCTGAAACGTATACAAAAAAT:: TAK258 ;;repeat_deletion,3'7	TL-@chr10_ref v2@@99493[[GCTTAAGCGCAATGATTGAATAGTCAAAGA{{AATTTTTTTTTTTTAATTTTTTTTTTTTCA:: TAK2689 ;;repeat_deletion,1'12	T|-@chr10_ref v2@@99493[[GCTTAAGCGCAATGATTGAATAGTCAAAGA{{AATTTTTTTTTTTTAATTTTTTTTTTTTCA:: TAK2689 ;;repeat_deletion,1'12
		C|T@chr16_ref v2@@761695[[ACTAAGACATTCGTACGTTAGTCTTGAGAA{{ATTGAAGTTTTGCATACTTTAAGTCGCGCC:: TAK2506 ;;	T|-@chr10_ref v2@@360692[[GGACCCGTTGTTCCAATGGTAGCCCGGGCC{{CATCAGCTTCTCTTTTAGGCCGTCGGCCCC:: TAK258 ;;repeat_deletion,1'11	T|-@chr10_ref v2@@99521[[GATTTTTTTTTTTTAATTTTTTTTTTTTAA{{CATAGAACTTTTTATTTAAATAAATCACGT:: TAK2689 ;;repeat_deletion,1'12	T|-@chr10_ref v2@@99521[[GATTTTTTTTTTTTAATTTTTTTTTTTTAA{{CATAGAACTTTTTATTTAAATAAATCACGT:: TAK2689 ;;repeat_deletion,1'12
		G|A@chr16_ref v2@@802809[[TCTGAAGCAAAACAGAGCTTTACCAGGGTA{{GGGAAAATAACCTTACTTGCATTAGTTGTT:: TAK2506 ;;	A|-@chr10_ref v2@@383496[[AAGGCTCGAGAACCTAATACTGAAATGGCC{{TAGATTGAACACAACTCAAAGAAAGACTTT:: TAK258 ;;repeat_deletion,1'8	TL-@chr10_ref v2@@99521[[GATTTTTTTTTTTTAATTTTTTTTTTTTAA{{CATAGAACTTTTTATTTAAATAAATCACGT:: TAK2689 ;;repeat_deletion,1'12	T|-@chr10_ref v2@@99521[[GATTTTTTTTTTTTAATTTTTTTTTTTTAA{{CATAGAACTTTTTATTTAAATAAATCACGT:: TAK2689 ;;repeat_deletion,1'12
		T|G@chr1_ref v2@@80935[[TCTTTGTGGTGAGTATACCTTGCGTTTCCG{{GGTATCCATTCAGTGTCGGATTCAAACTTT:: TAK2507 ;;	C|T@chr10_ref v2@@403112[[ATGATTTAGAAAGCCATTCATCCGGCGCTA{{ATCCTCTCCAGGCAAATCATTCAGCAACCT:: TAK258 ;;	T|-@chr10_ref v2@@106211[[ATCTACCGTTCCACGTGACTAGTCCAAGGA{{AAGCCAATGAAAATGAAGAAATGCGTGATC:: TAK2689 ;;repeat_deletion,1'8	T|-@chr10_ref v2@@106211[[ATCTACCGTTCCACGTGACTAGTCCAAGGA{{AAGCCAATGAAAATGAAGAAATGCGTGATC:: TAK2689 ;;repeat_deletion,1'8
		A|-@chr3_ref v2@@158541[[CACTCGTTTTAATTCAAATATCATAACCAT{{GCACAATTCAACTTGAGCACGCACACTAAG:: TAK2507 ;;repeat_deletion,1'9	A|-@chr10_ref v2@@533565[[TCTCGCGAATAATAAACAAACAATAATAGT{{GTGTAAACTTATGTATTCAGCGCAGATAAA:: TAK258 ;;repeat_deletion,1'11	TL-@chr10_ref v2@@106211[[ATCTACCGTTCCACGTGACTAGTCCAAGGA{{AAGCCAATGAAAATGAAGAAATGCGTGATC:: TAK2689 ;;repeat_deletion,1'8	T|-@chr10_ref v2@@106211[[ATCTACCGTTCCACGTGACTAGTCCAAGGA{{AAGCCAATGAAAATGAAGAAATGCGTGATC:: TAK2689 ;;repeat_deletion,1'8
		A|G@chr4_ref v2@@207481[[AATGTAACTGCATCTCGCTGGGCATTTTGT{{TAATTTCATTCTTACCATGCAACACTAATA:: TAK2507 ;;	AL-@chr10_ref v2@@533565[[TCTCGCGAATAATAAACAAACAATAATAGT{{GTGTAAACTTATGTATTCAGCGCAGATAAA:: TAK258 ;;repeat_deletion,1'11	-|C@chr10_ref v2@@112614[[ACCAGAAAGGACCCAAACATTGGGCCTACG{{ATAGTGGCATATATACAACTCATCATTATT:: TAK2689 ;;repeat_insertion,3'3	-|C@chr10_ref v2@@112614[[ACCAGAAAGGACCCAAACATTGGGCCTACG{{ATAGTGGCATATATACAACTCATCATTATT:: TAK2689 ;;repeat_insertion,3'3
		TLA@chr4_ref v2@@771410[[CATCTTACTTTTTTTTCGAACGAACAAAAA{{TACAAAACAAGTAAATAAGTATATGTGTAT:: TAK2507 ;;	TTT|---@chr10_ref v2@@570198[[TGGAAATGTTTTTCAAAGTTAGTAGACATG{{CTTTCTTGCGTGGTATGTTAGAAGGACTAC:: TAK258 ;;repeat_deletion,1'11	-LC@chr10_ref v2@@112614[[ACCAGAAAGGACCCAAACATTGGGCCTACG{{ATAGTGGCATATATACAACTCATCATTATT:: TAK2689 ;;repeat_insertion,3'3	-|C@chr10_ref v2@@112614[[ACCAGAAAGGACCCAAACATTGGGCCTACG{{ATAGTGGCATATATACAACTCATCATTATT:: TAK2689 ;;repeat_insertion,3'3
		T|G@chr4_ref v2@@798830[[ATCATAATCCTTAAATGGGGGGGTTAGAGC{{GCTAAAAAGGACATCCATAGTGTCTCGAAA:: TAK2507 ;;	ATT|---@chr10_ref v2@@570385[[CCTCCCACGCAGGATAGAGAAAAAAAAAAA{{TTTTTTTTTTCTTGTTTCTCACTGCATTCT:: TAK258 ;;deletion,112'3	-|G@chr10_ref v2@@159021[[TCCTTGCTTCCAAGATAGTGTTGCGTTCAT{{CGTTGTGTCAGGTATTGAATGCTGTGATTG:: TAK2689 ;;repeat_insertion,3'3	-|G@chr10_ref v2@@159021[[TCCTTGCTTCCAAGATAGTGTTGCGTTCAT{{CGTTGTGTCAGGTATTGAATGCTGTGATTG:: TAK2689 ;;repeat_insertion,3'3
		T|C@chr6_ref v2@@38239[[AGAGCATTTACACGATGCCGTTTTTGTTAA{{ACCGGTTTGCAGAACGTTAGAAAAGTTAGG:: TAK2507 ;;	T|-@chr10_ref v2@@571813[[TTCCTTGTTAAATAGAGCATCGCATTAAAA{{CACTTTCGCGAAGAAATTGCTTATGGAGCT:: TAK258 ;;repeat_deletion,1'11	-LG@chr10_ref v2@@159021[[TCCTTGCTTCCAAGATAGTGTTGCGTTCAT{{CGTTGTGTCAGGTATTGAATGCTGTGATTG:: TAK2689 ;;repeat_insertion,3'3	-|G@chr10_ref v2@@159021[[TCCTTGCTTCCAAGATAGTGTTGCGTTCAT{{CGTTGTGTCAGGTATTGAATGCTGTGATTG:: TAK2689 ;;repeat_insertion,3'3
		T|G@chr9_ref v2@@173629[[CACATTTTTGAGCTAGTATTGCATTTAGAG{{ACACGCAGTCATCAACAGTTTCTTTGTATC:: TAK2507 ;;	CTTT|----@chr10_ref v2@@579845[[TTGACATTATACATTTTATTAACGCCCCCC{{TTTTTTTTTTTTTGTTGATGCAGAAGCCTC:: TAK258 ;;deletion,1113'4	A|-@chr10_ref v2@@159427[[CTCTTAAATATAGCATAAATTAAAAGGAAC{{TAGACAAAATGTAGTGTAAATGTATCCGTT:: TAK2689 ;;repeat_deletion,1'13	A|-@chr10_ref v2@@159427[[CTCTTAAATATAGCATAAATTAAAAGGAAC{{TAGACAAAATGTAGTGTAAATGTATCCGTT:: TAK2689 ;;repeat_deletion,1'13
		-|G@chr11_ref v2@@23555[[AAGATTAGGCCTATTGATTGCATGCACAAT{{TGGTTGCTTCACCTACCCTGCATTTATGTT:: TAK2507 ;;repeat_insertion,3'3	T|-@chr10_ref v2@@590950[[AATGAATAAAAGTCGCCATATTAAAAGCCC{{GGTAATCTATGTTGCCCGATTCCTGAACCG:: TAK258 ;;repeat_deletion,1'5	AL-@chr10_ref v2@@159427[[CTCTTAAATATAGCATAAATTAAAAGGAAC{{TAGACAAAATGTAGTGTAAATGTATCCGTT:: TAK2689 ;;repeat_deletion,1'13	A|-@chr10_ref v2@@159427[[CTCTTAAATATAGCATAAATTAAAAGGAAC{{TAGACAAAATGTAGTGTAAATGTATCCGTT:: TAK2689 ;;repeat_deletion,1'13
		T|-@chr11_ref v2@@74704[[CGTGAGTTCAACCCTCACTGGGGTCGCTTA{{AACTTTTTTACACTGAAGAAACAAATCAAT:: TAK2507 ;;repeat_deletion,1'5	A|-@chr10_ref v2@@619926[[TAGAATTAACAGTAAAATGTGCTACGTTCC{{TATGCACTATAGTATATTACTACATGTAAT:: TAK258 ;;repeat_deletion,1'12	A|-@chr10_ref v2@@161832[[GGAAACTCTAAGAGTGGTAAATCTATTTCT{{GATTCATTCAAGCGCCCTCCTTGGTTAGTT:: TAK2689 ;;repeat_deletion,1'13	A|-@chr10_ref v2@@161832[[GGAAACTCTAAGAGTGGTAAATCTATTTCT{{GATTCATTCAAGCGCCCTCCTTGGTTAGTT:: TAK2689 ;;repeat_deletion,1'13
		ATGTATATACATATATATATCTATATATGTATGTATACAT|----------------------------------------@chr11_ref v2@@524949[[TTTAACATATATTTCAGCTTACACACTTAC{{AATATATGAATACGGTTATGACCACTCTTG:: TAK2507 ;;deletion_terminal_microhomology,ATGTATATA'9	AL-@chr10_ref v2@@619926[[TAGAATTAACAGTAAAATGTGCTACGTTCC{{TATGCACTATAGTATATTACTACATGTAAT:: TAK258 ;;repeat_deletion,1'12	AL-@chr10_ref v2@@161832[[GGAAACTCTAAGAGTGGTAAATCTATTTCT{{GATTCATTCAAGCGCCCTCCTTGGTTAGTT:: TAK2689 ;;repeat_deletion,1'13	A|-@chr10_ref v2@@161832[[GGAAACTCTAAGAGTGGTAAATCTATTTCT{{GATTCATTCAAGCGCCCTCCTTGGTTAGTT:: TAK2689 ;;repeat_deletion,1'13
		-|T@chr12_ref v2@@212573[[GGATGCTTTCTTTATATAATTATCAGTTAC{{CGAATTTCGTGGAATGGTCATGTCCACGGT:: TAK2507 ;;repeat_insertion,1'9	---------|GACCTGTTT@chr10_ref v2@@632186[[CAGATTCATCCAGAGCCACCCCACAATTTA{{ACCGAAGGTTAAAAGTATAGCATCCGGCCT:: TAK258 ;;repeat_insertion,GACCTGTTT'13	-|A@chr10_ref v2@@163975[[CTATTAAAGGCGGGAAACGATCCGAAGCGC{{CCCTTTTGATTAATAACTTAAGGCATCTCA:: TAK2689 ;;repeat_insertion,1'4	-|A@chr10_ref v2@@163975[[CTATTAAAGGCGGGAAACGATCCGAAGCGC{{CCCTTTTGATTAATAACTTAAGGCATCTCA:: TAK2689 ;;repeat_insertion,1'4
		T|C@chr12_ref v2@@283131[[TCAGAGTCCATCCTTTCCATGTCTTGAGAA{{CAACAAGATGTTGTCTTGTGCCGGTGCGGA:: TAK2507 ;;	T|-@chr10_ref v2@@634113[[TGGCGGGACAGAAAATATGGATAATTATAA{{AGCTGATAACAATATGGGTGTCGATAAAAG:: TAK258 ;;repeat_deletion,1'9	-LA@chr10_ref v2@@163975[[CTATTAAAGGCGGGAAACGATCCGAAGCGC{{CCCTTTTGATTAATAACTTAAGGCATCTCA:: TAK2689 ;;repeat_insertion,1'4	-|A@chr10_ref v2@@163975[[CTATTAAAGGCGGGAAACGATCCGAAGCGC{{CCCTTTTGATTAATAACTTAAGGCATCTCA:: TAK2689 ;;repeat_insertion,1'4
		-|C@chr13_ref v2@@55948[[AGCCCTTGGATGCTAGAGTCAGTGGATTGA{{ATCGAACGTCCCATTCAATGAGCACATGCC:: TAK2507 ;;repeat_insertion,3'3	T|-@chr10_ref v2@@645731[[TAGTTCAGAGAAAACGTCATAAAAGTACAC{{AGTATTTCCGATGCATGAGTAGAATCTGAA:: TAK258 ;;repeat_deletion,1'10	A|-@chr10_ref v2@@172739[[GCAACATTAAGGCTTCTCAAAAGTAATCAT{{CATACTCAAATTTGAATGCTAACGGATTAT:: TAK2689 ;;repeat_deletion,1'6	A|-@chr10_ref v2@@172739[[GCAACATTAAGGCTTCTCAAAAGTAATCAT{{CATACTCAAATTTGAATGCTAACGGATTAT:: TAK2689 ;;repeat_deletion,1'6
		A|-@chr13_ref v2@@131811[[TCTTCCTATAAATTTAGAATTAGCATATTC{{GAAGAAACAAAGCACTCACGATGGGGGTCG:: TAK2507 ;;repeat_deletion,1'6	C|T@chr10_ref v2@@674714[[ATGTTTCAAGTGACTCTTTTTGTTTATCTG{{ATCCTTTAATTTATTTGTAGCTTCAGCCAG:: TAK258 ;;	AL-@chr10_ref v2@@172739[[GCAACATTAAGGCTTCTCAAAAGTAATCAT{{CATACTCAAATTTGAATGCTAACGGATTAT:: TAK2689 ;;repeat_deletion,1'6	A|-@chr10_ref v2@@172739[[GCAACATTAAGGCTTCTCAAAAGTAATCAT{{CATACTCAAATTTGAATGCTAACGGATTAT:: TAK2689 ;;repeat_deletion,1'6
		--|AT@chr13_ref v2@@321323[[TTTGAAGACATGTGGCAACCCGTGTTACTC{{CAACTATCAGAAGATTATCAATCTAATAGA:: TAK2507 ;;repeat_insertion,12'23	A|-@chr10_ref v2@@682963[[AAGGGATCTGAATAAATATCAAGACGATGG{{TAACAAGCAAAGGAACCTTTCTATATCCCA:: TAK258 ;;repeat_deletion,1'8	A|-@chr10_ref v2@@227759[[GATATACGCACCGTACATGAAAATGAAATT{{TGTTGGAGCACAAGCAAGGCAGCATCAGAA:: TAK2689 ;;repeat_deletion,1'10	A|-@chr10_ref v2@@227759[[GATATACGCACCGTACATGAAAATGAAATT{{TGTTGGAGCACAAGCAAGGCAGCATCAGAA:: TAK2689 ;;repeat_deletion,1'10
		G|T@chr13_ref v2@@466070[[CTCATATTCAACCTTCCATTTATCTAAGTT{{AACCATTAAACATTCCCTTTTTTACTTTGC:: TAK2507 ;;	G|A@chr10_ref v2@@693927[[CGCATTTAGTTGGAATAATTCCTCATTTTC{{TTAGAACCACTGGACAAGTAGTCATTTTGG:: TAK258 ;;	AL-@chr10_ref v2@@227759[[GATATACGCACCGTACATGAAAATGAAATT{{TGTTGGAGCACAAGCAAGGCAGCATCAGAA:: TAK2689 ;;repeat_deletion,1'10	A|-@chr10_ref v2@@227759[[GATATACGCACCGTACATGAAAATGAAATT{{TGTTGGAGCACAAGCAAGGCAGCATCAGAA:: TAK2689 ;;repeat_deletion,1'10
		-|C@chr13_ref v2@@621560[[TATCTTTGCCTAGCGATGTTGACAAAACCT{{AATAGACTCGTTGTCTATACCTTTAATTGA:: TAK2507 ;;repeat_insertion,3'4	CA|--@chr10_ref v2@@701336[[TTTTAGTAAGTATATATATTCCAATACAAT{{TACGCATATATTGTGGTAGTGCGTAGTGTC:: TAK258 ;;repeat_deletion,14'34	T|-@chr10_ref v2@@268535[[TGTCCTTTAAGTACAGTTAATAACGAGCAA{{AGCCATCTACCCATCAACTTGTACACTCGT:: TAK2689 ;;repeat_deletion,1'17	T|-@chr10_ref v2@@268535[[TGTCCTTTAAGTACAGTTAATAACGAGCAA{{AGCCATCTACCCATCAACTTGTACACTCGT:: TAK2689 ;;repeat_deletion,1'17
		-|T@chr14_ref v2@@448665[[ATTTTTTTGAAACAATACTCTGGTAATTTC{{CCACTATCATGACTTCAAGTGCGAATAGAA:: TAK2507 ;;repeat_insertion,1'4	--|CA@chr10_ref v2@@701336[[TTTTAGTAAGTATATATATTCCAATACAAT{{TACGCATATATTGTGGTAGTGCGTAGTGTC:: TAK258 ;;repeat_insertion,14'34	A|-@chr10_ref v2@@269693[[ATATACATTGATTATTTTGCAATGTCAATT{{TGTTAGTAAAACTATGTTACATTCCAAGCA:: TAK2689 ;;repeat_deletion,1'12	A|-@chr10_ref v2@@269693[[ATATACATTGATTATTTTGCAATGTCAATT{{TGTTAGTAAAACTATGTTACATTCCAAGCA:: TAK2689 ;;repeat_deletion,1'12
		A|G@chr14_ref v2@@545364[[CACGTTTCACTCAAAACTTCTCCATGGAAA{{TATTAAGAGCGAGTTCCAATCCTTGCAATC:: TAK2507 ;;	AA|--@chr11_ref v2@@8331[[AGTTAACAACTAATAATGAATAAACCAGGT{{GAAAAAGCTGTAAAAGACGACAACGTTGGC:: TAK258 ;;repeat_deletion,1'13	AL-@chr10_ref v2@@269693[[ATATACATTGATTATTTTGCAATGTCAATT{{TGTTAGTAAAACTATGTTACATTCCAAGCA:: TAK2689 ;;repeat_deletion,1'12	A|-@chr10_ref v2@@269693[[ATATACATTGATTATTTTGCAATGTCAATT{{TGTTAGTAAAACTATGTTACATTCCAAGCA:: TAK2689 ;;repeat_deletion,1'12
		T|G@chr15_ref v2@@583589[[ATTGCGGTTCCAAGGACGACGTAAACACCT{{GGCCGAAACAAAGGCTCTTTCACACTTTCG:: TAK2507 ;;	A|-@chr11_ref v2@@19855[[TATTCTAAAGGCAAAAGCATGTGTGCTTGT{{TCAAAAAAAGTTACTGCTCCAAGCCAGCAA:: TAK258 ;;repeat_deletion,1'9	TTCTTCTCGCTGTTTCG|-----------------@chr10_ref v2@@285142[[TGGTTTTCTGTACATCTTGTTTTCTTTTTT{{CTTCTCGCTGTTTCTTATGTTCGTGTTACT:: TAK2689 ;;deletion_terminal_microhomology,T'1	TTCTTCTCGCTGTTTCG|-----------------@chr10_ref v2@@285142[[TGGTTTTCTGTACATCTTGTTTTCTTTTTT{{CTTCTCGCTGTTTCTTATGTTCGTGTTACT:: TAK2689 ;;deletion_terminal_microhomology,T'1
		T|A@chr16_ref v2@@742710[[ACTTGGAACACGATGAAAAGTCAGATTCTT{{AAACGAATGGATCAAATTTGACCAGGAGCT:: TAK2507 ;;	T|-@chr11_ref v2@@80908[[ATATGTACTTGGTGCTTCTTTTTTCTTTAC{{CAGTGAGAAGCTCATCGCAACAAGAAGAAA:: TAK258 ;;repeat_deletion,1'12	TTCTTCTCGCTGTTTCGL-----------------@chr10_ref v2@@285142[[TGGTTTTCTGTACATCTTGTTTTCTTTTTT{{CTTCTCGCTGTTTCTTATGTTCGTGTTACT:: TAK2689 ;;deletion_terminal_microhomology,T'1	TTCTTCTCGCTGTTTCG|-----------------@chr10_ref v2@@285142[[TGGTTTTCTGTACATCTTGTTTTCTTTTTT{{CTTCTCGCTGTTTCTTATGTTCGTGTTACT:: TAK2689 ;;deletion_terminal_microhomology,T'1
		A|C@chr16_ref v2@@874933[[GCAAGAACACAGTATAATTCCCTCATTTCC{{ATAACATTGTCGCTGATAAAATCGTGATTC:: TAK2507 ;;	A|-@chr11_ref v2@@80947[[TTTCAGTGAGAAGCTCATCGCAACAAGAAG{{GACTAGTTCAAAGGTAAAAGAGTTAAGATG:: TAK258 ;;repeat_deletion,1'6	----------------|TCTTCTCGCTGTTTCG@chr10_ref v2@@285143[[GGTTTTCTGTACATCTTGTTTTCTTTTTTT{{TTATGTTCGTGTTACTTCAACTTCAAAATA:: TAK2689 ;;repeat_insertion,TCTTCTCGCTGTTTCG'31	----------------|TCTTCTCGCTGTTTCG@chr10_ref v2@@285143[[GGTTTTCTGTACATCTTGTTTTCTTTTTTT{{TTATGTTCGTGTTACTTCAACTTCAAAATA:: TAK2689 ;;repeat_insertion,TCTTCTCGCTGTTTCG'31
		C|T@chr2_ref v2@@447094[[TTGATAGTCTTCTCTGCATTGAAGTTGCTA{{CCTACTTCTCTCCCTTGCATTGATTGTTGG:: TAK2508 ;;	T|-@chr11_ref v2@@84300[[GCGCGAGTTCGAACCTCGCATCCTTCAGTA{{ATTTTATTTTTGCGTTGCAAGCGTTGATTC:: TAK258 ;;repeat_deletion,1'10	----------------LTCTTCTCGCTGTTTCG@chr10_ref v2@@285143[[GGTTTTCTGTACATCTTGTTTTCTTTTTTT{{TTATGTTCGTGTTACTTCAACTTCAAAATA:: TAK2689 ;;repeat_insertion,TCTTCTCGCTGTTTCG'31	----------------|TCTTCTCGCTGTTTCG@chr10_ref v2@@285143[[GGTTTTCTGTACATCTTGTTTTCTTTTTTT{{TTATGTTCGTGTTACTTCAACTTCAAAATA:: TAK2689 ;;repeat_insertion,TCTTCTCGCTGTTTCG'31
		TGT|---@chr2_ref v2@@463989[[TGTCTTGGTAGGGGCTGTAATTGCTGCTGC{{CTGTTGTTGTTGTTGTTGTTGTGCCTGCGC:: TAK2508 ;;repeat_deletion,114'62	T|-@chr11_ref v2@@93423[[GCTCTATGCGTTTGCGCATCCTCTTTTTAC{{CAGTAAAGCCTAAGCATAAATCGTTTTATA:: TAK258 ;;repeat_deletion,1'11	-|A@chr10_ref v2@@302681[[TATTACCGTTACTCCAGCAAGTCGTCTTGT{{TGGTGAAACTGTTTAAAGATGAGGTTGAAA:: TAK2689 ;;repeat_insertion,1'8	-|A@chr10_ref v2@@302681[[TATTACCGTTACTCCAGCAAGTCGTCTTGT{{TGGTGAAACTGTTTAAAGATGAGGTTGAAA:: TAK2689 ;;repeat_insertion,1'8
		G|A@chr4_ref v2@@938842[[GGATTAACTTCATCCAATAAAATAGAAATA{{ATGTCATAACTCTCTCTAAAGAATCTTCAT:: TAK2508 ;;	T|-@chr11_ref v2@@98363[[CGCCATTGTACACAAAAGTATTTTTTTATA{{ACAATTTTTTATAATTTTTTTTTATGTTTA:: TAK258 ;;repeat_deletion,1'8	-LA@chr10_ref v2@@302681[[TATTACCGTTACTCCAGCAAGTCGTCTTGT{{TGGTGAAACTGTTTAAAGATGAGGTTGAAA:: TAK2689 ;;repeat_insertion,1'8	-|A@chr10_ref v2@@302681[[TATTACCGTTACTCCAGCAAGTCGTCTTGT{{TGGTGAAACTGTTTAAAGATGAGGTTGAAA:: TAK2689 ;;repeat_insertion,1'8
		C|A@chr4_ref v2@@1188494[[AGTAAGACACAACAACGATCTTAAGGTGAT{{AATGATTATTTAAACAAGGTTCTTGCTTTG:: TAK2508 ;;	---|GAA@chr11_ref v2@@126108[[GATGAAGATGAATCTGGCGACGATAGAGAG{{GAAGACTGGATCTTGAGAAATTGGCCAAAA:: TAK258 ;;repeat_insertion,113'31	TT|--@chr10_ref v2@@342127[[ATCCCGTAGAACACGATTTATTTCATTAAA{{CACTTTCTTGCGATGAGATGCACATAGTAA:: TAK2689 ;;repeat_deletion,1'23	TT|--@chr10_ref v2@@342127[[ATCCCGTAGAACACGATTTATTTCATTAAA{{CACTTTCTTGCGATGAGATGCACATAGTAA:: TAK2689 ;;repeat_deletion,1'23
		-|C@chr4_ref v2@@1359517[[AAAAGACATTAAACATCCGTACATTACGCA{{ATGCATGCTATCTGAAAATATTCTACATGC:: TAK2508 ;;repeat_insertion,3'3	AA|--@chr11_ref v2@@196218[[TTCAAAACGGGAAAATACAAACAAAAAATG{{GGGACTTTAACTTTCTGCGAGAGTATGTTT:: TAK258 ;;repeat_deletion,1'17	T|-@chr10_ref v2@@342127[[ATCCCGTAGAACACGATTTATTTCATTAAA{{CACTTTCTTGCGATGAGATGCACATAGTAA:: TAK2689 ;;repeat_deletion,1'23	T|-@chr10_ref v2@@342127[[ATCCCGTAGAACACGATTTATTTCATTAAA{{CACTTTCTTGCGATGAGATGCACATAGTAA:: TAK2689 ;;repeat_deletion,1'23
		-|A@chr7_ref v2@@72071[[TTATATCGATAACGAAATTCCAGATCTGTT{{TAATCTAGAATTGGTATTTGAGTTAAAACT:: TAK2508 ;;repeat_insertion,1'6	A|-@chr11_ref v2@@207677[[GAGATCCGTGTCGATGGGGCGGCAGAAAAT{{GGTGTTGAAAATTTTCTCCTTGTATAAAAG:: TAK258 ;;repeat_deletion,1'13	A|-@chr10_ref v2@@359604[[CCGATTATGGAAAACTCAATGGAAAAATTG{{GGAACTAGTAATGCCGTAGGAGAAGCGGGT:: TAK2689 ;;repeat_deletion,1'15	A|-@chr10_ref v2@@359604[[CCGATTATGGAAAACTCAATGGAAAAATTG{{GGAACTAGTAATGCCGTAGGAGAAGCGGGT:: TAK2689 ;;repeat_deletion,1'15
		T|G@chr7_ref v2@@976523[[GACATTGTTTCACAAACACGCCTCTATATC{{ATTATAGGGGTAGCCGAGACAGTCGCGCTT:: TAK2508 ;;	-|A@chr11_ref v2@@207677[[GAGATCCGTGTCGATGGGGCGGCAGAAAAT{{GGTGTTGAAAATTTTCTCCTTGTATAAAAG:: TAK258 ;;repeat_insertion,1'13	AL-@chr10_ref v2@@359604[[CCGATTATGGAAAACTCAATGGAAAAATTG{{GGAACTAGTAATGCCGTAGGAGAAGCGGGT:: TAK2689 ;;repeat_deletion,1'15	A|-@chr10_ref v2@@359604[[CCGATTATGGAAAACTCAATGGAAAAATTG{{GGAACTAGTAATGCCGTAGGAGAAGCGGGT:: TAK2689 ;;repeat_deletion,1'15
		A|-@chr7_ref v2@@1058698[[TTAGTTGTCTATCTCAATAAACTTATATTG{{CAAGAAGAAGTCCAAATTGTGAATGAGGAA:: TAK2508 ;;repeat_deletion,1'7	A|-@chr11_ref v2@@207962[[CACCCCAGGACTTTGTAGCTCCTATAGATC{{GGAAGGTCCAGTTTTCCGATAGTACTGGCC:: TAK258 ;;repeat_deletion,1'9	-|A@chr10_ref v2@@419359[[TGAAAATTCTCGCTAACCGAAAAAAAATTG{{GTATTACAATCATCGAACAAATATACAGGC:: TAK2689 ;;repeat_insertion,1'12	-|A@chr10_ref v2@@419359[[TGAAAATTCTCGCTAACCGAAAAAAAATTG{{GTATTACAATCATCGAACAAATATACAGGC:: TAK2689 ;;repeat_insertion,1'12
		--|TA@chr8_ref v2@@105642[[ATGTTTAATCATTTTTAATAAACAATTTAG{{TATTTTAATTTTATTAAATTAATTAAAATT:: TAK2508 ;;repeat_insertion,12'9	T|C@chr11_ref v2@@228859[[TTTTGATGTGGTTCATTATGGTTTTTATTA{{CTTACTAGTTTCGATGTCGAGAACCTGGAT:: TAK258 ;;	-LA@chr10_ref v2@@419359[[TGAAAATTCTCGCTAACCGAAAAAAAATTG{{GTATTACAATCATCGAACAAATATACAGGC:: TAK2689 ;;repeat_insertion,1'12	-|A@chr10_ref v2@@419359[[TGAAAATTCTCGCTAACCGAAAAAAAATTG{{GTATTACAATCATCGAACAAATATACAGGC:: TAK2689 ;;repeat_insertion,1'12
		AT|--@chr8_ref v2@@167628[[CGGGAGCATATTATTGTAATTAATATATAC{{CATCAACCTTACAACTATGCGTTTAGAATC:: TAK2508 ;;repeat_deletion,12'19	T|-@chr11_ref v2@@255239[[GGTTCTTTTTTTTCCGGTGCCTCAAAATCC{{GATGGCGCAAAAGACACTTAAGAAAAGTGA:: TAK258 ;;repeat_deletion,1'10	--|AT@chr10_ref v2@@423826[[TCTATATCTCCTCTCGCTCTATAGATACAG{{CTATGTGTATAAAGACGGCTTTCAGGACAG:: TAK2689 ;;repeat_insertion,12'24	--|AT@chr10_ref v2@@423826[[TCTATATCTCCTCTCGCTCTATAGATACAG{{CTATGTGTATAAAGACGGCTTTCAGGACAG:: TAK2689 ;;repeat_insertion,12'24
		G|T@chr8_ref v2@@286969[[AACAAAAAACATAATTCAAAATTGTAGTTT{{ATAAAGTATTATCTATAAACTATTAAATCA:: TAK2508 ;;	A|-@chr11_ref v2@@265744[[TATACTGTTACAAGTAGTGAATAAAAAAGT{{CTTTCAAAGGAAAGAATATGAAGTGAACAT:: TAK258 ;;repeat_deletion,1'12	--LAT@chr10_ref v2@@423826[[TCTATATCTCCTCTCGCTCTATAGATACAG{{CTATGTGTATAAAGACGGCTTTCAGGACAG:: TAK2689 ;;repeat_insertion,12'24	--|AT@chr10_ref v2@@423826[[TCTATATCTCCTCTCGCTCTATAGATACAG{{CTATGTGTATAAAGACGGCTTTCAGGACAG:: TAK2689 ;;repeat_insertion,12'24
		-|G@chr10_ref v2@@103611[[CAGTCACTCCCAAGGCATCAGCGATGTTCT{{CAATAAAGATGCCGCATCTGTTTGAGTCTT:: TAK2508 ;;repeat_insertion,3'4	A|-@chr11_ref v2@@277897[[ATCAATGAGCTATATATACTTTTCTTACTG{{CTACAAAACCAAGTAAAAAAAGAACAATAT:: TAK258 ;;repeat_deletion,1'10	T|-@chr10_ref v2@@471734[[GAATTACGGTAGCTTTTTTTATTTTATTTA{{GGACAAATAGAAAAATTTTTATTATTATGT:: TAK2689 ;;repeat_deletion,1'14	T|-@chr10_ref v2@@471734[[GAATTACGGTAGCTTTTTTTATTTTATTTA{{GGACAAATAGAAAAATTTTTATTATTATGT:: TAK2689 ;;repeat_deletion,1'14
		C|G@chr10_ref v2@@575965[[CGATGATATTAAGTTGAATCTTGACACCTT{{ATCATCTTCTAATTCGACCGTCTCCTCTCT:: TAK2508 ;;	A|-@chr11_ref v2@@279817[[TCAAGATCAGAAATAGAGTGAAAAATAGGG{{TTCTACTAATAAGAACGGAAGACTACTCGC:: TAK258 ;;repeat_deletion,1'15	TL-@chr10_ref v2@@471734[[GAATTACGGTAGCTTTTTTTATTTTATTTA{{GGACAAATAGAAAAATTTTTATTATTATGT:: TAK2689 ;;repeat_deletion,1'14	T|-@chr10_ref v2@@471734[[GAATTACGGTAGCTTTTTTTATTTTATTTA{{GGACAAATAGAAAAATTTTTATTATTATGT:: TAK2689 ;;repeat_deletion,1'14
		--|AT@chr11_ref v2@@26591[[AAAAAAGTGAAGAAATTAACGAATATGTGC{{TGCACAGGTGATTTTGATGTAGAATGTAGC:: TAK2508 ;;repeat_insertion,12'32	AL-@chr11_ref v2@@279817[[TCAAGATCAGAAATAGAGTGAAAAATAGGG{{TTCTACTAATAAGAACGGAAGACTACTCGC:: TAK258 ;;repeat_deletion,1'15	A|-@chr10_ref v2@@490677[[AGAAAATCATAAAAATGAGAAACTGCAAAG{{GTCGTTATTCTGAAAGGTGTTCGGCAGCAA:: TAK2689 ;;repeat_deletion,1'10	A|-@chr10_ref v2@@490677[[AGAAAATCATAAAAATGAGAAACTGCAAAG{{GTCGTTATTCTGAAAGGTGTTCGGCAGCAA:: TAK2689 ;;repeat_deletion,1'10
		-|T@chr11_ref v2@@489455[[TTTACACCATAAACTTCACCAATTTTTTCA{{CATTTTTCTTCCGGATGAAATTTATCTATT:: TAK2508 ;;repeat_insertion,1'9	A|-@chr11_ref v2@@280123[[CGAGTTTCTTTAAATATACATATATGATAT{{TACGTACCACTTACAATTTGCAAATATAGA:: TAK258 ;;repeat_deletion,1'11	AL-@chr10_ref v2@@490677[[AGAAAATCATAAAAATGAGAAACTGCAAAG{{GTCGTTATTCTGAAAGGTGTTCGGCAGCAA:: TAK2689 ;;repeat_deletion,1'10	A|-@chr10_ref v2@@490677[[AGAAAATCATAAAAATGAGAAACTGCAAAG{{GTCGTTATTCTGAAAGGTGTTCGGCAGCAA:: TAK2689 ;;repeat_deletion,1'10
		-|C@chr12_ref v2@@85122[[CGTGTAGAGGTTGATTATACCAATTGTGCG{{ATGGGTGGTGACAGACCTTACCCTCCATCG:: TAK2508 ;;repeat_insertion,3'3	A|G@chr11_ref v2@@296225[[TCTCCGCAAGCCCCATTAGAACTTGTGCTC{{CACCAGAGGCAAAACGGAAGGAGATATCTG:: TAK258 ;;	A|-@chr10_ref v2@@533565[[TCTCGCGAATAATAAACAAACAATAATAGT{{GTGTAAACTTATGTATTCAGCGCAGATAAA:: TAK2689 ;;repeat_deletion,1'11	A|-@chr10_ref v2@@533565[[TCTCGCGAATAATAAACAAACAATAATAGT{{GTGTAAACTTATGTATTCAGCGCAGATAAA:: TAK2689 ;;repeat_deletion,1'11
		-LC@chr12_ref v2@@85122[[CGTGTAGAGGTTGATTATACCAATTGTGCG{{ATGGGTGGTGACAGACCTTACCCTCCATCG:: TAK2508 ;;repeat_insertion,3'3	T|-@chr11_ref v2@@309348[[ACGAATTTTTAGTTTATTAAGCTATAGAGG{{CACCTCTTTACCACAAATTTAATAGCTATT:: TAK258 ;;repeat_deletion,1'13	AL-@chr10_ref v2@@533565[[TCTCGCGAATAATAAACAAACAATAATAGT{{GTGTAAACTTATGTATTCAGCGCAGATAAA:: TAK2689 ;;repeat_deletion,1'11	A|-@chr10_ref v2@@533565[[TCTCGCGAATAATAAACAAACAATAATAGT{{GTGTAAACTTATGTATTCAGCGCAGATAAA:: TAK2689 ;;repeat_deletion,1'11
		A|T@chr12_ref v2@@767794[[TGAGGATTATACCAAAAAAAAGTAATAATG{{GTTCAGGATTATTGCCATCCCATGCAGAGG:: TAK2508 ;;	T|-@chr11_ref v2@@321402[[AAATTCGCTATTCTTTTCTTTTTCTTCGTG{{GTTAGAATACTGCACAGCTTGCTATCCCGC:: TAK258 ;;repeat_deletion,1'9	T|-@chr10_ref v2@@570198[[TGGAAATGTTTTTCAAAGTTAGTAGACATG{{CTTTCTTGCGTGGTATGTTAGAAGGACTAC:: TAK2689 ;;repeat_deletion,1'11	T|-@chr10_ref v2@@570198[[TGGAAATGTTTTTCAAAGTTAGTAGACATG{{CTTTCTTGCGTGGTATGTTAGAAGGACTAC:: TAK2689 ;;repeat_deletion,1'11
		T|A@chr14_ref v2@@79729[[AAGTAGCCAAGAAATCCAAGACAACAAATG{{CATATCATCGGAAAAGATGTGCATAATGGA:: TAK2508 ;;	T|-@chr11_ref v2@@327380[[GCGTAATTGAAGCGATCTGTTGATTGTAGA{{GAGGAATCAAAGTCAGAAGAGAACAGACAA:: TAK258 ;;repeat_deletion,1'12	TL-@chr10_ref v2@@570198[[TGGAAATGTTTTTCAAAGTTAGTAGACATG{{CTTTCTTGCGTGGTATGTTAGAAGGACTAC:: TAK2689 ;;repeat_deletion,1'11	T|-@chr10_ref v2@@570198[[TGGAAATGTTTTTCAAAGTTAGTAGACATG{{CTTTCTTGCGTGGTATGTTAGAAGGACTAC:: TAK2689 ;;repeat_deletion,1'11
		G|A@chr15_ref v2@@142143[[TTTGATTGATTACAAGCAAATGCAAACCTT{{TAGAGTTCGAATATAGCTCCATGGTCCTTC:: TAK2508 ;;	A|-@chr11_ref v2@@340328[[TCAGCTCACCAAAACAAACCAAAAAAACGG{{CGGAAAAGAACGGAAACAAACGGAAAAGAA:: TAK258 ;;repeat_deletion,1'10	--|AA@chr10_ref v2@@576785[[TTTCCTTTGTTGACTCTTTCTTAGAATATG{{GGGGCTCCGGTGGTGATGAGGAGAGAATAT:: TAK2689 ;;repeat_insertion,1'10	--|AA@chr10_ref v2@@576785[[TTTCCTTTGTTGACTCTTTCTTAGAATATG{{GGGGCTCCGGTGGTGATGAGGAGAGAATAT:: TAK2689 ;;repeat_insertion,1'10
		GLA@chr15_ref v2@@142143[[TTTGATTGATTACAAGCAAATGCAAACCTT{{TAGAGTTCGAATATAGCTCCATGGTCCTTC:: TAK2508 ;;	-|A@chr11_ref v2@@340682[[AAGGATCCGCGGCAGTAAAGTAAATGGATG{{CTGGAAAAATAGCAACTTTTTTCAGCCTGG:: TAK258 ;;repeat_insertion,1'11	--LAA@chr10_ref v2@@576785[[TTTCCTTTGTTGACTCTTTCTTAGAATATG{{GGGGCTCCGGTGGTGATGAGGAGAGAATAT:: TAK2689 ;;repeat_insertion,1'10	--|AA@chr10_ref v2@@576785[[TTTCCTTTGTTGACTCTTTCTTAGAATATG{{GGGGCTCCGGTGGTGATGAGGAGAGAATAT:: TAK2689 ;;repeat_insertion,1'10
		A|-@chr15_ref v2@@324682[[TAAATAATTAAAACATTATTTTTAAAAATT{{TATATTTTAGCAAATAGTTTTTACTTTTTT:: TAK2508 ;;repeat_deletion,1'7	AA|--@chr11_ref v2@@354837[[TAAGTATGGTCAAAAATTTTCTTTAGTGAG{{GAGAAACGATAAACGCTGTACAATACCAGT:: TAK258 ;;repeat_deletion,1'15	T|-@chr10_ref v2@@617625[[GAATCCCTTAGCTCTCATTATTTTTTTGTA{{CACTTCCCATCTTTCCAAGAATCTTAGGAG:: TAK2689 ;;repeat_deletion,1'11	T|-@chr10_ref v2@@617625[[GAATCCCTTAGCTCTCATTATTTTTTTGTA{{CACTTCCCATCTTTCCAAGAATCTTAGGAG:: TAK2689 ;;repeat_deletion,1'11
		T|A@chr15_ref v2@@503986[[TTGCAATTCAAGTCCATCAGAGAAGTATGT{{ATTAATTTGAATCTAAACTTAAGAATAATG:: TAK2508 ;;	AAL--@chr11_ref v2@@354837[[TAAGTATGGTCAAAAATTTTCTTTAGTGAG{{GAGAAACGATAAACGCTGTACAATACCAGT:: TAK258 ;;repeat_deletion,1'15	TL-@chr10_ref v2@@617625[[GAATCCCTTAGCTCTCATTATTTTTTTGTA{{CACTTCCCATCTTTCCAAGAATCTTAGGAG:: TAK2689 ;;repeat_deletion,1'11	T|-@chr10_ref v2@@617625[[GAATCCCTTAGCTCTCATTATTTTTTTGTA{{CACTTCCCATCTTTCCAAGAATCTTAGGAG:: TAK2689 ;;repeat_deletion,1'11
		C|T@chr15_ref v2@@879554[[GCAGATAACTACAAAACAACTGCTGCACAG{{GCAGTTGGTCTCTGCAACACCTATTTAGTA:: TAK2508 ;;	T|-@chr11_ref v2@@382332[[ATATATATATTTATATATTACTCTATATGG{{AAGTGCAGGCGTTGGTTATGCTTCGTCTAC:: TAK258 ;;repeat_deletion,1'12	CCL--@chr10_ref v2@@639591[[AATATACAATAGTAAGGTGATGAACACACA{{ACACACACACACACACACACACACACACAC:: TAK2689 ;;error(Mutlen2,RepLen1,Ref=CA)	CCL--@chr10_ref v2@@639591[[AATATACAATAGTAAGGTGATGAACACACA{{ACACACACACACACACACACACACACACAC:: TAK2689 ;;error(Mutlen2,RepLen1,Ref=CA)
		TTCTTCTCTTTCTTGGACTTCTTTTCC|---------------------------@chr15_ref v2@@894879[[AAATGTAAAATGCATCCTTATTTCTTCTCT{{CTCTTTCTTCTCCTTCTTTTCCTTCTTTTC:: TAK2508 ;;deletion_terminal_microhomology,TTCTTCTCTTTCTT'14	-LA@chr11_ref v2@@386980[[GCTTCTCTTAAAATCTAAAAAAAATGAGAG{{GAATACGTCTGGAAAAAATCACATGAAAAA:: TAK258 ;;repeat_insertion,1'10	A|C@chr10_ref v2@@639592[[ATATACAATAGTAAGGTGATGAACACACAC{{CACACACACACACACACACACACACACACA:: TAK2689 ;;	A|C@chr10_ref v2@@639592[[ATATACAATAGTAAGGTGATGAACACACAC{{CACACACACACACACACACACACACACACA:: TAK2689 ;;
		--|AT@chr16_ref v2@@591714[[CATAAATGGACGGCTGACTTGTTGTACACC{{ATTTTACGGCTCACTTCTGTACCGCTTGTG:: TAK2508 ;;repeat_insertion,12'23	A|-@chr11_ref v2@@401875[[TGGTTGCTCCTTGCCGTTAAAATTGAAACG{{GCGGGAATACAACAATGTCACCTTACACGA:: TAK258 ;;repeat_deletion,1'6	-|A@chr10_ref v2@@719238[[AACAACAAAACAAGGATAATCAAATAGTGT{{TTCAAGATGTCAGCGGATGCTAGTACAAAT:: TAK2689 ;;repeat_insertion,1'11	-|A@chr10_ref v2@@719238[[AACAACAAAACAAGGATAATCAAATAGTGT{{TTCAAGATGTCAGCGGATGCTAGTACAAAT:: TAK2689 ;;repeat_insertion,1'11
		C|A@chr16_ref v2@@592930[[CAGCAATAGTGGTATGAACGATGGGAATAG{{ATCTCCTAATTCAGCTTCAAATGCAGAGTA:: TAK2508 ;;	A|-@chr11_ref v2@@428610[[CAATGCCCACCGATATGAGAAAAAAGAGTG{{TGACGAAAATGGTTCCGCGGATCTAGCAAC:: TAK258 ;;repeat_deletion,1'12	-LA@chr10_ref v2@@719238[[AACAACAAAACAAGGATAATCAAATAGTGT{{TTCAAGATGTCAGCGGATGCTAGTACAAAT:: TAK2689 ;;repeat_insertion,1'11	-|A@chr10_ref v2@@719238[[AACAACAAAACAAGGATAATCAAATAGTGT{{TTCAAGATGTCAGCGGATGCTAGTACAAAT:: TAK2689 ;;repeat_insertion,1'11
		-|T@chr16_ref v2@@856969[[AGGTCTCCGGTTCGATTCCGGACTCGTCCA{{AATTTTTGATTATGGAATACAAAATGTATA:: TAK2508 ;;repeat_insertion,1'4	A|-@chr11_ref v2@@432501[[TGAAAGCCTCTGTTATTCACACATCTTTGG{{TACAAATACCCAGTGAGTACTAAGTAAATT:: TAK258 ;;repeat_deletion,1'11	----|ATAT@chr11_ref v2@@26591[[AAAAAAGTGAAGAAATTAACGAATATGTGC{{TGCACAGGTGATTTTGATGTAGAATGTAGC:: TAK2689 ;;repeat_insertion,12'32	----|ATAT@chr11_ref v2@@26591[[AAAAAAGTGAAGAAATTAACGAATATGTGC{{TGCACAGGTGATTTTGATGTAGAATGTAGC:: TAK2689 ;;repeat_insertion,12'32
		-|A@chr1_ref v2@@171721[[TGAGTCGTTCATACATTTAATCCCCAATTG{{GAAAAGAAAAAAAGCATATATATGTATATG:: TAK2509 ;;repeat_insertion,1'10	A|-@chr11_ref v2@@449963[[CACAAAAAGAACTTACAGAAAAGATAAGGT{{GTGATCTATAATGGGAAAGAAAAATCCAAA:: TAK258 ;;repeat_deletion,1'11	-|T@chr11_ref v2@@28887[[CCATTCCCTAAAATTCCATTGGTCATCATA{{GTAATATCATCAAACTGGTTTCAGTACCTT:: TAK2689 ;;repeat_insertion,1'5	-|T@chr11_ref v2@@28887[[CCATTCCCTAAAATTCCATTGGTCATCATA{{GTAATATCATCAAACTGGTTTCAGTACCTT:: TAK2689 ;;repeat_insertion,1'5
		G|A@chr2_ref v2@@172735[[GCTCCACTTCCTCTAACTTTTAGAATTACA{{GTTCTAGAAAGCATGCCGGTGAGGTCCTGA:: TAK2509 ;;	T|-@chr11_ref v2@@461348[[GATGATGGCTATTAGGAGGGTTTTTAGTGA{{CCACAAGCTGAAATTTTCGAGGTCTTTGTC:: TAK258 ;;repeat_deletion,1'12	TL-@chr11_ref v2@@109852[[ATCTTCTCCAATTACTTAACGGGATCAAAA{{ACTAACAACATAACTATATTTATTACAGGC:: TAK2689 ;;repeat_deletion,1'9	TL-@chr11_ref v2@@109852[[ATCTTCTCCAATTACTTAACGGGATCAAAA{{ACTAACAACATAACTATATTTATTACAGGC:: TAK2689 ;;repeat_deletion,1'9
		-|G@chr2_ref v2@@311625[[CTGAAAAGAAGATAGTAGGGTTAGTTTTTT{{TTTAAAACCCTAGTATAAACCCCTATACTA:: TAK2509 ;;repeat_insertion,3'4	T|-@chr11_ref v2@@468344[[AGAAACATAGCTAAAAAAAAATCTCGTCAA{{AACTATTCGAGACCTTACCGAGTAATCACT:: TAK258 ;;repeat_deletion,1'10	-|C@chr11_ref v2@@114117[[ACGAACAGTACTAAGGTGGCATAAACAGCG{{ACAAATGACCATATAAGCATCCACATGGTA:: TAK2689 ;;repeat_insertion,3'3	-|C@chr11_ref v2@@114117[[ACGAACAGTACTAAGGTGGCATAAACAGCG{{ACAAATGACCATATAAGCATCCACATGGTA:: TAK2689 ;;repeat_insertion,3'3
		A|-@chr2_ref v2@@415676[[TAATGTCTGGATGACAAAATGCATGGGTGT{{GGAAATGAGACGAACTTGTATTACCCTTAG:: TAK2509 ;;repeat_deletion,1'6	C|T@chr11_ref v2@@500904[[GCAATAATGACACTATGGACCAAAAGAATG{{ATAATGAAAACTGTTTATGTATCAGCGTCG:: TAK258 ;;	-LC@chr11_ref v2@@114117[[ACGAACAGTACTAAGGTGGCATAAACAGCG{{ACAAATGACCATATAAGCATCCACATGGTA:: TAK2689 ;;repeat_insertion,3'3	-|C@chr11_ref v2@@114117[[ACGAACAGTACTAAGGTGGCATAAACAGCG{{ACAAATGACCATATAAGCATCCACATGGTA:: TAK2689 ;;repeat_insertion,3'3
		G|C@chr3_ref v2@@215774[[TCCTATGTTCTTCATCATTAAACGTCCTTT{{AAATATACGGTTCAGGTTTTCGACGATTGG:: TAK2509 ;;	TT|--@chr11_ref v2@@517729[[CGATTCCGGACTCGTCCATTTTAAAATTTC{{CTCTTTCCGTATGTAAGCTTTTTTCCTTTT:: TAK258 ;;repeat_deletion,1'13	-LA@chr11_ref v2@@136005[[ATCGAAGAAATCCCGTAGCTGAAGCAACGG{{TACCGGAAACTGCATAATGAGGCTATTCAC:: TAK2689 ;;repeat_insertion,1'8	-LA@chr11_ref v2@@136005[[ATCGAAGAAATCCCGTAGCTGAAGCAACGG{{TACCGGAAACTGCATAATGAGGCTATTCAC:: TAK2689 ;;repeat_insertion,1'8
		T|A@chr4_ref v2@@668740[[ATCGTTTCCAAATTGTGAAAGAAAAAAAAA{{CTTCAATACAGTGTATTAGTGCTACATAAA:: TAK2509 ;;	A|-@chr11_ref v2@@519024[[TTTACGCTCCTTTCATCGGTAACTAAGAAG{{GTACGACCACACAATTTCCAGTGTATTCAT:: TAK258 ;;repeat_deletion,1'12	--|AT@chr11_ref v2@@212094[[ATTCGATAGTTTAGATGGGTTTATATCTAA{{GTATTTTATTTCATATTCAATCTCCTAGTA:: TAK2689 ;;repeat_insertion,12'13	--|AT@chr11_ref v2@@212094[[ATTCGATAGTTTAGATGGGTTTATATCTAA{{GTATTTTATTTCATATTCAATCTCCTAGTA:: TAK2689 ;;repeat_insertion,12'13
		T|-@chr5_ref v2@@249250[[GACAACCCCGGTTCGAATCCGGGTAGGACC{{ATTCATTTTTACATAATATATGCTGAATAT:: TAK2509 ;;repeat_deletion,1'6	AL-@chr11_ref v2@@519024[[TTTACGCTCCTTTCATCGGTAACTAAGAAG{{GTACGACCACACAATTTCCAGTGTATTCAT:: TAK258 ;;repeat_deletion,1'12	--LAT@chr11_ref v2@@212094[[ATTCGATAGTTTAGATGGGTTTATATCTAA{{GTATTTTATTTCATATTCAATCTCCTAGTA:: TAK2689 ;;repeat_insertion,12'13	--|AT@chr11_ref v2@@212094[[ATTCGATAGTTTAGATGGGTTTATATCTAA{{GTATTTTATTTCATATTCAATCTCCTAGTA:: TAK2689 ;;repeat_insertion,12'13
		-|T@chr5_ref v2@@423999[[TTTTGTCATAATACCTTGTTTTAGTTGTGC{{GCTTTATCTGGATATTATCTAATATGTTTA:: TAK2509 ;;repeat_insertion,1'8	G|T@chr11_ref v2@@530889[[TTTTTCACATTTTTAACACTACTACTAGGA{{GCGAGAGGAACATCATTACTGTTTTAAGCT:: TAK258 ;;	A|-@chr11_ref v2@@216762[[AGTTACAGCGGAATCGGCCTTCTGTTGCGG{{GAAAACGAACATTAAGCACCGCTGAAATTT:: TAK2689 ;;repeat_deletion,1'16	A|-@chr11_ref v2@@216762[[AGTTACAGCGGAATCGGCCTTCTGTTGCGG{{GAAAACGAACATTAAGCACCGCTGAAATTT:: TAK2689 ;;repeat_deletion,1'16
		G|A@chr7_ref v2@@62451[[AGAAACAGGCAAAGATTTATCTTCAGGGGA{{ACAAAGAAGAAAGACCCCTTAGCCTTCATC:: TAK2509 ;;	G|A@chr11_ref v2@@548802[[CATTCTGTACGCACTTACAACATTTGAAAA{{TGGCAAGAAAAAATACACACATTTTACTAT:: TAK258 ;;	T|-@chr11_ref v2@@245683[[TATTTATATCTTGACGATTGTGGTGTTTTA{{ATACATTTTTCTTTTCTTCCTGATTCGAAA:: TAK2689 ;;repeat_deletion,1'13	T|-@chr11_ref v2@@245683[[TATTTATATCTTGACGATTGTGGTGTTTTA{{ATACATTTTTCTTTTCTTCCTGATTCGAAA:: TAK2689 ;;repeat_deletion,1'13
		-|C@chr7_ref v2@@112664[[CTGCCCCGAGTCCGCTTTCCAGATCATCTG{{ATGAAACTGTCTTATTGGGACTGTCATGTT:: TAK2509 ;;repeat_insertion,3'3	AA|--@chr11_ref v2@@556083[[AAATTTATAAAAAATAATATATATAAAAGG{{TCGATGCCCTACTAATAGAGATTGGAGCTG:: TAK258 ;;repeat_deletion,1'13	TL-@chr11_ref v2@@245683[[TATTTATATCTTGACGATTGTGGTGTTTTA{{ATACATTTTTCTTTTCTTCCTGATTCGAAA:: TAK2689 ;;repeat_deletion,1'13	T|-@chr11_ref v2@@245683[[TATTTATATCTTGACGATTGTGGTGTTTTA{{ATACATTTTTCTTTTCTTCCTGATTCGAAA:: TAK2689 ;;repeat_deletion,1'13
		T|-@chr7_ref v2@@115595[[TTCGAGCCCCCTATGAGGAGTTCTTCTTTA{{CCCGGTTCACTATTTTTCCAAGATTAAACA:: TAK2509 ;;repeat_deletion,1'7	A|-@chr11_ref v2@@580729[[TTCTTTGTAAAGAGTATCGAGTCGGAAACG{{GATGAGAAAATGAATTTTTCCGGTCGCCTA:: TAK258 ;;repeat_deletion,1'13	A|-@chr11_ref v2@@251149[[TAGAAAAAAAGATTCAAAGAGAACAACTTC{{TGACCGCCCGTCACCACTCAAACCTATTCA:: TAK2689 ;;repeat_deletion,1'10	A|-@chr11_ref v2@@251149[[TAGAAAAAAAGATTCAAAGAGAACAACTTC{{TGACCGCCCGTCACCACTCAAACCTATTCA:: TAK2689 ;;repeat_deletion,1'10
		G|A@chr7_ref v2@@267253[[ACTGGGGCGTGGGAAATGTTAAGATTCAGG{{ATGATAAGTTAAATGGTAATCATACATCGG:: TAK2509 ;;	T|-@chr11_ref v2@@581542[[TTACCCTGATTATGGAGTGATTTTCTTTCC{{ACATTTAGTTTCATTATTATGCAAATTAGA:: TAK258 ;;repeat_deletion,1'11	AL-@chr11_ref v2@@251149[[TAGAAAAAAAGATTCAAAGAGAACAACTTC{{TGACCGCCCGTCACCACTCAAACCTATTCA:: TAK2689 ;;repeat_deletion,1'10	A|-@chr11_ref v2@@251149[[TAGAAAAAAAGATTCAAAGAGAACAACTTC{{TGACCGCCCGTCACCACTCAAACCTATTCA:: TAK2689 ;;repeat_deletion,1'10
		-|C@chr7_ref v2@@413205[[GTTGGAATGCATTATATAGTCCGATATAGA{{GCTCGGACTATATTATATAAATTCAAATAG:: TAK2509 ;;repeat_insertion,3'4	-|T@chr11_ref v2@@584483[[AGAACTTTATTTAATTAATTCTATTCAATA{{CCCATTAAATTGTGTAGTGGAAGCAAAATG:: TAK258 ;;repeat_insertion,1'10	A|-@chr11_ref v2@@265744[[TATACTGTTACAAGTAGTGAATAAAAAAGT{{CTTTCAAAGGAAAGAATATGAAGTGAACAT:: TAK2689 ;;repeat_deletion,1'12	A|-@chr11_ref v2@@265744[[TATACTGTTACAAGTAGTGAATAAAAAAGT{{CTTTCAAAGGAAAGAATATGAAGTGAACAT:: TAK2689 ;;repeat_deletion,1'12
		-|G@chr8_ref v2@@137323[[GCACGCGGCTTAGTACCCCTATCTATCTGT{{CCTCTATTGCGGCTGCTGTTTCTATTTGGA:: TAK2509 ;;repeat_insertion,3'3	A|-@chr11_ref v2@@599840[[ACAATGAAGATGAGCTAGATTCTCCAGTTC{{CCAGCACCTACACGGACGTTGTTCAAGAGA:: TAK258 ;;repeat_deletion,1'8	AL-@chr11_ref v2@@265744[[TATACTGTTACAAGTAGTGAATAAAAAAGT{{CTTTCAAAGGAAAGAATATGAAGTGAACAT:: TAK2689 ;;repeat_deletion,1'12	A|-@chr11_ref v2@@265744[[TATACTGTTACAAGTAGTGAATAAAAAAGT{{CTTTCAAAGGAAAGAATATGAAGTGAACAT:: TAK2689 ;;repeat_deletion,1'12
		T|C@chr8_ref v2@@394081[[GTTGAGATACAGAAACCAAATCGACGATTT{{GATTTTTCATAAATTGACTACAAACTTACG:: TAK2509 ;;	AA|--@chr11_ref v2@@612058[[AAAATATTCACCTCTAGGAGCCAAAAACAT{{TAACTAAAAAAAACTTTTATTGAATGCTTA:: TAK258 ;;repeat_deletion,1'11	TT|--@chr11_ref v2@@276695[[AGAGTATTTTGTGTTATGTTTTATGTTTTA{{GTTTATTCCTTAAAAGAAGATTACTGCTTT:: TAK2689 ;;repeat_deletion,1'14	TT|--@chr11_ref v2@@276695[[AGAGTATTTTGTGTTATGTTTTATGTTTTA{{GTTTATTCCTTAAAAGAAGATTACTGCTTT:: TAK2689 ;;repeat_deletion,1'14
		T|-@chr9_ref v2@@305720[[CCATAAATGCTTTAATAGTTTTGTCGGTAA{{AATTCAGTTTCATATCCAATAGATATCCAA:: TAK2509 ;;repeat_deletion,1'8	T|-@chr11_ref v2@@615315[[ACTGCAAACAATATAAAATATTATCAATTA{{CTTCTTTTGAATTAGATCACTAATAAACTC:: TAK258 ;;repeat_deletion,1'11	TTL--@chr11_ref v2@@276695[[AGAGTATTTTGTGTTATGTTTTATGTTTTA{{GTTTATTCCTTAAAAGAAGATTACTGCTTT:: TAK2689 ;;repeat_deletion,1'14	TT|--@chr11_ref v2@@276695[[AGAGTATTTTGTGTTATGTTTTATGTTTTA{{GTTTATTCCTTAAAAGAAGATTACTGCTTT:: TAK2689 ;;repeat_deletion,1'14
		T|C@chr10_ref v2@@32892[[TGCCCAGAAAAAAAAAGTTAAAATTTGTTT{{GGTTCAGATTTATTGGGTCCTCTATATGGT:: TAK2509 ;;	T|C@chr11_ref v2@@626267[[TGTTAAATTTCCGCTTTTTTGTTTTTTTTT{{CCCTAAATTTGAGGAACAGCTGTTTATATT:: TAK258 ;;	A|-@chr11_ref v2@@284674[[TACCTAATTCTAGATCAATTCTTTTTTCTG{{TGGCTACTGCGTTATATACTGCAAACGATT:: TAK2689 ;;repeat_deletion,1'11	A|-@chr11_ref v2@@284674[[TACCTAATTCTAGATCAATTCTTTTTTCTG{{TGGCTACTGCGTTATATACTGCAAACGATT:: TAK2689 ;;repeat_deletion,1'11
		-|G@chr10_ref v2@@75568[[GAATTACACACTTTTAAGTATGTGATGTAT{{CGCACAGTACCAATTTAACTTTTTTTTTTT:: TAK2509 ;;repeat_insertion,3'3	A|-@chr11_ref v2@@630730[[ACAATAATTATATTTGTTTAACTCAAAAAT{{CCAAACTCACGCAACTAATTATTCCATAAT:: TAK258 ;;repeat_deletion,1'12	AL-@chr11_ref v2@@284674[[TACCTAATTCTAGATCAATTCTTTTTTCTG{{TGGCTACTGCGTTATATACTGCAAACGATT:: TAK2689 ;;repeat_deletion,1'11	A|-@chr11_ref v2@@284674[[TACCTAATTCTAGATCAATTCTTTTTTCTG{{TGGCTACTGCGTTATATACTGCAAACGATT:: TAK2689 ;;repeat_deletion,1'11
		--|CA@chr10_ref v2@@701336[[TTTTAGTAAGTATATATATTCCAATACAAT{{TACGCATATATTGTGGTAGTGCGTAGTGTC:: TAK2509 ;;repeat_insertion,14'34	T|-@chr11_ref v2@@635448[[TTTAAAACTTTTGTTGTAGCGTTTTTGCTC{{ATCGCAGAATACATTTTATCGAGAATGTCG:: TAK258 ;;repeat_deletion,1'10	A|-@chr11_ref v2@@286103[[AAAGAGGTGGAAGTTAAAAAAATGGAAATT{{TCAAAAAAAGAAAAATAAAAATAGAAAAAT:: TAK2689 ;;repeat_deletion,1'15	A|-@chr11_ref v2@@286103[[AAAGAGGTGGAAGTTAAAAAAATGGAAATT{{TCAAAAAAAGAAAAATAAAAATAGAAAAAT:: TAK2689 ;;repeat_deletion,1'15
		-|A@chr12_ref v2@@198689[[TCTCATTCAAGTTTCTCTTTGTTTATTTGT{{GTAACCATAGTCTCGTGCTAGTTCGGTACT:: TAK2509 ;;repeat_insertion,1'10	TT|--@chr11_ref v2@@638054[[TGAAAAAAACGTGTAGTTTCATGACTCGCA{{CTTTCATGTTGATTAACATACTTGAATTCT:: TAK258 ;;repeat_deletion,1'15	AL-@chr11_ref v2@@286103[[AAAGAGGTGGAAGTTAAAAAAATGGAAATT{{TCAAAAAAAGAAAAATAAAAATAGAAAAAT:: TAK2689 ;;repeat_deletion,1'15	A|-@chr11_ref v2@@286103[[AAAGAGGTGGAAGTTAAAAAAATGGAAATT{{TCAAAAAAAGAAAAATAAAAATAGAAAAAT:: TAK2689 ;;repeat_deletion,1'15
		G|C@chr12_ref v2@@407002[[TTGCCCGTTAATGGCTAAATGCTTTCTGGA{{TTGATTTACTAGCTACAAGCATCCTTATCC:: TAK2509 ;;	T|-@chr11_ref v2@@650021[[CCAAAAAACTGTGATCTTTACTAAAAGACC{{CAGACAATTTTGCTTAACGCAGTAAAATGT:: TAK258 ;;repeat_deletion,1'10	A|-@chr11_ref v2@@294159[[TTTCGTTATATTTCAAAAAAGTAATTGTAC{{GTCACCAAAAACGAGGACTTTTTTCACTGC:: TAK2689 ;;repeat_deletion,1'7	A|-@chr11_ref v2@@294159[[TTTCGTTATATTTCAAAAAAGTAATTGTAC{{GTCACCAAAAACGAGGACTTTTTTCACTGC:: TAK2689 ;;repeat_deletion,1'7
		-|A@chr12_ref v2@@1051972[[CATTAGTAATGCCCATTATTTACTTAAAGT{{TAATGGTCTCTAGCGGGATCGAACCGCTGA:: TAK2509 ;;repeat_insertion,1'8	G|A@chr11_ref v2@@651485[[ACCGGTAATGGAAAAAATAATTGTTTTATC{{CTTTTCTTCAGAGGGTTTTTGTAATCGATA:: TAK258 ;;	AL-@chr11_ref v2@@294159[[TTTCGTTATATTTCAAAAAAGTAATTGTAC{{GTCACCAAAAACGAGGACTTTTTTCACTGC:: TAK2689 ;;repeat_deletion,1'7	A|-@chr11_ref v2@@294159[[TTTCGTTATATTTCAAAAAAGTAATTGTAC{{GTCACCAAAAACGAGGACTTTTTTCACTGC:: TAK2689 ;;repeat_deletion,1'7
		-LA@chr12_ref v2@@1051972[[CATTAGTAATGCCCATTATTTACTTAAAGT{{TAATGGTCTCTAGCGGGATCGAACCGCTGA:: TAK2509 ;;repeat_insertion,1'8	A|-@chr11_ref v2@@657728[[CGTTAAGAATCCCGAATATTCAGCAGGAGC{{TACCATAATTTAAATGCTTATTCAGTACTT:: TAK258 ;;repeat_deletion,1'10	T|-@chr11_ref v2@@309348[[ACGAATTTTTAGTTTATTAAGCTATAGAGG{{CACCTCTTTACCACAAATTTAATAGCTATT:: TAK2689 ;;repeat_deletion,1'13	T|-@chr11_ref v2@@309348[[ACGAATTTTTAGTTTATTAAGCTATAGAGG{{CACCTCTTTACCACAAATTTAATAGCTATT:: TAK2689 ;;repeat_deletion,1'13
		T|G@chr13_ref v2@@503054[[AGAAATACTGGTAGAAGTGTTTACTCTGGT{{CCTTTCAACGACATGGTATACAACTATATT:: TAK2509 ;;	T|-@chr12_ref v2@@14562[[AAACTATCTATATTTGAATACTTCCTACTA{{AACTATAATGAATGAATGCATGCCATATTG:: TAK258 ;;repeat_deletion,1'13	TL-@chr11_ref v2@@309348[[ACGAATTTTTAGTTTATTAAGCTATAGAGG{{CACCTCTTTACCACAAATTTAATAGCTATT:: TAK2689 ;;repeat_deletion,1'13	T|-@chr11_ref v2@@309348[[ACGAATTTTTAGTTTATTAAGCTATAGAGG{{CACCTCTTTACCACAAATTTAATAGCTATT:: TAK2689 ;;repeat_deletion,1'13
		-|T@chr14_ref v2@@495325[[AAACAGCCAAATTTTCTGATTCATAGGAAA{{AAAGGAGGTTTGGGTGTGTATAGTGTACGG:: TAK2509 ;;repeat_insertion,1'5	TL-@chr12_ref v2@@14562[[AAACTATCTATATTTGAATACTTCCTACTA{{AACTATAATGAATGAATGCATGCCATATTG:: TAK258 ;;repeat_deletion,1'13	T|-@chr11_ref v2@@350852[[TAGGTAAAACACATATGAACAAAGGTCTCC{{CTTTCATTTCTTTCATTTTTTTCATTTTTC:: TAK2689 ;;repeat_deletion,1'12	T|-@chr11_ref v2@@350852[[TAGGTAAAACACATATGAACAAAGGTCTCC{{CTTTCATTTCTTTCATTTTTTTCATTTTTC:: TAK2689 ;;repeat_deletion,1'12
		T|C@chr15_ref v2@@611340[[CGTTCCATCTCACCGAATCTTAAACCACCG{{CTCTCGATCTACCCTCTACAGGCTGTCTCG:: TAK2509 ;;	-|T@chr12_ref v2@@19815[[TCTAGCAACCGTAGTTTTACGTAAGATGTA{{GAATATTCCGTTTTAGAATGATATTCTAGG:: TAK258 ;;repeat_insertion,1'9	TL-@chr11_ref v2@@350852[[TAGGTAAAACACATATGAACAAAGGTCTCC{{CTTTCATTTCTTTCATTTTTTTCATTTTTC:: TAK2689 ;;repeat_deletion,1'12	T|-@chr11_ref v2@@350852[[TAGGTAAAACACATATGAACAAAGGTCTCC{{CTTTCATTTCTTTCATTTTTTTCATTTTTC:: TAK2689 ;;repeat_deletion,1'12
		-|G@chr15_ref v2@@960830[[TCAACCGACCTTACATAAAGCCTCCATGAT{{TCACAAAGTTAGGGTGTTACCAAACGAAAA:: TAK2509 ;;repeat_insertion,3'3	TT|--@chr12_ref v2@@19915[[CCAGGTTCTGTGACAATGCTAATATATTCC{{AACTTAGTATACGCTGTATTGGAATCAGTG:: TAK258 ;;repeat_deletion,1'16	A|-@chr11_ref v2@@358072[[CAAGGACTTTTTTGCAGCGCCAAAAAAAAG{{CCAAGAGAACGAAAGCTTTATAATAGCCTT:: TAK2689 ;;repeat_deletion,1'10	A|-@chr11_ref v2@@358072[[CAAGGACTTTTTTGCAGCGCCAAAAAAAAG{{CCAAGAGAACGAAAGCTTTATAATAGCCTT:: TAK2689 ;;repeat_deletion,1'10
		G|C@chr16_ref v2@@367819[[TCCTTTGTCAATTTATAACGAAGAGGTTGA{{GTATTCGTTAAATGATGACGAGATATACCA:: TAK2509 ;;	TTL--@chr12_ref v2@@19915[[CCAGGTTCTGTGACAATGCTAATATATTCC{{AACTTAGTATACGCTGTATTGGAATCAGTG:: TAK258 ;;repeat_deletion,1'16	AL-@chr11_ref v2@@358072[[CAAGGACTTTTTTGCAGCGCCAAAAAAAAG{{CCAAGAGAACGAAAGCTTTATAATAGCCTT:: TAK2689 ;;repeat_deletion,1'10	A|-@chr11_ref v2@@358072[[CAAGGACTTTTTTGCAGCGCCAAAAAAAAG{{CCAAGAGAACGAAAGCTTTATAATAGCCTT:: TAK2689 ;;repeat_deletion,1'10
		-|G@chr4_ref v2@@122043[[GACAGTATGTTGAAACGTGCATCTTATAAT{{CGCACGATTTATTTTATTTTAATTAATTTT:: TAK2510 ;;repeat_insertion,3'3	A|-@chr12_ref v2@@36724[[TCATTATTATGGCGGTGCTCTTTTAGCGGG{{TACACCTACGACGTTAAAACAGATCGTGCT:: TAK258 ;;repeat_deletion,1'11	-|T@chr11_ref v2@@358110[[AACCAAGAGAACGAAAGCTTTATAATAGCC{{AGAAAACATGAACGGATCTCCCACTCCTAA:: TAK2689 ;;repeat_insertion,1'12	-|T@chr11_ref v2@@358110[[AACCAAGAGAACGAAAGCTTTATAATAGCC{{AGAAAACATGAACGGATCTCCCACTCCTAA:: TAK2689 ;;repeat_insertion,1'12
		AGCAGCTTCTTTCTTTGA|------------------@chr4_ref v2@@754395[[TTCTTTCTTTGGAGCGGCTTCTTTCTTTGG{{CGTTTCCTCACTTGAGTTTTCCCTTGCGGC:: TAK2510 ;;deletion_terminal_microhomology,AGC'3	A|-@chr12_ref v2@@46574[[ACAACGTACGTTCTTTGCAGATGCGCACAC{{GGGCACCAAAATAAAGGAGGATGCGAAGGT:: TAK258 ;;repeat_deletion,1'10	-LT@chr11_ref v2@@358110[[AACCAAGAGAACGAAAGCTTTATAATAGCC{{AGAAAACATGAACGGATCTCCCACTCCTAA:: TAK2689 ;;repeat_insertion,1'12	-|T@chr11_ref v2@@358110[[AACCAAGAGAACGAAAGCTTTATAATAGCC{{AGAAAACATGAACGGATCTCCCACTCCTAA:: TAK2689 ;;repeat_insertion,1'12
		T|A@chr4_ref v2@@831754[[TTCACTTATTTTTGAGTTTCTGAGTGTAGT{{ATATGCAAAGAGGCTATAAATCCTTATTTT:: TAK2510 ;;	AA|--@chr12_ref v2@@48856[[AATTCTTTAGTTGTCGGCACTTCGGAAGCC{{GAAAAAAAGAAAAGGGTGTCTAAGATGTAC:: TAK258 ;;repeat_deletion,1'24	T|-@chr11_ref v2@@382332[[ATATATATATTTATATATTACTCTATATGG{{AAGTGCAGGCGTTGGTTATGCTTCGTCTAC:: TAK2689 ;;repeat_deletion,1'12	T|-@chr11_ref v2@@382332[[ATATATATATTTATATATTACTCTATATGG{{AAGTGCAGGCGTTGGTTATGCTTCGTCTAC:: TAK2689 ;;repeat_deletion,1'12
		-|A@chr4_ref v2@@1070607[[TCTTCACTCAGTTTTCTTTTCTTAATTGTC{{CTCCTCTTGGTTTCTATTGGAGTGTGAAGA:: TAK2510 ;;repeat_insertion,1'5	A|G@chr12_ref v2@@48873[[CACTTCGGAAGCCAAAAAAAAAAAAAAAAA{{AAAAAAGAAAAAAAGAAAAGGGTGTCTAAG:: TAK258 ;;	TL-@chr11_ref v2@@382332[[ATATATATATTTATATATTACTCTATATGG{{AAGTGCAGGCGTTGGTTATGCTTCGTCTAC:: TAK2689 ;;repeat_deletion,1'12	T|-@chr11_ref v2@@382332[[ATATATATATTTATATATTACTCTATATGG{{AAGTGCAGGCGTTGGTTATGCTTCGTCTAC:: TAK2689 ;;repeat_deletion,1'12
		--|AT@chr5_ref v2@@117480[[TTTAGATTGACATCTATAAGAGAGATGAAC{{CATGCATATTTACTATAAACGCGGTTTATT:: TAK2510 ;;repeat_insertion,12'27	TT|--@chr12_ref v2@@52619[[ATCAAGTCTGATAATTCTGTTTTTTAGCCC{{CATGGTGTTCTCTTCTCATTGCTTTTCAAT:: TAK258 ;;repeat_deletion,1'15	T|-@chr11_ref v2@@420051[[GGATCTCTAGTATATCACATAGCTTGAAAC{{GGTAAGGGCATTTCTTATCCTATTATTCCA:: TAK2689 ;;repeat_deletion,1'10	T|-@chr11_ref v2@@420051[[GGATCTCTAGTATATCACATAGCTTGAAAC{{GGTAAGGGCATTTCTTATCCTATTATTCCA:: TAK2689 ;;repeat_deletion,1'10
		C|A@chr5_ref v2@@342265[[TTTTGTCCCTTTTGTTGTCGTGCCTGATGA{{ATTTTCAAGCGCTCTATTGTTAATAAATAG:: TAK2510 ;;	T|-@chr12_ref v2@@52619[[ATCAAGTCTGATAATTCTGTTTTTTAGCCC{{CATGGTGTTCTCTTCTCATTGCTTTTCAAT:: TAK258 ;;repeat_deletion,1'15	TL-@chr11_ref v2@@420051[[GGATCTCTAGTATATCACATAGCTTGAAAC{{GGTAAGGGCATTTCTTATCCTATTATTCCA:: TAK2689 ;;repeat_deletion,1'10	T|-@chr11_ref v2@@420051[[GGATCTCTAGTATATCACATAGCTTGAAAC{{GGTAAGGGCATTTCTTATCCTATTATTCCA:: TAK2689 ;;repeat_deletion,1'10
		C|A@chr5_ref v2@@349377[[GTTTGACAACGGGTTCTAAGAATTTGGACA{{TCTTTTGGGTGGTGGTGTGGAAACTGGTTC:: TAK2510 ;;	TT|--@chr12_ref v2@@66620[[CCTCAATTTTCGTTTTCTCATTCTTTTTTC{{CTCACTAAAGCGTTGTCCTAGAGATGTAAA:: TAK258 ;;repeat_deletion,1'13	A|-@chr11_ref v2@@428438[[TAACAATAAATAAATAAATAAATAAATAAG{{GCAAGTAAATAAAACAAAACGGGATGCAAC:: TAK2689 ;;repeat_deletion,1'11	A|-@chr11_ref v2@@428438[[TAACAATAAATAAATAAATAAATAAATAAG{{GCAAGTAAATAAAACAAAACGGGATGCAAC:: TAK2689 ;;repeat_deletion,1'11
		-|C@chr5_ref v2@@361245[[CGAAACATCTTGACATCCAAGAAATTTAAA{{ATACAATATATTTCAATATTTTTGTCTATT:: TAK2510 ;;repeat_insertion,3'3	T|-@chr12_ref v2@@80712[[TAAATGCAAAATACATGTTAGGCGTCTAAA{{CAGTGAATCCAGATGCAGAAACATTTAAAC:: TAK258 ;;repeat_deletion,1'7	AL-@chr11_ref v2@@428438[[TAACAATAAATAAATAAATAAATAAATAAG{{GCAAGTAAATAAAACAAAACGGGATGCAAC:: TAK2689 ;;repeat_deletion,1'11	A|-@chr11_ref v2@@428438[[TAACAATAAATAAATAAATAAATAAATAAG{{GCAAGTAAATAAAACAAAACGGGATGCAAC:: TAK2689 ;;repeat_deletion,1'11
		G|A@chr10_ref v2@@77488[[AGTAGCCATTCCAAAGTCACCTAGTTTTAG{{TTACCTTCAAATGTGATCATGACGTTTGCG:: TAK2510 ;;	-|A@chr12_ref v2@@81403[[AAAGACTGCATAGCTAAAAAAAAAAAGAAT{{CGGAGACCTCAACAGAGCGAAACCAATAAT:: TAK258 ;;repeat_insertion,1'10	A|-@chr11_ref v2@@449963[[CACAAAAAGAACTTACAGAAAAGATAAGGT{{GTGATCTATAATGGGAAAGAAAAATCCAAA:: TAK2689 ;;repeat_deletion,1'11	A|-@chr11_ref v2@@449963[[CACAAAAAGAACTTACAGAAAAGATAAGGT{{GTGATCTATAATGGGAAAGAAAAATCCAAA:: TAK2689 ;;repeat_deletion,1'11
		-|G@chr10_ref v2@@599409[[AGGTTGCAGCAATGAGCCCGTTACCTTTTT{{TGAAAATGACACTAGGTCCATAGTATACTC:: TAK2510 ;;repeat_insertion,3'3	T|-@chr12_ref v2@@86843[[GAGTAGTGATATCCCCTTTTTTTTCTACTA{{CCCATTTTTTTCCTCCAAGACTCCTCTTAT:: TAK258 ;;repeat_deletion,1'11	AL-@chr11_ref v2@@449963[[CACAAAAAGAACTTACAGAAAAGATAAGGT{{GTGATCTATAATGGGAAAGAAAAATCCAAA:: TAK2689 ;;repeat_deletion,1'11	A|-@chr11_ref v2@@449963[[CACAAAAAGAACTTACAGAAAAGATAAGGT{{GTGATCTATAATGGGAAAGAAAAATCCAAA:: TAK2689 ;;repeat_deletion,1'11
		T|C@chr10_ref v2@@633723[[TAAGGAATTTCGAAGGCAGGGCCTCGACAG{{AAAGATGAAACATGTCCTTGGAGGCTATCC:: TAK2510 ;;	AAA|---@chr12_ref v2@@105617[[TTAAAAACCGGAAAATGAAAAAGAAGAGTT{{CGGAACTAGTAAAAGATGTGAAAAAAAGAA:: TAK258 ;;repeat_deletion,1'14	T|-@chr11_ref v2@@461348[[GATGATGGCTATTAGGAGGGTTTTTAGTGA{{CCACAAGCTGAAATTTTCGAGGTCTTTGTC:: TAK2689 ;;repeat_deletion,1'12	T|-@chr11_ref v2@@461348[[GATGATGGCTATTAGGAGGGTTTTTAGTGA{{CCACAAGCTGAAATTTTCGAGGTCTTTGTC:: TAK2689 ;;repeat_deletion,1'12
		T|A@chr11_ref v2@@189539[[TGATCCAGCATAGCCATCTTTGCTTGAGAG{{ATGTTTCACAATTTTGAAGGAAGTTAGTGC:: TAK2510 ;;	---|TAA@chr12_ref v2@@112379[[GTGGTATGGTGTTCTTATCAGACACAGCGC{{TCGTTGATACTAGACAGAGGTTGGTTCCCC:: TAK258 ;;repeat_insertion,112'16	TL-@chr11_ref v2@@461348[[GATGATGGCTATTAGGAGGGTTTTTAGTGA{{CCACAAGCTGAAATTTTCGAGGTCTTTGTC:: TAK2689 ;;repeat_deletion,1'12	T|-@chr11_ref v2@@461348[[GATGATGGCTATTAGGAGGGTTTTTAGTGA{{CCACAAGCTGAAATTTTCGAGGTCTTTGTC:: TAK2689 ;;repeat_deletion,1'12
		--|AA@chr12_ref v2@@198689[[TCTCATTCAAGTTTCTCTTTGTTTATTTGT{{GTAACCATAGTCTCGTGCTAGTTCGGTACT:: TAK2510 ;;repeat_insertion,1'10	A|G@chr12_ref v2@@121438[[TGATTCTGTACAACTTGATTAATGTCATTT{{CATTGTTTGGATCTGTCAACTTCAACCAGG:: TAK258 ;;	-|A@chr11_ref v2@@484110[[ATATTTCCAAGACACTTCGGCAGAAAGAAC{{TTATTGATAATGCCAGCGATTTTGACATGA:: TAK2689 ;;repeat_insertion,1'5	-|A@chr11_ref v2@@484110[[ATATTTCCAAGACACTTCGGCAGAAAGAAC{{TTATTGATAATGCCAGCGATTTTGACATGA:: TAK2689 ;;repeat_insertion,1'5
		---|TAT@chr13_ref v2@@587633[[ATGGTTGTGATACTGTGGGTGTATTATTAC{{CTATTATTACTATTATTATTATTATTATTA:: TAK2510 ;;repeat_insertion,112'38	T|-@chr12_ref v2@@128967[[CTGTATATACACATATGTACAATATTTGCA{{AATTTTTAATTCACATGTATTTGATAAATG:: TAK258 ;;repeat_deletion,1'7	-LA@chr11_ref v2@@484110[[ATATTTCCAAGACACTTCGGCAGAAAGAAC{{TTATTGATAATGCCAGCGATTTTGACATGA:: TAK2689 ;;repeat_insertion,1'5	-|A@chr11_ref v2@@484110[[ATATTTCCAAGACACTTCGGCAGAAAGAAC{{TTATTGATAATGCCAGCGATTTTGACATGA:: TAK2689 ;;repeat_insertion,1'5
		-|G@chr13_ref v2@@686273[[GGAGAATATCGTGTGAAGTCCCCCCATAGT{{TCCAGATTACTGCGGTGGCCAACTTTGCTC:: TAK2510 ;;repeat_insertion,3'3	A|-@chr12_ref v2@@159666[[TATTAACTAAGGAGGATCAACCAGATATGC{{CAAATAGTTATGACGGCACTCGAACCAACC:: TAK258 ;;repeat_deletion,1'8	AA|--@chr11_ref v2@@489496[[TTTTTCTTCCGGATGAAATTTATCTATTGT{{CATTATGCTATGTAGAAAGCTTTAAATATG:: TAK2689 ;;repeat_deletion,1'13	AA|--@chr11_ref v2@@489496[[TTTTTCTTCCGGATGAAATTTATCTATTGT{{CATTATGCTATGTAGAAAGCTTTAAATATG:: TAK2689 ;;repeat_deletion,1'13
		C|T@chr14_ref v2@@56868[[GGGGTTCTTGACCTTGAAATATGGCTTTGC{{GATAAGCATCTCGCCCATGACACAACCAAG:: TAK2510 ;;	T|-@chr12_ref v2@@179673[[CTATCATTATTACTATTAGCACAAATTTCA{{CATTTTTCTTTAGACTTTAGCCCTAATTAG:: TAK258 ;;repeat_deletion,1'14	AAL--@chr11_ref v2@@489496[[TTTTTCTTCCGGATGAAATTTATCTATTGT{{CATTATGCTATGTAGAAAGCTTTAAATATG:: TAK2689 ;;repeat_deletion,1'13	AA|--@chr11_ref v2@@489496[[TTTTTCTTCCGGATGAAATTTATCTATTGT{{CATTATGCTATGTAGAAAGCTTTAAATATG:: TAK2689 ;;repeat_deletion,1'13
		-|T@chr14_ref v2@@738040[[CAAGAGTTTTTCCATGGTGATAAGGAATGG{{GGCTTAGTTTGTTTATTTCCAAAAAAGAGT:: TAK2510 ;;repeat_insertion,1'4	TL-@chr12_ref v2@@179673[[CTATCATTATTACTATTAGCACAAATTTCA{{CATTTTTCTTTAGACTTTAGCCCTAATTAG:: TAK258 ;;repeat_deletion,1'14	-|G@chr11_ref v2@@512845[[TTTTGCTCCCGACTGCATTAGGGAACGCTT{{AATTCCCTTCACGTAAAAGATAAATATATG:: TAK2689 ;;repeat_insertion,3'3	-|G@chr11_ref v2@@512845[[TTTTGCTCCCGACTGCATTAGGGAACGCTT{{AATTCCCTTCACGTAAAAGATAAATATATG:: TAK2689 ;;repeat_insertion,3'3
		T|G@chr15_ref v2@@128014[[AATTTCCTTTTCTACTTTTTTTCATTTTTA{{TTTACTTCTGCGTCCATATATCCGGACCAT:: TAK2510 ;;	C|-@chr12_ref v2@@181439[[AGTAACATAAAAAGCAGGCTCTTTTTATTA{{TTCGGTTATATGTTTGGACGAACTCATGTT:: TAK258 ;;repeat_deletion,3'8	-LG@chr11_ref v2@@512845[[TTTTGCTCCCGACTGCATTAGGGAACGCTT{{AATTCCCTTCACGTAAAAGATAAATATATG:: TAK2689 ;;repeat_insertion,3'3	-|G@chr11_ref v2@@512845[[TTTTGCTCCCGACTGCATTAGGGAACGCTT{{AATTCCCTTCACGTAAAAGATAAATATATG:: TAK2689 ;;repeat_insertion,3'3
		-|C@chr15_ref v2@@412416[[GATCAACAAACTGAGAAGAAACAAATGGGA{{ATTGATGTCGTAATAATATATTCATTGGTG:: TAK2510 ;;repeat_insertion,3'3	T|-@chr12_ref v2@@189637[[CATTTGCTGTTGAGCCAACTTCTTCATTAA{{CTCAATCGAGCAAGATGTTTTTTCCTTTCA:: TAK258 ;;repeat_deletion,1'10	A|-@chr11_ref v2@@519024[[TTTACGCTCCTTTCATCGGTAACTAAGAAG{{GTACGACCACACAATTTCCAGTGTATTCAT:: TAK2689 ;;repeat_deletion,1'12	A|-@chr11_ref v2@@519024[[TTTACGCTCCTTTCATCGGTAACTAAGAAG{{GTACGACCACACAATTTCCAGTGTATTCAT:: TAK2689 ;;repeat_deletion,1'12
		AATL---@chr15_ref v2@@1035559[[TCTTATCCAAGTAATAGCAACAACAAAAAC{{GTATTAATATTAATAATAAGGATAACGCTA:: TAK2510 ;;repeat_deletion,112'34	T|-@chr12_ref v2@@196509[[TCTAACAGGAGCGTCGATGCGGCGGTAGGA{{CAATTTCTATATTGACATTATTATCATAAT:: TAK258 ;;repeat_deletion,1'15	AL-@chr11_ref v2@@519024[[TTTACGCTCCTTTCATCGGTAACTAAGAAG{{GTACGACCACACAATTTCCAGTGTATTCAT:: TAK2689 ;;repeat_deletion,1'12	A|-@chr11_ref v2@@519024[[TTTACGCTCCTTTCATCGGTAACTAAGAAG{{GTACGACCACACAATTTCCAGTGTATTCAT:: TAK2689 ;;repeat_deletion,1'12
		G|A@chr16_ref v2@@599549[[CAGTTCGCCTGAATAACCGTGTCTGATGCT{{TCTACTACAATCATTCCCTGCGTAACAATT:: TAK2510 ;;	A|-@chr12_ref v2@@201762[[AGCAGAATAAAAGTACAGCTCTAGGTCTAT{{TTGGTTAAAGAAAAAATATACAGTTTTGTA:: TAK258 ;;repeat_deletion,1'10	A|-@chr11_ref v2@@556083[[AAATTTATAAAAAATAATATATATAAAAGG{{TCGATGCCCTACTAATAGAGATTGGAGCTG:: TAK2689 ;;repeat_deletion,1'13	A|-@chr11_ref v2@@556083[[AAATTTATAAAAAATAATATATATAAAAGG{{TCGATGCCCTACTAATAGAGATTGGAGCTG:: TAK2689 ;;repeat_deletion,1'13
		-|G@chr16_ref v2@@747840[[ATACTGACACAAGTTGGACAGGGTGGTTAT{{CAAGTTTATCTTGCAAAAAAAAAAGACAGT:: TAK2510 ;;repeat_insertion,3'3	AL-@chr12_ref v2@@203960[[CCCAAAATATAAAGGTAGCTTCGATGAAGG{{TCTTCAAAGGGAACAAAACAGATTAATCAC:: TAK258 ;;repeat_deletion,1'12	AL-@chr11_ref v2@@556083[[AAATTTATAAAAAATAATATATATAAAAGG{{TCGATGCCCTACTAATAGAGATTGGAGCTG:: TAK2689 ;;repeat_deletion,1'13	A|-@chr11_ref v2@@556083[[AAATTTATAAAAAATAATATATATAAAAGG{{TCGATGCCCTACTAATAGAGATTGGAGCTG:: TAK2689 ;;repeat_deletion,1'13
		-|C@chr2_ref v2@@239533[[TATAATAGAAGAAAAACCCTGAATCTTCGT{{ACATATACTTATTAATCCTTGTTTTCCTCA:: TAK2511 ;;repeat_insertion,3'3	T|-@chr12_ref v2@@232061[[TTTTTTTCCTTGGTTCCACTAATTCATCGG{{GGAAGACATCTTTTCCAACGAAAAGAATAT:: TAK258 ;;repeat_deletion,1'10	T|-@chr11_ref v2@@638054[[TGAAAAAAACGTGTAGTTTCATGACTCGCA{{CTTTCATGTTGATTAACATACTTGAATTCT:: TAK2689 ;;repeat_deletion,1'15	T|-@chr11_ref v2@@638054[[TGAAAAAAACGTGTAGTTTCATGACTCGCA{{CTTTCATGTTGATTAACATACTTGAATTCT:: TAK2689 ;;repeat_deletion,1'15
		A|C@chr4_ref v2@@1185589[[CGGCCCTAAAGAGAATGCGAGAATTCTAAA{{GAAGAAGTCTTGTCCGGCAAGTACCACCTT:: TAK2511 ;;	A|-@chr12_ref v2@@239088[[CCAAGTGGAGAGAGGCTTGACAACCACCAG{{CTAAATCAGCCTGCGGAACTTTTCTCGGAA:: TAK258 ;;repeat_deletion,1'7	TL-@chr11_ref v2@@638054[[TGAAAAAAACGTGTAGTTTCATGACTCGCA{{CTTTCATGTTGATTAACATACTTGAATTCT:: TAK2689 ;;repeat_deletion,1'15	T|-@chr11_ref v2@@638054[[TGAAAAAAACGTGTAGTTTCATGACTCGCA{{CTTTCATGTTGATTAACATACTTGAATTCT:: TAK2689 ;;repeat_deletion,1'15
		G|A@chr4_ref v2@@1234229[[GTTTGGTGAATACATATTTAAAAGATTGTT{{TCCATCGATACGAAATCAGTTTTCGGTGTT:: TAK2511 ;;	T|-@chr12_ref v2@@243561[[TATATTCAAGTCATTTGGCCATTATTACGC{{ATTAGGTAAGTGGTTTCAATAATTAAATTC:: TAK258 ;;repeat_deletion,1'10	-|A@chr11_ref v2@@652184[[ATGAGACTGTCATCGAATGGTATATAAAAT{{TTATATCTTAGAGTCCTAGTTTAATAGAAA:: TAK2689 ;;repeat_insertion,1'9	-|A@chr11_ref v2@@652184[[ATGAGACTGTCATCGAATGGTATATAAAAT{{TTATATCTTAGAGTCCTAGTTTAATAGAAA:: TAK2689 ;;repeat_insertion,1'9
		G|A@chr5_ref v2@@159944[[TATGGCTGGCTTGGCTTAAACTATCTATAT{{GACACTTTAATGACTATAATCCAGAGGTCT:: TAK2511 ;;	T|-@chr12_ref v2@@315702[[TGAGTCAGGTGGCTTTAATGAGTACTATTC{{CCAAAGAGCACTATGTTGATAATACCGCAG:: TAK258 ;;repeat_deletion,1'11	-LA@chr11_ref v2@@652184[[ATGAGACTGTCATCGAATGGTATATAAAAT{{TTATATCTTAGAGTCCTAGTTTAATAGAAA:: TAK2689 ;;repeat_insertion,1'9	-|A@chr11_ref v2@@652184[[ATGAGACTGTCATCGAATGGTATATAAAAT{{TTATATCTTAGAGTCCTAGTTTAATAGAAA:: TAK2689 ;;repeat_insertion,1'9
		--|TA@chr5_ref v2@@197484[[ATTCGTATATACATAAAGTTCTCATAAACG{{CTTATTGATATCAAGGTGTGTTACTTTCTA:: TAK2511 ;;repeat_insertion,12'22	C|T@chr12_ref v2@@321292[[TAAAAGACCCAAGAATCCAAAGAACTTTTG{{CCCGATTGCGCAGGCTTGGGGCTCCTGTCA:: TAK258 ;;	T|-@chr12_ref v2@@14562[[AAACTATCTATATTTGAATACTTCCTACTA{{AACTATAATGAATGAATGCATGCCATATTG:: TAK2689 ;;repeat_deletion,1'13	T|-@chr12_ref v2@@14562[[AAACTATCTATATTTGAATACTTCCTACTA{{AACTATAATGAATGAATGCATGCCATATTG:: TAK2689 ;;repeat_deletion,1'13
		G|A@chr5_ref v2@@533153[[CTAGAAAAGCCAACCTCCTTTGAAATTCTC{{GACTTGTTCCTGTACTAAGGCTTTCAAGGG:: TAK2511 ;;	A|-@chr12_ref v2@@386225[[ATCCCAGGTAAATAGTATACTAGGAATGAG{{TGTGAATAAATGGTAACCTATTCTTAGTGG:: TAK258 ;;repeat_deletion,1'9	TL-@chr12_ref v2@@14562[[AAACTATCTATATTTGAATACTTCCTACTA{{AACTATAATGAATGAATGCATGCCATATTG:: TAK2689 ;;repeat_deletion,1'13	T|-@chr12_ref v2@@14562[[AAACTATCTATATTTGAATACTTCCTACTA{{AACTATAATGAATGAATGCATGCCATATTG:: TAK2689 ;;repeat_deletion,1'13
		-|C@chr7_ref v2@@166051[[CTTTTGCTCTCGTAAAGAAGCCTATACACG{{TTCCTTCCGCCCTTCGGCATCCGCTGCCAA:: TAK2511 ;;repeat_insertion,3'4	-|T@chr12_ref v2@@392642[[AAAAAAATAAAAAAAAGCAATGAAAAAGGG{{AAGTTGAAGACCCTTTTCAAATATATGTTG:: TAK258 ;;repeat_insertion,1'7	TT|--@chr12_ref v2@@19915[[CCAGGTTCTGTGACAATGCTAATATATTCC{{AACTTAGTATACGCTGTATTGGAATCAGTG:: TAK2689 ;;repeat_deletion,1'16	TT|--@chr12_ref v2@@19915[[CCAGGTTCTGTGACAATGCTAATATATTCC{{AACTTAGTATACGCTGTATTGGAATCAGTG:: TAK2689 ;;repeat_deletion,1'16
		------|TCGGAG@chr7_ref v2@@497998[[TTGAAAATATCCTGTACTTACAATTCATAA{{CATTTTATCAGTGATTCTTTCGGTTTCATT:: TAK2511 ;;repeat_insertion,132433'23	TT|--@chr12_ref v2@@449860[[GTAACGATTGTTCAATCTTTACTTCGTGTC{{CTATGTACTTTCTATTCCAACCTATGTGAA:: TAK258 ;;repeat_deletion,1'11	TTL--@chr12_ref v2@@19915[[CCAGGTTCTGTGACAATGCTAATATATTCC{{AACTTAGTATACGCTGTATTGGAATCAGTG:: TAK2689 ;;repeat_deletion,1'16	TT|--@chr12_ref v2@@19915[[CCAGGTTCTGTGACAATGCTAATATATTCC{{AACTTAGTATACGCTGTATTGGAATCAGTG:: TAK2689 ;;repeat_deletion,1'16
		--|TC@chr7_ref v2@@661822[[CAATTCTGACAGGTGGCATAATTTTATATA{{TTTTTTGCTTGTTGTACGGAAGTTCTGTCC:: TAK2511 ;;repeat_insertion,13'5	T|-@chr12_ref v2@@498641[[TTATCATTTATCATTTATTTTAGTACAAAC{{GGCCCGGGCGCACTTTTTCAAGCGGTGGGA:: TAK258 ;;repeat_deletion,1'10	-|T@chr12_ref v2@@36596[[AGTCCGGTATGGACAAAAACTATTTCCTTC{{AGGTTTTTTTTTAATTTGCACTTGCAATAA:: TAK2689 ;;repeat_insertion,1'12	-|T@chr12_ref v2@@36596[[AGTCCGGTATGGACAAAAACTATTTCCTTC{{AGGTTTTTTTTTAATTTGCACTTGCAATAA:: TAK2689 ;;repeat_insertion,1'12
		-|T@chr8_ref v2@@24979[[GGGTTTACAAACATGGGTACCTCACCATTA{{GTTCCAAGAGTCTATCGTAAGTGCTCTTCT:: TAK2511 ;;repeat_insertion,1'4	T|-@chr12_ref v2@@517704[[GTTTGGATAAGATCATTCACCAAATCTTAG{{AGTTTCCTTCTCCAACGATTTCATAATAAT:: TAK258 ;;repeat_deletion,1'11	-LT@chr12_ref v2@@36596[[AGTCCGGTATGGACAAAAACTATTTCCTTC{{AGGTTTTTTTTTAATTTGCACTTGCAATAA:: TAK2689 ;;repeat_insertion,1'12	-|T@chr12_ref v2@@36596[[AGTCCGGTATGGACAAAAACTATTTCCTTC{{AGGTTTTTTTTTAATTTGCACTTGCAATAA:: TAK2689 ;;repeat_insertion,1'12
		-|G@chr8_ref v2@@53807[[TCGAAGTAATCCACAATGAAACGCTTTTTA{{TGGTATTTCTTCGTTAGATTCGGTTTTCAG:: TAK2511 ;;repeat_insertion,3'5	A|-@chr12_ref v2@@523771[[TTTGAACTGTGACGACCATCAAGGTTTATT{{TGGGTAGAGACATTAGTGAAGCAAGACCTG:: TAK258 ;;repeat_deletion,1'8	-|A@chr12_ref v2@@63983[[ATTTATTTAGTGTTCTATGGAGTATTTATC{{CCAAAAAGAAAAAAGGAGAGTAAACATATA:: TAK2689 ;;repeat_insertion,1'15	-|A@chr12_ref v2@@63983[[ATTTATTTAGTGTTCTATGGAGTATTTATC{{CCAAAAAGAAAAAAGGAGAGTAAACATATA:: TAK2689 ;;repeat_insertion,1'15
		-|C@chr8_ref v2@@146274[[GACGAGTCCGGAATCGAACCGGAGACCTCT{{ATGCTAAGGGAGCGCGCTACCGACTACGCC:: TAK2511 ;;repeat_insertion,3'3	ACACACAC|--------@chr12_ref v2@@563386[[TTTATTCAGGTAGAAGATATATATCATATT{{TACACATATACACACATATATATATATATA:: TAK258 ;;repeat_deletion,14'23	-LA@chr12_ref v2@@63983[[ATTTATTTAGTGTTCTATGGAGTATTTATC{{CCAAAAAGAAAAAAGGAGAGTAAACATATA:: TAK2689 ;;repeat_insertion,1'15	-|A@chr12_ref v2@@63983[[ATTTATTTAGTGTTCTATGGAGTATTTATC{{CCAAAAAGAAAAAAGGAGAGTAAACATATA:: TAK2689 ;;repeat_insertion,1'15
		-|C@chr8_ref v2@@175185[[TCGGAGCGGCACGCAAGCGCAATGCTGAGA{{ATACATCATGAAACTCCTTCAGGGTCGAAT:: TAK2511 ;;repeat_insertion,3'3	AC|--@chr12_ref v2@@563386[[TTTATTCAGGTAGAAGATATATATCATATT{{TACACATATACACACATATATATATATATA:: TAK258 ;;repeat_deletion,14'23	A|-@chr12_ref v2@@86725[[TGACATATAAAGAAATTACAAAAAAAAATT{{CAATCAAAAAAGACACACAACTACAGAACA:: TAK2689 ;;repeat_deletion,1'17	A|-@chr12_ref v2@@86725[[TGACATATAAAGAAATTACAAAAAAAAATT{{CAATCAAAAAAGACACACAACTACAGAACA:: TAK2689 ;;repeat_deletion,1'17
		-|A@chr11_ref v2@@146969[[GCACCGTTTAGGTTCGCGTTAGCAAGATGG{{GAACGCGAATCATGTATTGACGTATGACGT:: TAK2511 ;;repeat_insertion,1'8	--|AT@chr12_ref v2@@563424[[ACACACACACACACATACACATATACACAC{{GATATATATATGAATGCATCCTTGATTCCG:: TAK258 ;;repeat_insertion,12'15	AL-@chr12_ref v2@@86725[[TGACATATAAAGAAATTACAAAAAAAAATT{{CAATCAAAAAAGACACACAACTACAGAACA:: TAK2689 ;;repeat_deletion,1'17	A|-@chr12_ref v2@@86725[[TGACATATAAAGAAATTACAAAAAAAAATT{{CAATCAAAAAAGACACACAACTACAGAACA:: TAK2689 ;;repeat_deletion,1'17
		T|C@chr12_ref v2@@641878[[ATAGGTTACTAGCTGTTAATGTCGTTGCAA{{ATTTTGGAACACTTACTTATCTTATAAAAA:: TAK2511 ;;	C|A@chr12_ref v2@@567678[[CGTTGCAGCCACCGACACATATCGGTCCAG{{GCCACATTCATTATACGGCGAGCAGCACGG:: TAK258 ;;	-|T@chr12_ref v2@@97683[[AAGAATGAAATTTCGTCAAAACCTCGAAGC{{CGAAATCTTCGATGGAATGTTCTAGAAAAA:: TAK2689 ;;repeat_insertion,1'9	-|T@chr12_ref v2@@97683[[AAGAATGAAATTTCGTCAAAACCTCGAAGC{{CGAAATCTTCGATGGAATGTTCTAGAAAAA:: TAK2689 ;;repeat_insertion,1'9
		-|A@chr12_ref v2@@656829[[CGAATAATAATTGGAGGTTGAAGAAGTTGC{{TATTTACTTGGACGAGTCCGGAATCGAACC:: TAK2511 ;;repeat_insertion,1'6	T|-@chr12_ref v2@@568200[[CAAACATTTTCGCCGATATTTTTGCTCACC{{GCTCATCGAAAATTGTTATAGCGGCTCGAC:: TAK258 ;;repeat_deletion,1'10	-LT@chr12_ref v2@@97683[[AAGAATGAAATTTCGTCAAAACCTCGAAGC{{CGAAATCTTCGATGGAATGTTCTAGAAAAA:: TAK2689 ;;repeat_insertion,1'9	-|T@chr12_ref v2@@97683[[AAGAATGAAATTTCGTCAAAACCTCGAAGC{{CGAAATCTTCGATGGAATGTTCTAGAAAAA:: TAK2689 ;;repeat_insertion,1'9
		CCTGAGCTTGTACTG|---------------@chr12_ref v2@@708631[[TCTGAGCTTGTACTACCTGAGCTTGTACTA{{GTCGTTGTTGGGGAAAGCGTACTAGTAGTA:: TAK2511 ;;deletion,CCTGAGCTTGTACTG'15	T|-@chr12_ref v2@@609064[[ACCTGTGTGTAATTTTGAAAAATTGAATCA{{GAAAAATTCTAAAAACTCTGAACTTTCTTC:: TAK258 ;;repeat_deletion,1'9	A|-@chr12_ref v2@@162854[[TTCGCCCGGAGAAATATGGTCGTCTAGATG{{CACCAACGGCCCCATGGTCTGTTGGTTGAG:: TAK2689 ;;repeat_deletion,1'5	A|-@chr12_ref v2@@162854[[TTCGCCCGGAGAAATATGGTCGTCTAGATG{{CACCAACGGCCCCATGGTCTGTTGGTTGAG:: TAK2689 ;;repeat_deletion,1'5
		C|T@chr12_ref v2@@765187[[TTAATCTATTAGAGGAAAACTAGCAGCAGA{{ATCCCGGTCAACCTGCCCCACAGGATATTC:: TAK2511 ;;	A|-@chr12_ref v2@@641221[[GTCGAACTTTAACAGTATAAGTACAAAGTG{{TGGAAATATCTATGATAGTGATATGATAGA:: TAK258 ;;repeat_deletion,1'15	AL-@chr12_ref v2@@162854[[TTCGCCCGGAGAAATATGGTCGTCTAGATG{{CACCAACGGCCCCATGGTCTGTTGGTTGAG:: TAK2689 ;;repeat_deletion,1'5	A|-@chr12_ref v2@@162854[[TTCGCCCGGAGAAATATGGTCGTCTAGATG{{CACCAACGGCCCCATGGTCTGTTGGTTGAG:: TAK2689 ;;repeat_deletion,1'5
		C|A@chr14_ref v2@@663180[[CGATGACCTATGTTACGGTACCGGTGCCGT{{TACCTGCTGGGACTTGGTATCGGAGGGTTT:: TAK2511 ;;	AL-@chr12_ref v2@@641221[[GTCGAACTTTAACAGTATAAGTACAAAGTG{{TGGAAATATCTATGATAGTGATATGATAGA:: TAK258 ;;repeat_deletion,1'15	AT|--@chr12_ref v2@@171939[[TGGTATTATAGTTTATCAATTAATACGTAA{{GACTATAGTGGCATACTTCTCAATGGACTG:: TAK2689 ;;repeat_deletion,12'32	AT|--@chr12_ref v2@@171939[[TGGTATTATAGTTTATCAATTAATACGTAA{{GACTATAGTGGCATACTTCTCAATGGACTG:: TAK2689 ;;repeat_deletion,12'32
		G|C@chr15_ref v2@@622124[[GCTAACGTAGACGTCAAATGCGCTGATTAC{{AATTGCTAGAATTCACACCACCATCCGGTA:: TAK2511 ;;	AAA|---@chr12_ref v2@@645141[[GAACGTTCAGTTTTTTTATTGTTCTATTGT{{GGAAGAAAAAAGCAAGATCCGATAGGAGAA:: TAK258 ;;repeat_deletion,1'16	ATL--@chr12_ref v2@@171939[[TGGTATTATAGTTTATCAATTAATACGTAA{{GACTATAGTGGCATACTTCTCAATGGACTG:: TAK2689 ;;repeat_deletion,12'32	AT|--@chr12_ref v2@@171939[[TGGTATTATAGTTTATCAATTAATACGTAA{{GACTATAGTGGCATACTTCTCAATGGACTG:: TAK2689 ;;repeat_deletion,12'32
		GLC@chr15_ref v2@@622124[[GCTAACGTAGACGTCAAATGCGCTGATTAC{{AATTGCTAGAATTCACACCACCATCCGGTA:: TAK2511 ;;	A|-@chr12_ref v2@@645141[[GAACGTTCAGTTTTTTTATTGTTCTATTGT{{GGAAGAAAAAAGCAAGATCCGATAGGAGAA:: TAK258 ;;repeat_deletion,1'16	T|-@chr12_ref v2@@179673[[CTATCATTATTACTATTAGCACAAATTTCA{{CATTTTTCTTTAGACTTTAGCCCTAATTAG:: TAK2689 ;;repeat_deletion,1'14	T|-@chr12_ref v2@@179673[[CTATCATTATTACTATTAGCACAAATTTCA{{CATTTTTCTTTAGACTTTAGCCCTAATTAG:: TAK2689 ;;repeat_deletion,1'14
		---LAAT@chr15_ref v2@@1035559[[TCTTATCCAAGTAATAGCAACAACAAAAAC{{GTATTAATATTAATAATAAGGATAACGCTA:: TAK2511 ;;repeat_insertion,112'34	AA|--@chr12_ref v2@@646295[[GGCAAGAAGGTAAGGAAATAGAAGAAAAAG{{GGGAACAATAGGTTAGATGTCGAATACCCC:: TAK258 ;;repeat_deletion,1'13	TL-@chr12_ref v2@@179673[[CTATCATTATTACTATTAGCACAAATTTCA{{CATTTTTCTTTAGACTTTAGCCCTAATTAG:: TAK2689 ;;repeat_deletion,1'14	T|-@chr12_ref v2@@179673[[CTATCATTATTACTATTAGCACAAATTTCA{{CATTTTTCTTTAGACTTTAGCCCTAATTAG:: TAK2689 ;;repeat_deletion,1'14
		-|G@chr16_ref v2@@754373[[AATCAATATTGATACATGGCGAATTTTTGT{{CAGGATCTTTGCCTACATTTTCTTCTTTAA:: TAK2511 ;;repeat_insertion,3'10	T|-@chr12_ref v2@@679933[[ATTTATCTAATAAGAGACGTCATAAACGAA{{AGCAATAAATCCTCAACGCTTTTTGTTTTC:: TAK258 ;;repeat_deletion,1'9	A|-@chr12_ref v2@@201341[[GAATGTTATCTAATCGCTAAAAAGAGCAAG{{CACAAATGCTGAAAACTGGAAAAAAGGACG:: TAK2689 ;;repeat_deletion,1'7	A|-@chr12_ref v2@@201341[[GAATGTTATCTAATCGCTAAAAAGAGCAAG{{CACAAATGCTGAAAACTGGAAAAAAGGACG:: TAK2689 ;;repeat_deletion,1'7
		G|A@chr2_ref v2@@199848[[CAAGATTCAAGCAATTCGTTTGTAGCTATA{{ATAAGCGATATCCCAAATCTTGGAGATATT:: TAK2512 ;;	A|-@chr12_ref v2@@687382[[CAGTATTTAAGATACTTAATTCGAAAAGTG{{GAATCTGGAATTGGTTATTTTAATTTCTCA:: TAK258 ;;repeat_deletion,1'14	AL-@chr12_ref v2@@201341[[GAATGTTATCTAATCGCTAAAAAGAGCAAG{{CACAAATGCTGAAAACTGGAAAAAAGGACG:: TAK2689 ;;repeat_deletion,1'7	A|-@chr12_ref v2@@201341[[GAATGTTATCTAATCGCTAAAAAGAGCAAG{{CACAAATGCTGAAAACTGGAAAAAAGGACG:: TAK2689 ;;repeat_deletion,1'7
		A|G@chr2_ref v2@@761114[[CTTTTGAAATGGAAAAAGAAAAAAATGACG{{CTGTAACATTGGATGAATTAATACTGTCAT:: TAK2512 ;;	AL-@chr12_ref v2@@687382[[CAGTATTTAAGATACTTAATTCGAAAAGTG{{GAATCTGGAATTGGTTATTTTAATTTCTCA:: TAK258 ;;repeat_deletion,1'14	-|C@chr12_ref v2@@203717[[AAAGGTATGGCCTGTTCTCCTTTGAAGAGA{{TATACAAGTGTTGGAGCAGGGCAATATCAA:: TAK2689 ;;repeat_insertion,3'7	-|C@chr12_ref v2@@203717[[AAAGGTATGGCCTGTTCTCCTTTGAAGAGA{{TATACAAGTGTTGGAGCAGGGCAATATCAA:: TAK2689 ;;repeat_insertion,3'7
		-|G@chr4_ref v2@@363841[[ATGATGTATTTTTTTCTTTTTCCAAAAAAT{{TTCTATTTGGTTCTACTGGAACTAAAGTAG:: TAK2512 ;;repeat_insertion,3'3	T|-@chr12_ref v2@@704361[[AATTTTAGCAAAGTTACACTTTTTTTTTCA{{CTTTTCTCCTCCATCTAATTTCACCTGCGG:: TAK258 ;;repeat_deletion,1'11	-LC@chr12_ref v2@@203717[[AAAGGTATGGCCTGTTCTCCTTTGAAGAGA{{TATACAAGTGTTGGAGCAGGGCAATATCAA:: TAK2689 ;;repeat_insertion,3'7	-|C@chr12_ref v2@@203717[[AAAGGTATGGCCTGTTCTCCTTTGAAGAGA{{TATACAAGTGTTGGAGCAGGGCAATATCAA:: TAK2689 ;;repeat_insertion,3'7
		-|A@chr4_ref v2@@1162286[[TTGAGATAGTGCAGCTGTGTGGCAAAAGTC{{TCTGTTCCTTTCAAGGAAATGAAAAAAGGA:: TAK2512 ;;repeat_insertion,1'8	TL-@chr12_ref v2@@704361[[AATTTTAGCAAAGTTACACTTTTTTTTTCA{{CTTTTCTCCTCCATCTAATTTCACCTGCGG:: TAK258 ;;repeat_deletion,1'11	T|-@chr12_ref v2@@211849[[ATTTTTGAAGAATCTGCATATAAGATCGCA{{CTCTTGTGATGCTACTACTGTTATCAATTA:: TAK2689 ;;repeat_deletion,1'8	T|-@chr12_ref v2@@211849[[ATTTTTGAAGAATCTGCATATAAGATCGCA{{CTCTTGTGATGCTACTACTGTTATCAATTA:: TAK2689 ;;repeat_deletion,1'8
		-|G@chr6_ref v2@@68417[[AAACGCAGAGATGCTGCTCTTGTCGATCAT{{CATTAATGCATGAGTTACAACTTATAAAAC:: TAK2512 ;;repeat_insertion,3'4	A|-@chr12_ref v2@@743906[[CACAACTCAAACATCTTCGCAGTATTCTTG{{TACTATTAACGTACCTTCATCCCTGCGCGT:: TAK258 ;;repeat_deletion,1'11	TL-@chr12_ref v2@@211849[[ATTTTTGAAGAATCTGCATATAAGATCGCA{{CTCTTGTGATGCTACTACTGTTATCAATTA:: TAK2689 ;;repeat_deletion,1'8	T|-@chr12_ref v2@@211849[[ATTTTTGAAGAATCTGCATATAAGATCGCA{{CTCTTGTGATGCTACTACTGTTATCAATTA:: TAK2689 ;;repeat_deletion,1'8
		-|A@chr7_ref v2@@932600[[CTAAATTTCAAGATAATCCAGACGCTTGGC{{GCTGACCAAATTCTTCAATTCTCAACTAAC:: TAK2512 ;;repeat_insertion,1'5	T|-@chr12_ref v2@@751202[[CAGTATCCAATTCTATGTTTAAAGCTTCCA{{AGATCGTCTATGTCATTTTTATAATTTTGC:: TAK258 ;;repeat_deletion,1'11	A|-@chr12_ref v2@@234289[[TAGCAAGTAGATCAAGACACCGTCTAACAG{{GGGGCAGCGGACAATATTATGCAATTATGA:: TAK2689 ;;repeat_deletion,1'5	A|-@chr12_ref v2@@234289[[TAGCAAGTAGATCAAGACACCGTCTAACAG{{GGGGCAGCGGACAATATTATGCAATTATGA:: TAK2689 ;;repeat_deletion,1'5
		C|G@chr8_ref v2@@122363[[TCGGGAATAAAGGCTGGCCTCATTTTCGTA{{AGAGACATTTTGCCGGAAATTTCGTATTTT:: TAK2512 ;;	-|T@chr12_ref v2@@774942[[CATGTCTCAAGAAAATATATTCGAGTCGTC{{ATTATTACAGGTATATTTGAAGAGCTTAGA:: TAK258 ;;repeat_insertion,1'9	AL-@chr12_ref v2@@234289[[TAGCAAGTAGATCAAGACACCGTCTAACAG{{GGGGCAGCGGACAATATTATGCAATTATGA:: TAK2689 ;;repeat_deletion,1'5	A|-@chr12_ref v2@@234289[[TAGCAAGTAGATCAAGACACCGTCTAACAG{{GGGGCAGCGGACAATATTATGCAATTATGA:: TAK2689 ;;repeat_deletion,1'5
		--|AT@chr8_ref v2@@370552[[CTTGCATTTTCAATATTCAATTACCAAATA{{GTATGTATGGTATACCTTGTGTTACTGATG:: TAK2512 ;;repeat_insertion,12'24	T|-@chr12_ref v2@@784435[[AATTCCCGCATTCGGCGTAAAAAAATCCGG{{AGCACTCGCTGTTTTTGCCTCTACCGGGTG:: TAK258 ;;repeat_deletion,1'10	-|T@chr12_ref v2@@246127[[GCCGATAATTCTTTACTATGTTTTCAAAGG{{AAACGATATGCAAATTATTAATTCTTTTGA:: TAK2689 ;;repeat_insertion,1'12	-|T@chr12_ref v2@@246127[[GCCGATAATTCTTTACTATGTTTTCAAAGG{{AAACGATATGCAAATTATTAATTCTTTTGA:: TAK2689 ;;repeat_insertion,1'12
		T|C@chr9_ref v2@@90355[[ATTCAAAGTTTTTTTCACGATATCAGAATC{{AAACAGAATCCAAGAGATTCTATTGCACCG:: TAK2512 ;;	T|-@chr12_ref v2@@786167[[TATGACTTACCTATCTGTGTTTTAGTATAG{{CTGTAGTATAATTCACTTTTACACTAATTT:: TAK258 ;;repeat_deletion,1'9	-LT@chr12_ref v2@@246127[[GCCGATAATTCTTTACTATGTTTTCAAAGG{{AAACGATATGCAAATTATTAATTCTTTTGA:: TAK2689 ;;repeat_insertion,1'12	-|T@chr12_ref v2@@246127[[GCCGATAATTCTTTACTATGTTTTCAAAGG{{AAACGATATGCAAATTATTAATTCTTTTGA:: TAK2689 ;;repeat_insertion,1'12
		C|T@chr10_ref v2@@72660[[GGTGTTTTGAATTTACTTATCTGTACCATA{{ATAAAATTTACATATAATAATAGAATCTTT:: TAK2512 ;;	T|-@chr12_ref v2@@903480[[GCATTAGGACCCATTATTTCTTTTTTACAA{{CCGTTAATTTTTCACGAATTTTTCACCGTT:: TAK258 ;;repeat_deletion,1'5	AA|--@chr12_ref v2@@253010[[TCGTCAACCTCGTCCATTACGTAAAAGAAG{{CTGAGCCTTTAGTACACTACAGTTACTGCT:: TAK2689 ;;repeat_deletion,1'13	AA|--@chr12_ref v2@@253010[[TCGTCAACCTCGTCCATTACGTAAAAGAAG{{CTGAGCCTTTAGTACACTACAGTTACTGCT:: TAK2689 ;;repeat_deletion,1'13
		-|T@chr10_ref v2@@722126[[GAAACAGAGAGTTATTCCGTAGTCACTGAA{{GACGCTATTATTTAAAACCTAGGATATCCG:: TAK2512 ;;repeat_insertion,1'12	A|G@chr12_ref v2@@906994[[CGATATCAGAGTAACTTAAACTAACTATGC{{GGGCACTTTTAAAAGGTTTTACCATCCCAC:: TAK258 ;;	AAL--@chr12_ref v2@@253010[[TCGTCAACCTCGTCCATTACGTAAAAGAAG{{CTGAGCCTTTAGTACACTACAGTTACTGCT:: TAK2689 ;;repeat_deletion,1'13	AA|--@chr12_ref v2@@253010[[TCGTCAACCTCGTCCATTACGTAAAAGAAG{{CTGAGCCTTTAGTACACTACAGTTACTGCT:: TAK2689 ;;repeat_deletion,1'13
		C|A@chr11_ref v2@@169245[[TAGGCTCTTACAGTTGGAGGTACGGAAGGA{{ATTCCTTTTCGTCCAAAGTGTGATCGATAA:: TAK2512 ;;	AA|--@chr12_ref v2@@937284[[TCGCGAAATTTTTCTCAAAATTTTTCAGTT{{GCACGTGCTCAAAAATGTTTTTAGAAAATC:: TAK258 ;;repeat_deletion,1'12	-|C@chr12_ref v2@@266120[[AGGTTGGATGCATATGTCAGCCGTACTTTG{{ATATTGTTCCCGTTTATGGAACGGCTATAA:: TAK2689 ;;repeat_insertion,3'5	-|C@chr12_ref v2@@266120[[AGGTTGGATGCATATGTCAGCCGTACTTTG{{ATATTGTTCCCGTTTATGGAACGGCTATAA:: TAK2689 ;;repeat_insertion,3'5
		G|T@chr12_ref v2@@77059[[GAAAAGAGATGCTTTTGCTTTCAAATTTTT{{CAATATCAAGAGATATGATTTACTTGTATC:: TAK2512 ;;	A|-@chr12_ref v2@@937284[[TCGCGAAATTTTTCTCAAAATTTTTCAGTT{{GCACGTGCTCAAAAATGTTTTTAGAAAATC:: TAK258 ;;repeat_deletion,1'12	-LC@chr12_ref v2@@266120[[AGGTTGGATGCATATGTCAGCCGTACTTTG{{ATATTGTTCCCGTTTATGGAACGGCTATAA:: TAK2689 ;;repeat_insertion,3'5	-|C@chr12_ref v2@@266120[[AGGTTGGATGCATATGTCAGCCGTACTTTG{{ATATTGTTCCCGTTTATGGAACGGCTATAA:: TAK2689 ;;repeat_insertion,3'5
		A|G@chr12_ref v2@@85884[[CATGAAGACGTGGAGCTATCCATCAAAGAC{{TTGTCCAAAAAACTGTGACGAGGCCTATCA:: TAK2512 ;;	T|-@chr12_ref v2@@950217[[ACACACCGCATTTAGGACCCGTTTTTTTTC{{GTTGAAAAAATTCAACAGTTCCTATTTTTT:: TAK258 ;;repeat_deletion,1'11	AAU--@chr12_ref v2@@280911[[TGTAAGGTTATGTATGTTCGTATGGTATGG{{GGATGCTATGTGGAGAATGTAAGGCGTGGT:: TAK2689 ;;repeat_deletion,1'17	AAU--@chr12_ref v2@@280911[[TGTAAGGTTATGTATGTTCGTATGGTATGG{{GGATGCTATGTGGAGAATGTAAGGCGTGGT:: TAK2689 ;;repeat_deletion,1'17
		A|G@chr13_ref v2@@334185[[TGAAACTGCCACTCGCGCCGCTTAACACAG{{GCTGGCAGAGGTGATAGAATATGACCTGCT:: TAK2512 ;;	G|A@chr12_ref v2@@1020714[[ATTGGGAGGAATCTGTTACTTGATTATCTG{{TGCAAACCGGTCTAAAATTATCTGATATTT:: TAK258 ;;	AU-@chr12_ref v2@@280911[[TGTAAGGTTATGTATGTTCGTATGGTATGG{{GGATGCTATGTGGAGAATGTAAGGCGTGGT:: TAK2689 ;;repeat_deletion,1'17	AU-@chr12_ref v2@@280911[[TGTAAGGTTATGTATGTTCGTATGGTATGG{{GGATGCTATGTGGAGAATGTAAGGCGTGGT:: TAK2689 ;;repeat_deletion,1'17
		T|-@chr13_ref v2@@371001[[ATATTGGTAGCAATCCTTGGTGACGCTGAC{{GTAATTTTATTGTTTAGTTCATGATAAAAA:: TAK2512 ;;repeat_deletion,1'11	A|-@chr12_ref v2@@1039123[[TCAAGACATATTAGGTTAGGAGAACTAAAG{{GGACTGTTTGTGCAATTGTACCTGAAGATG:: TAK258 ;;repeat_deletion,1'10	-|A@chr12_ref v2@@320244[[AAATCGTTAGGCTTGGACCCCTTCAGAATG{{GACGCAAGAGTGAAAAAAAAACCAGTACTG:: TAK2689 ;;repeat_insertion,1'12	-|A@chr12_ref v2@@320244[[AAATCGTTAGGCTTGGACCCCTTCAGAATG{{GACGCAAGAGTGAAAAAAAAACCAGTACTG:: TAK2689 ;;repeat_insertion,1'12
		-|C@chr13_ref v2@@679358[[AGACCTGGGAAATCGTACACATATGTTGTA{{ATGAATTGAGCTTTGTACCTTTTAGGTTGT:: TAK2512 ;;repeat_insertion,3'3	A|-@chr12_ref v2@@1059036[[ACATTCCAGCCTGTTTACATTAGCTAATTT{{CATAATTAGAATATTACGTGATGACTCAGT:: TAK258 ;;repeat_deletion,1'12	-LA@chr12_ref v2@@320244[[AAATCGTTAGGCTTGGACCCCTTCAGAATG{{GACGCAAGAGTGAAAAAAAAACCAGTACTG:: TAK2689 ;;repeat_insertion,1'12	-|A@chr12_ref v2@@320244[[AAATCGTTAGGCTTGGACCCCTTCAGAATG{{GACGCAAGAGTGAAAAAAAAACCAGTACTG:: TAK2689 ;;repeat_insertion,1'12
		C|T@chr14_ref v2@@231523[[ATAGCCTTGGTCTTGGCTTCATAATCTTTG{{AAAACTCCAAAACATCATTTACACAGTTGA:: TAK2512 ;;	AL-@chr12_ref v2@@1059036[[ACATTCCAGCCTGTTTACATTAGCTAATTT{{CATAATTAGAATATTACGTGATGACTCAGT:: TAK258 ;;repeat_deletion,1'12	A|-@chr12_ref v2@@415624[[ATGAAAATGAGAATAAAAAAAAAAAAGCAG{{GCATAACATGGAGAAAAAAATAATAAATAA:: TAK2689 ;;repeat_deletion,1'11	A|-@chr12_ref v2@@415624[[ATGAAAATGAGAATAAAAAAAAAAAAGCAG{{GCATAACATGGAGAAAAAAATAATAAATAA:: TAK2689 ;;repeat_deletion,1'11
		T|-@chr15_ref v2@@449737[[TCGATTCATATATAAATAATTTTATATCAC{{AACGTCCTAGGGAAGCGATATTGTATCACT:: TAK2512 ;;repeat_deletion,1'9	T|-@chr13_ref v2@@9529[[ATCATAATTTTACTTGTAACTTCTATACAA{{GCCTTCTTCATACTTTTACTCCTGCTTTTA:: TAK258 ;;repeat_deletion,1'13	AL-@chr12_ref v2@@415624[[ATGAAAATGAGAATAAAAAAAAAAAAGCAG{{GCATAACATGGAGAAAAAAATAATAAATAA:: TAK2689 ;;repeat_deletion,1'11	A|-@chr12_ref v2@@415624[[ATGAAAATGAGAATAAAAAAAAAAAAGCAG{{GCATAACATGGAGAAAAAAATAATAAATAA:: TAK2689 ;;repeat_deletion,1'11
		G|A@chr15_ref v2@@868282[[ACAGTCTCCACATTATCATCTACTGTATCT{{ATGTATCCGTGGAAATACCGTCAATATGCA:: TAK2512 ;;	T|-@chr13_ref v2@@26593[[TTTGATCTCATTTCTTTTTTTTATTGATTC{{GTAAGAAAATTAAGGTTTATTAGGCAGAGT:: TAK258 ;;repeat_deletion,1'12	A|-@chr12_ref v2@@418316[[TCCCAAGCATCGTGTTTTTTTGTACATTAT{{TCCTGAACTTAGCTAGATATTATGGCTATC:: TAK2689 ;;repeat_deletion,1'9	A|-@chr12_ref v2@@418316[[TCCCAAGCATCGTGTTTTTTTGTACATTAT{{TCCTGAACTTAGCTAGATATTATGGCTATC:: TAK2689 ;;repeat_deletion,1'9
		-|C@chr16_ref v2@@188784[[TTAATGGACTTAAGCACGTGACTTTTAAAA{{ATGCATCGGTTACTATGGTTACCATTACTT:: TAK2512 ;;repeat_insertion,3'3	T|-@chr13_ref v2@@56533[[ATACATTTCAAAAGGAAATTGCATTTTGTC{{GGGAGAATTTTGTGGGGTATTTCAATCATT:: TAK258 ;;repeat_deletion,1'11	AL-@chr12_ref v2@@418316[[TCCCAAGCATCGTGTTTTTTTGTACATTAT{{TCCTGAACTTAGCTAGATATTATGGCTATC:: TAK2689 ;;repeat_deletion,1'9	A|-@chr12_ref v2@@418316[[TCCCAAGCATCGTGTTTTTTTGTACATTAT{{TCCTGAACTTAGCTAGATATTATGGCTATC:: TAK2689 ;;repeat_deletion,1'9
		T|-@chr16_ref v2@@658297[[TGATAGTTTCTGAAGTTTTTAACAAAAAAA{{ATCTAGCATGATCAAGAACAAAGCGAATAA:: TAK2512 ;;deletion,1'1	TL-@chr13_ref v2@@56533[[ATACATTTCAAAAGGAAATTGCATTTTGTC{{GGGAGAATTTTGTGGGGTATTTCAATCATT:: TAK258 ;;repeat_deletion,1'11	A|-@chr12_ref v2@@421237[[AGGAAACGATGGTCCAGGTACAGCGGAAGG{{GCAAAAGAGTGCTGCTGTTAAGTCGGCGCT:: TAK2689 ;;repeat_deletion,1'9	A|-@chr12_ref v2@@421237[[AGGAAACGATGGTCCAGGTACAGCGGAAGG{{GCAAAAGAGTGCTGCTGTTAAGTCGGCGCT:: TAK2689 ;;repeat_deletion,1'9
		A|G@chr2_ref v2@@162687[[AGCAAAGTACTGCCACCGGCACAAAGAGTG{{TAGACCTATTTGGCGGTGATTAAGTAATAA:: TAK2513 ;;	T|-@chr13_ref v2@@58774[[TAGTTGCTAGCCTGTTGAATATCATTGATA{{CAGATTACAAAAGCGTGAAAAATAAATACT:: TAK258 ;;repeat_deletion,1'13	AL-@chr12_ref v2@@421237[[AGGAAACGATGGTCCAGGTACAGCGGAAGG{{GCAAAAGAGTGCTGCTGTTAAGTCGGCGCT:: TAK2689 ;;repeat_deletion,1'9	A|-@chr12_ref v2@@421237[[AGGAAACGATGGTCCAGGTACAGCGGAAGG{{GCAAAAGAGTGCTGCTGTTAAGTCGGCGCT:: TAK2689 ;;repeat_deletion,1'9
		-|G@chr3_ref v2@@20297[[ACTCTGACCCTGAGTCAGAACCGGAATCAT{{CGTTCAATTGAAAGTCATTTTCTTCAAGTT:: TAK2513 ;;repeat_insertion,3'3	T|-@chr13_ref v2@@90855[[GGCGAGTTATTTGTTTCTATATTTGTATAA{{GTGAAGATGAATATAAACTGACAAAAAATT:: TAK258 ;;repeat_deletion,1'11	A|-@chr12_ref v2@@426572[[ACTCCAATTTCAAAGACAAACCAAAAAACC{{GTATGCATACATAATTCTGATGTTCTAGTT:: TAK2689 ;;repeat_deletion,1'14	A|-@chr12_ref v2@@426572[[ACTCCAATTTCAAAGACAAACCAAAAAACC{{GTATGCATACATAATTCTGATGTTCTAGTT:: TAK2689 ;;repeat_deletion,1'14
		C|T@chr4_ref v2@@736599[[TTGTAGTATTACGTCTCTTTCCCCCTGAAT{{TTACTTTCTTCATTGGAAGAATCTGACGAA:: TAK2513 ;;	--|TA@chr13_ref v2@@95732[[TAGAATGTACATGAACAGTCATCACACTGC{{TCTTTTTTAGTAAAATATAGAGATTATTGA:: TAK258 ;;repeat_insertion,12'21	AL-@chr12_ref v2@@426572[[ACTCCAATTTCAAAGACAAACCAAAAAACC{{GTATGCATACATAATTCTGATGTTCTAGTT:: TAK2689 ;;repeat_deletion,1'14	A|-@chr12_ref v2@@426572[[ACTCCAATTTCAAAGACAAACCAAAAAACC{{GTATGCATACATAATTCTGATGTTCTAGTT:: TAK2689 ;;repeat_deletion,1'14
		G|A@chr4_ref v2@@1305615[[GCCCGCGCAGGTTCGAGTCCTGCAGTTGTC{{TTATTTTTAATGTTTTTATTTGGTAGCAAC:: TAK2513 ;;	--|AT@chr13_ref v2@@99604[[GGAAACTACGGTGATATTATCGTCTGGCAC{{GTAAACTATACTTATATTAATAGTTTCCGA:: TAK258 ;;repeat_insertion,12'18	T|-@chr12_ref v2@@449860[[GTAACGATTGTTCAATCTTTACTTCGTGTC{{CTATGTACTTTCTATTCCAACCTATGTGAA:: TAK2689 ;;repeat_deletion,1'11	T|-@chr12_ref v2@@449860[[GTAACGATTGTTCAATCTTTACTTCGTGTC{{CTATGTACTTTCTATTCCAACCTATGTGAA:: TAK2689 ;;repeat_deletion,1'11
		-|G@chr5_ref v2@@334948[[TGGTTTGGAGCAGTTGGGCCAAGGCAGACT{{AAGAGTGTAGGTGACTTTGTTCCCGTTGCT:: TAK2513 ;;repeat_insertion,3'4	AA|--@chr13_ref v2@@110969[[TTTTTTTCCTATTTAATTCCATAAAGAAAC{{GCAAGCAACTACAAAGGTCTACTTACCATG:: TAK258 ;;repeat_deletion,1'10	TL-@chr12_ref v2@@449860[[GTAACGATTGTTCAATCTTTACTTCGTGTC{{CTATGTACTTTCTATTCCAACCTATGTGAA:: TAK2689 ;;repeat_deletion,1'11	T|-@chr12_ref v2@@449860[[GTAACGATTGTTCAATCTTTACTTCGTGTC{{CTATGTACTTTCTATTCCAACCTATGTGAA:: TAK2689 ;;repeat_deletion,1'11
		C|T@chr7_ref v2@@643424[[TGCTACTATTTTCAATAATGCCCCGTAAAT{{CTTTTCTTGCTCCAAAGAAGTGAGCAGATC:: TAK2513 ;;	TL-@chr13_ref v2@@169052[[ATTGTATTATTTTAAATAGGTTAAATTTTC{{CCATTTCATTTTCATTTTCATTTCCTGCAG:: TAK258 ;;repeat_deletion,1'12	-|T@chr12_ref v2@@514875[[AGTTATATATCACTACACACGAATACTTTC{{CACAGGAAAACTGTGGTGGCGCCCTTGCCT:: TAK2689 ;;repeat_insertion,1'12	-|T@chr12_ref v2@@514875[[AGTTATATATCACTACACACGAATACTTTC{{CACAGGAAAACTGTGGTGGCGCCCTTGCCT:: TAK2689 ;;repeat_insertion,1'12
		-|T@chr7_ref v2@@701049[[CCAACTGAGCTAACAAGGATGAGTTCTTCA{{CTGTAGTACTCTCTTGTACTTGCTATCTAG:: TAK2513 ;;repeat_insertion,1'6	C|T@chr13_ref v2@@194194[[AAAACGTTTATAAAACGCCATGGCATGTCA{{CTGATGCATTTATTCAACAAGTTATCCAAC:: TAK258 ;;	-LT@chr12_ref v2@@514875[[AGTTATATATCACTACACACGAATACTTTC{{CACAGGAAAACTGTGGTGGCGCCCTTGCCT:: TAK2689 ;;repeat_insertion,1'12	-|T@chr12_ref v2@@514875[[AGTTATATATCACTACACACGAATACTTTC{{CACAGGAAAACTGTGGTGGCGCCCTTGCCT:: TAK2689 ;;repeat_insertion,1'12
[truncated: 47,777 more rows]

## Sheet: features
												distance from Gene starts (bp)										distance from Gene ends (bp)										replication time (minutes after alpha-factor release)									distance from Gene starts (bp)							distance from Gene ends (bp)
[truncated: 110 more rows]
[truncated: 16 more columns]

[truncated: 12 more sheets: origins, CNV, compare, Sheet2, Sheet3, Sheet4, Sheet5, Sheet6, G_hotspot, T_hotspot, all_CCC, CRCCCAY]
