# Supplementary material for: High fidelity DNA ligation prevents single base insertions in the yeast genome
Source: Nat Commun. 2024 Oct 9;15:8730. doi: 10.1038/s41467-024-53063-1 (PMC11461686; doi:10.1038/s41467-024-53063-1)
Supplement: Supplementary file 6 — Source Data [file 41467_2024_53063_MOESM6_ESM.xlsx]

## Sheet: fig. 1a
Figure 1a: Rate ratios
Mutation type	cdc9-EEAA vs wt	cdc9-EEAA msh2D vs msh2D
CNVs	0.61	23
>1 bp insertions	1.01081	3.34
> 1 bp deletions	1.17612	1.8985
1 bp insertions	20.8955	24.96
1bp deletions	3.58209	3.839
bps	0.93	1.663

## Sheet: fig. 1b
Figure 1b. Rate ratios
single base insertion type	cdc9-EEAA vs wt	EEAA msh2D vs msh2D
A|T insert	14.76	16.27
G|C insert	38.952	118.24

## Sheet: fig. 2a
Figure 2a	Insertion rates in wild type strain
homopolymer run length (bp)	A/T insertion rate (Mbp-1 gen.-1)	G/C insertion rate (Mbp-1 gen.-1)	A detection limit	G detection limit
0	0	0	2.0567e-12	2.52455e-12
1	0	0	2.88557e-12	3.17372e-12
2	0	0	4.26625e-12	7.16372e-12
3	0	5.58567e-11	8.14474e-12	2.79284e-11
4	1.66455e-11	0	1.66455e-11	1.17153e-10
5	0	0	3.7549e-11	5.17243e-10
6	9.38097e-11	0	9.38097e-11	2.37535e-09
7	1.90711e-10	0	1.90711e-10	9.22615e-09
8	0	0	4.32692e-10	5.01923e-08
9	0	0	7.95467e-10	7.89348e-08
10	0	0	1.172e-09	1.53923e-07
11	1.71693e-09	0	1.71693e-09	2.09895e-07
12	0	0	2.24377e-09	0
13	2.88786e-09	0	2.88786e-09	0
14	0	0	5.31992e-09	3.29835e-07
15	6.62034e-09	0	6.62034e-09	0

## Sheet: fig. 2b
Figure 2b	Insertion rates in msh2Δ strain
homopolymer run length (bp)	A/T insertion rate (Mbp-1 gen.-1)	G/C insertion rate (Mbp-1 gen.-1)	A detection limit	G detection limit
0	2.71415e-11	0	2.71415e-11	3.18591e-11
1	0	0	3.80798e-11	4.18823e-11
2	1.126e-10	0	5.63e-11	9.45367e-11
3	0	0	1.07483e-10	3.68559e-10
4	6.58991e-10	0	2.19664e-10	1.54602e-09
5	4.9552e-10	0	4.9552e-10	6.82585e-09
6	8.66579e-09	9.40398e-08	1.23797e-09	3.13466e-08
7	4.02678e-08	7.30523e-07	2.51674e-09	1.21754e-07
8	1.48462e-07	4.63657e-06	5.71006e-09	6.62367e-07
9	3.04427e-07	5.20836e-06	1.04975e-08	1.04167e-06
10	5.87725e-07	2.03126e-06	1.54664e-08	2.03126e-06
11	6.57072e-07	0	2.26577e-08	2.7699e-06
12	8.88306e-07	0	2.96102e-08	0
13	9.90859e-07	0	3.81099e-08	0
14	1.12328e-06	0	7.02048e-08	4.3527e-06
15	6.98928e-07	0	8.7366e-08	0

## Sheet: fig. 2c
Figure 2c	Insertion rates in cdc9-EEAA strain
homopolymer run length (bp)	A/T insertion rate (Mbp-1 gen.-1)	G/C insertion rate (Mbp-1 gen.-1)	A detection limit	G detection limit
0	8.80366e-13	5.36524e-13	8.80366e-13	1.05209e-12
1	0	2.71701e-12	1.23516e-12	1.3585e-12
2	0	0	1.82616e-12	3.06641e-12
3	0	1.26719e-09	3.48634e-12	1.19547e-11
4	5.34379e-10	2.60764e-09	7.12506e-12	5.01469e-11
5	5.30402e-10	2.87826e-09	1.60728e-11	2.21405e-10
6	6.82635e-10	6.10059e-09	4.0155e-11	1.01676e-09
7	2.449e-09	0	8.16335e-11	3.94923e-09
8	3.14862e-09	0	1.85213e-10	2.14847e-08
9	2.38349e-09	0	3.40498e-10	3.37879e-08
10	4.01338e-09	1.31773e-07	5.01673e-10	6.58864e-08
11	5.87943e-09	0	7.34929e-10	8.9845e-08
12	4.80221e-09	0	9.60443e-10	0
13	3.70843e-09	0	1.23614e-09	0
14	4.55436e-09	0	2.27718e-09	1.41185e-07
15	2.83382e-09	0	2.83382e-09	0

## Sheet: fig. 2d
Figure 2d	Insertion rates in cdc9-EEAA msh2Δ strain
homopolymer run length (bp)	A/T insertion rate (Mbp-1 gen.-1)	G/C insertion rate (Mbp-1 gen.-1)	A detection limit	G detection limit
0	6.27512e-11	0	1.04585e-11	1.3089e-11
1	0	1.93664e-10	1.46734e-11	1.61387e-11
2	0	0	2.16943e-11	3.64282e-11
3	8.69754e-10	5.11835e-07	4.14168e-11	1.42019e-10
4	1.25188e-07	1.15453e-06	8.4644e-11	5.95733e-10
5	9.64251e-08	2.19625e-06	1.90941e-10	2.63024e-09
6	2.52827e-07	2.80231e-06	4.77032e-10	1.20789e-08
7	1.06676e-06	4.1286e-06	9.69786e-10	4.69159e-08
8	2.83617e-06	6.63605e-06	2.20028e-09	2.55233e-07
9	4.70842e-06	5.61949e-06	4.04503e-09	4.01392e-07
10	7.13978e-06	1.56543e-06	5.95975e-09	7.82714e-07
11	8.0847e-06	0	8.73078e-09	1.06734e-06
12	7.70163e-06	0	1.14098e-08	0
13	7.82714e-06	0	1.46851e-08	0
14	6.54666e-06	0	2.70523e-08	1.67724e-06
15	5.75674e-06	0	3.36651e-08	0

## Sheet: fig. 2e
Figure 2e	Insertion rate ratio (cdc9-EEAA/CDC9)
homopolymer run length (bp)	A/T insertion rate ratio	G/C insertion rate ratio
0	0.212523	0.212523
1	0	0.856095
2	0	0
3	0	22.6865
4	32.1036	22.2585
5	14.1256	5.56462
6	7.27681	2.56829
7	12.8414	0
8	7.27681	0
9	2.99633	0
10	3.42438	0.856095
11	3.42438	0
12	2.14024	0
13	1.28414	0
14	0.856095	0
15	0.428048	0

## Sheet: fig. 2f
Figure 2f	Insertion rate ratio (cdc9-EEAA msh2Δ/msh2Δ)
homopolymer run length (bp)	A/T insertion rate ratio	G/C insertion rate ratio
0	2.31201	0
1	0	4.62401
2	0	0
3	8.09202	1388.74
4	189.97	746.778
5	194.594	321.754
6	29.1753	29.7992
7	26.4917	5.65157
8	19.1037	1.43124
9	15.4665	1.07894
10	12.1482	0.770669
11	12.3041	0
12	8.67002	0
13	7.89935	0
14	5.82818	0
15	8.23652	0

## Sheet: fig. 2g
Figure 2g	cdc9-EEAA msh2Δ G/C insertions in 3 bp homopolymers
last base of bin	chr1	chr2	chr3	chr4	chr5	chr6	chr7	chr8	chr9	chr10	chr11	chr12	chr13	chr14	chr15	chr16
10000	3	0	0		1		0	0			6		0		3
20000	0	2	0	0	3	0	6	5			2	5	2	0	0	4
30000	0	0	17	5	1	7	1	11	1	6	1	7	9	1	1	2
40000	6	2	2	3	0	4	1	9	5	6	0	2	3	5	5	2
50000	3	6	0	1	2	1	5	7	5	4	2	0	6	4	1	7
60000	2	0	16	2	1	2	18	10	2	1	4	3	1	9	4	0
70000	3	10	3	1	6	2	6	1	0	1	0	4	0	2	0	3
80000	4	3	8	2	2	5	8	6	10	1	2	1	6	0	4	4
90000	7	2	0	9	1	5	2	0	1	1	2	3	4	8	2	1
100000	1	7	0	2	3	1	0	1	1	5	1	4	6	2	1	1
110000	1	3	0	3	3	3	3	2	1	4	1	6	4	8	5	7
120000	1	7	9	1	0	15	1	2	1	6	11	2	2	13	0	2
130000	8	4	15	14	0	0	6	9	1	1	4	1	1	5	1	11
140000	3	2	10	3	1	5	3	3	0	4	2	2	4	2	3	3
150000	4	7	1	1	0	0	1	2	0	2	4	1	1	2	0	4
160000	3	1	4	8	3	2	8	0	3	3	7	4	2	3	3	1
170000	2	0	3	1	1	3	2	5	3	0	2	0	3	3	3	10
180000	1	1	1	4	2	4	0	2	2	2	3	4	3	7	2	5
190000	6	2	8	6	0	0	1	4	6	4	6	4	2	1	2	17
200000	1	2	1	4	13	7	0	3	3	3	0	5	2	6	5	7
210000		6	3	2	0	1	3	5	0	1	4	7	5	9	1	3
220000		2	1	0	1	2	5	4	4	0	7	3	7	1	3	0
230000		0	2	2	2	1	3	2	1	4	1	0	5	0	0	2
240000		2	3	3	2	1	1	3	7	7	4	11	0	3	3	6
250000		9	4	0	11	5	0	2	2	0	6	3	2	6	0	0
260000		3	1	0	4	2	6	0	6	6	1	3	5	0	5	0
270000		0	1	3	5	1	6	6	7	6	5	2	4	2	0	2
280000		2	3	1	2		2	3	12	3	1	0	0	0	1	1
290000		0	0	2	1		4	2	0	3	4	0	2	3	1	6
300000		2	3	5	7		2	5	1	2	3	3	1	3	2	2
310000		1	3	6	2		3	3	3	1	3	1	4	5	1	2
320000		1	0	5	3		11	1	9	6	2	7	6	2	1	0
330000		6		1	2		3	0	2	1	0	6	2	3	6	4
340000		2		7	8		3	4	4	2	0	7	7	0	1	4
350000		6		2	1		4	2	2	3	4	5	0	5	3	5
360000		8		4	1		5	4	4	3	3	0	7	5	2	1
370000		3		4	3		2	1	3	1	6	1	2	0	1	5
380000		3		0	0		3	9	2	1	3	2	0	6	2	10
390000		6		3	0		4	1	1	0	8	2	7	4	0	6
400000		2		5	3		2	1	1	2	8	0	2	2	3	0
410000		4		0	3		2	1	8	5	3	7	3	2	3	3
420000		3		2	0		2	3	2	1	1	0	1	2	5	2
430000		3		0	2		4	8	3	2	0	6	1	0	1	5
440000		2		0	5		9	2	0	4	2	0	6	1	0	0
450000		1		0	0		8	10		6	0	3	3	2	4	3
460000		4		7	9		1	10		3	1	0	2	4	7	1
470000		0		5	1		1	4		7	2		11	0	1	3
480000		14		1	0		6	1		0	1		0	0	2	4
490000		2		6	2		1	4		1	2		2	1	2	1
500000		2		3	5		12	6		3	2	0	6	6	5	2
510000		0		2	2		5	9		11	4	3	2	4	2	2
520000		2		1	2		7	0		4	2	4	3	5	1	3
530000		1		1	2		1	0		2	3	1	3	0	1	0
540000		0		0	0		2			1	2	2	3	5	3	0
550000		2		0	2		4			4	5	4	10	13	1	1
560000		4		2	2		9			2	1	9	3	0	1	2
570000		2		4	4		0			5	4	9	6	2	3	6
580000		4		8			8			1	1	0	6	0	1	1
590000		3		2			1			2	0	0	9	3	4	2
600000		3		5			4			4	6	3	1	1	5	11
610000		8		1			2			7	1	0	2	0	3	4
620000		10		0			6			11	1	0	6	2	1	2
630000		1		2			3			5	1	1	2	2	1	0
640000		10		1			7			3	4	2	2	1	3	2
650000		5		2			0			4	2	6	1	9	3	10
660000		2		3			1			2	0	0	3	8	8	2
670000		4		6			0			1	0	1	5	0	2	4
680000		2		3			2			0		1	0	1	3	4
690000		0		1			1			5		1	8	1	0	0
700000		5		7			4			5		0	2	3	2	0
710000		1		0			0			1		4	5	4	7	16
720000		4		1			5			0		7	3	9	2	7
730000		5		4			0			2		6	0	3	3	4
740000		1		2			3					1	1	5	1	3
750000		4		1			2					2	6	6	0	3
760000		4		2			1					1	6	2	3	0
770000		5		1			4					3	1	0	0	4
780000		3		1			1					0	4	4	2	3
790000		6		2			2					5	2	0	3	2
800000		3		1			3					5	5		1	4
810000		0		5			5					2	4		1	0
820000				1			0					4	2		0	1
830000				0			3					4	0		7	3
840000				2			9					8	3		7	5
850000				0			4					4	4		1	1
860000				1			1					5	2		0	0
870000				0			6					0	8		1	3
880000				1			3					2	6		7	1
890000				3			1					2	1		5	5
900000				4			0					0	2		1	1
910000				5			5					6	3		20	3
920000				9			2					3	8		2	0
930000				0			1					3			2	2
940000				7			3					4			4	0
950000				0			2					0			3	3
960000				8			5					3			1
970000				0			5					0			2
980000				4			2					2			0
990000				0			5					0			2
1000000				6			0					1			3
1010000				2			6					5			1
1020000				3			2					5			3
1030000				1			2					4			0
1040000				3			0					2			11
1050000				4			4					6			7
1060000				0			8					3			3
1070000				3			3					0			1
1080000				4			10								0
1090000				3			0
1100000				0
1110000				5
1120000				0
1130000				0
1140000				2
1150000				3
1160000				2
1170000				4
1180000				9
1190000				0
1200000				3
1210000				8
1220000				1
1230000				2
1240000				1
1250000				4
1260000				2
1270000				5
1280000				9
1290000				1
1300000				2
1310000				4
1320000				4
1330000				2
1340000				5
1350000				6
1360000				2
1370000				4
1380000				0
1390000				3
1400000				2
1410000				1
1420000				1
1430000				0
1440000				3
1450000				1
1460000				1
1470000				1
1480000				6
1490000				2
1500000				0
1510000				1
1520000				6
1530000				4
1540000

## Sheet: fig. 3c
Figure 3c	GC insertion bias between adjacent origins
fractional distance between origins	fraction of C insertions	fraction of G insertions
0.025	0.828169	0.171831
0.075	0.818182	0.181818
0.125	0.77892	0.22108
0.175	0.737313	0.262687
0.225	0.715385	0.284615
0.275	0.757493	0.242507
0.325	0.656958	0.343042
0.375	0.64507	0.35493
0.425	0.580442	0.419558
0.475	0.489796	0.510204
0.525	0.460993	0.539007
0.575	0.378981	0.621019
0.625	0.442623	0.557377
0.675	0.338129	0.661871
0.725	0.258333	0.741667
0.775	0.261538	0.738462
0.825	0.198758	0.801242
0.875	0.105714	0.894286
0.925	0.234104	0.765896
0.975	0.230198	0.769802

[truncated: 34 more sheets: fig. 3d, fig. 3e, fig. 4a, fig. 4b, fig. 4c, fig. 4d, fig. 4e, fig. 4f, fig. 4g, fig. 4h, fig. 5a, fig. 5b, fig. 5c, fig. 5d, fig. 5e, fig. 5f, fig. 5g, fig. 5h, Table 1, Supplementary fig. 2a  …]
